# Supplementary material for: Evaluating Protein Extraction Techniques for Elucidating Proteomic Changes in Yeast Deletion Strains
Source: Proteomes. 2025 Jul 1;13(3):28. doi: 10.3390/proteomes13030028 (PMC12286038; doi:10.3390/proteomes13030028)
Supplement: Supplementary file 1 [file proteomes-13-00028-s001.zip]

Archive with 3 entries (3 files):
- proteomes-3710244-supplementary Figures.pdf
- Table S1.xlsx
- Table S2.xlsx
