# Supplementary material for: Evaluating Protein Extraction Techniques for Elucidating Proteomic Changes in Yeast Deletion Strains
Source: Proteomes. 2025 Jul 1;13(3):28. doi: 10.3390/proteomes13030028 (PMC12286038; doi:10.3390/proteomes13030028)
Supplement: Supplementary file 1 [file proteomes-13-00028-s001.zip › Table S1.xlsx]

## Sheet: Protein Quant
Table S1: Proteins quantified in the experiment. Columns include: Protein ID, Gene symbol, Description, Number of Peptides assigned to a given protein, and 18 columns of TMT signal-to-noise values that have been scaled to 100 across all channels.
				Summed S/N, Column Normalized, Scaled to 100 per Protein across all channels
				126	127n	127c	128n	128c	129n	129c	130n	130c	131	131c	132n	132c	133n	133c	134n	134c	135
ProteinID	GeneSymbol	Description	No. of peptides	YPER-wt_1	YPER-wt_2	YPER-wt_3	YPER-Siz1_1	YPER-Siz1_2	YPER-Siz1_3	YPER-NFi1_1	YPER-NFi1_2	YPER-NFi1_3	Beads-wt_1	Beads-wt_2	Beads-wt_3	Beads-Siz1_1	Beads-Siz1_2	Beads-Siz1_3	Beads-NFi1_1	Beads-NFi1_2	Beads-NFi1_3
O13535	TY1B-H	Transposon Ty1-H Gag-Pol polyprotein	90	5.6934	5.74004	5.79676	5.89968	6.03858	6.07411	5.38071	5.63624	5.53863	5.38138	5.35254	5.52101	5.38093	5.43961	5.72028	5.06246	5.06903	5.2746
P00359	TDH3	Glyceraldehyde-3-phosphate dehydrogenase 3	82	4.72428	4.08849	4.46884	4.22545	4.15131	3.97268	4.27152	4.21719	4.6951	6.61989	6.72403	6.9912	7.21365	6.46287	6.71053	6.84598	6.90601	6.71097
P00330	ADH1	Alcohol dehydrogenase 1	61	5.56491	5.68028	5.83935	5.17593	4.98053	5.10113	5.44184	5.49946	5.2625	5.7952	5.79001	5.94545	5.69703	5.31048	5.53024	5.98613	5.74069	5.65884
P50094	IMD4	Inosine-5'-monophosphate dehydrogenase 4	54	5.46154	5.40839	5.60277	5.07658	4.99362	5.22558	5.25521	5.34385	5.34799	5.86411	5.76975	6.12685	5.36942	5.45479	5.78174	5.76229	5.98492	6.17059
P09435	SSA3	Heat shock protein SSA3	53	5.48787	5.44347	5.48997	5.30673	5.12023	5.37874	5.35495	5.27445	5.44844	5.6311	5.70971	5.81611	5.88533	5.66563	5.91371	5.75214	5.64594	5.67546
P06169	PDC1	Pyruvate decarboxylase isozyme 1	53	5.50728	5.45352	5.27366	5.44324	4.99109	5.00577	5.17461	5.22627	4.99259	5.80221	5.75202	5.81724	5.82525	5.74949	5.69031	6.28157	5.67908	6.3348
Q02326	RPL6A	60S ribosomal protein L6-A	52	5.34746	5.26036	5.20324	5.00971	5.35848	5.09001	5.03135	5.25386	5.28387	6.01474	5.7854	6.26825	6.07312	6.09771	5.87215	5.79014	5.70058	5.55957
P10591	SSA1	Heat shock protein SSA1	51	5.0873	5.15428	4.85411	5.7423	5.58353	5.40912	5.726	5.63549	5.42907	5.38436	5.30355	5.48714	5.80054	5.92122	5.8872	5.8859	5.69701	6.01187
P02829	HSP82	ATP-dependent molecular chaperone HSP82	43	5.20672	5.01355	5.07345	5.17234	5.28574	5.28406	5.39376	5.28643	5.46204	5.64233	5.38896	5.62898	6.05799	5.81254	6.01674	5.93531	6.12489	6.21418
P23248	RPS1B	40S ribosomal protein S1-B	42	4.99677	4.91266	5.01924	4.72089	4.87847	4.92106	4.76817	5.01137	5.10274	6.05235	5.91807	6.17764	6.5587	6.58412	6.14723	6.05726	6.15273	6.02051
P02994	TEF1	Elongation factor 1-alpha	42	5.75768	5.4834	5.71093	5.61899	5.62345	5.80732	5.90577	5.74949	5.85155	5.10382	5.16099	5.27999	5.9299	5.46151	5.54022	5.43344	5.22068	5.36088
P53978	HEF3	Elongation factor 3B	40	5.98013	5.80045	5.48256	5.59293	5.63329	5.41883	5.00412	5.48863	5.05897	6.14944	5.9484	5.88309	5.33208	5.54173	5.43944	5.2034	5.4737	5.56881
P49090	ASN2	Asparagine synthetase [glutamine-hydrolyzing] 2	40	6.04883	6.11968	5.91419	6.01902	6.17445	5.71935	5.98079	6.32613	5.63385	5.24023	5.48152	5.17101	4.9672	5.08744	5.00512	4.91982	5.08477	5.10659
P00924	ENO1	Enolase 1	39	5.23745	4.99879	4.85852	5.3692	5.07117	5.08407	5.03124	5.32383	5.02385	5.80732	6.23288	6.03494	5.91155	5.93974	5.90051	5.96136	5.9572	6.25637
P40989	GSC2	1,3-beta-glucan synthase component GSC2	39	4.70827	5.07012	5.14507	4.95165	5.12848	5.14267	5.07344	5.1292	4.92287	6.19555	5.91862	6.03494	6.05607	6.13503	6.06878	6.0959	5.87801	6.34532
P18239	PET9	ADP,ATP carrier protein 2	39	4.85885	4.83796	4.95307	5.45897	5.09328	5.28083	5.48226	5.09795	5.13493	5.64897	5.67925	5.64582	5.99856	6.1955	6.13181	6.19345	5.92027	6.38827
P26784	RPL16A	60S ribosomal protein L16-A	38	5.34188	4.99122	5.30905	4.7035	4.96185	4.58276	4.88985	4.79903	5.14091	6.21526	6.09722	6.29096	6.17795	6.0921	6.05582	6.13531	6.20781	6.00752
P32590	SSE2	Heat shock protein homolog SSE2	37	4.71743	4.85753	4.58857	5.06253	5.1208	5.0517	4.75131	5.00049	4.66837	6.31754	6.58242	5.92047	5.89761	6.2419	6.38758	5.88057	6.14909	6.80408
P13188	GLN4	Glutamine--tRNA ligase	36	5.49892	5.36472	5.47584	5.15517	5.20452	5.25235	5.32819	5.44583	5.1904	5.79715	5.65661	5.69982	5.8422	5.66715	5.87134	5.87016	5.88371	5.79593
P11484	SSB1	Ribosome-associated molecular chaperone SSB1	35	6.04452	5.86331	5.97763	5.83074	5.68026	5.95642	5.95055	5.85515	5.96285	5.18511	4.86169	5.35376	5.65866	5.15097	5.41951	5.02223	5.18459	5.04206
P16474	KAR2	Endoplasmic reticulum chaperone BiP	35	5.41335	5.34232	4.98156	5.21071	5.38261	5.4012	5.3636	5.24479	5.17736	5.67679	5.65274	5.90235	5.91163	5.88175	5.85313	5.93443	5.84016	5.82952
P19524	MYO2	Myosin-2	33	5.33778	5.39745	5.49878	5.32906	5.58665	5.46342	5.39013	5.48563	5.4893	5.45828	5.63796	5.65627	5.72662	5.71848	5.81471	5.92145	5.64069	5.44733
P08518	RPB2	DNA-directed RNA polymerase II subunit RPB2	33	5.39579	5.44649	5.76261	5.27612	5.47694	5.44238	5.87467	5.49208	5.4902	5.2862	5.21174	5.63395	5.87418	5.56363	5.78155	5.55912	5.78253	5.64981
P32319	PEP1	Vacuolar protein sorting/targeting protein VPS10	33	5.17398	5.35555	5.46016	5.40702	5.35214	5.47438	5.6541	5.41175	5.32602	5.57551	5.84858	5.607	5.59045	5.58213	5.87737	5.76714	5.8607	5.67602
P07246	ADH3	Alcohol dehydrogenase 3, mitochondrial	33	5.20792	5.10731	5.23394	4.86928	5.07541	5.1786	5.14064	5.2602	5.23773	5.73088	5.95765	5.99609	6.39454	6.08664	6.00016	5.94314	5.97737	5.60252
P41810	SEC26	Coatomer subunit beta	33	5.31871	5.53141	5.2132	5.23892	5.49907	5.4203	5.40477	5.70512	5.20544	5.49294	5.80542	5.73099	5.81867	5.63417	5.69945	5.65465	5.54052	6.08627
P38144	ISW1	ISWI chromatin-remodeling complex ATPase ISW1	32	5.88454	5.77724	5.57229	5.40328	5.37298	5.59158	5.51312	5.51899	5.84767	5.76848	5.32795	5.56209	5.51639	5.46274	5.45861	5.66602	5.43221	5.32382
P32386	YBT1	ATP-dependent bile acid permease	32	5.3087	5.14482	5.29428	4.99159	4.83614	5.18676	5.17819	4.98152	5.29958	6.0483	5.88771	6.10739	5.87122	5.85756	5.99469	5.9586	6.22903	5.82393
P38625	GUA1	GMP synthase [glutamine-hydrolyzing]	32	5.79863	5.37951	5.2354	5.18057	5.35624	5.48718	5.18081	5.37818	5.25588	6.07604	5.43215	5.96404	5.73214	5.82453	5.64073	5.67223	5.67739	5.72835
P00942	TPI1	Triosephosphate isomerase	32	5.59741	5.28056	5.34214	5.13622	5.17432	5.24466	5.16311	5.48034	5.08488	5.78676	5.94779	6.06285	5.85944	5.77616	5.73868	5.89235	5.74095	5.69138
P17076	RPL8A	60S ribosomal protein L8-A	32	5.32323	5.27358	4.94289	4.88522	5.38008	4.96242	4.95501	5.40309	5.04634	6.12248	5.89312	6.0011	5.906	5.72054	5.97397	5.68988	6.65521	5.86583
P25386	USO1	Intracellular protein transport protein USO1	32	5.59771	5.43772	5.56968	5.19763	5.41802	5.22538	5.64021	5.51486	5.6946	5.57542	5.45904	5.6544	5.57153	5.68657	5.71917	5.80849	5.7173	5.51229
Q03640	TCB3	Tricalbin-3	32	5.75605	5.70621	5.90766	5.62194	5.64635	5.60472	5.61498	5.6757	5.943	5.17638	5.45883	5.65304	5.211	5.11901	5.4186	5.42129	5.62248	5.44275
P40106	GPP2	Glycerol-1-phosphate phosphohydrolase 2	32	5.15773	5.07219	4.62692	5.45433	5.92746	5.28594	5.06274	5.35858	4.78797	6.07603	6.30146	5.45114	5.79748	6.12098	5.91624	5.85557	5.53776	6.20949
P32327	PYC2	Pyruvate carboxylase 2	31	4.90918	4.82425	4.53905	4.90666	5.27312	4.84684	4.83698	4.99684	4.4509	6.33542	6.41999	5.87717	6.07528	6.33515	6.54511	6.05752	6.07956	6.69099
P07259	URA2	Protein URA2	31	5.64848	5.61899	5.51736	5.15515	5.37066	5.43733	5.22719	5.47012	5.07769	5.96527	5.57567	5.60782	5.55613	5.78022	5.8382	5.76161	5.64662	5.74548
P08566	ARO1	Pentafunctional AROM polypeptide	31	5.66182	5.59394	5.79669	4.9061	4.88988	5.21679	5.2265	5.12937	5.20532	6.01882	5.8633	6.12003	5.65062	5.79988	5.7033	5.86683	5.59491	5.7559
P23615	SPT6	Transcription elongation factor SPT6	31	5.2462	5.42169	5.67282	5.53614	5.32576	5.23179	5.47912	5.5057	5.45616	5.75238	5.66169	5.70153	5.63885	5.61084	5.46648	5.70776	5.73056	5.85455
P39935	TIF4631	Eukaryotic initiation factor 4F subunit p150	31	6.82198	6.91395	6.49889	6.69675	6.44973	6.69222	6.33337	6.66791	6.56021	4.86658	4.59953	4.87745	4.45413	4.48733	4.22054	4.27074	4.19281	4.39588
P22203	VMA4	V-type proton ATPase subunit E	31	5.35273	5.09576	5.34755	4.9108	5.38607	5.15178	5.16193	4.97687	5.35183	5.65841	5.60528	5.85228	6.18128	5.84723	6.10704	6.04817	6.10247	5.86252
P0CS90	SSC1	Heat shock protein SSC1, mitochondrial	31	5.57628	5.43481	4.98956	5.44848	5.78381	5.35923	5.46932	5.49792	5.37704	5.46845	5.5965	5.30751	5.99787	6.08182	5.77122	5.69833	5.61289	5.52898
P17255	VMA1	V-type proton ATPase catalytic subunit A	31	5.85075	6.11939	5.65973	6.09436	5.86473	5.88604	5.68911	6.04206	5.73118	5.22254	5.02293	5.11858	5.05224	5.30982	5.17916	5.44551	5.32766	5.3842
P33401	PGM1	Phosphoglucomutase 1	31	5.60045	5.75854	6.07729	5.84389	5.62866	5.87475	6.08108	5.81867	5.96843	5.1	5.19007	5.00673	5.4666	5.39141	5.28313	5.41104	5.46996	5.02929
Q07551	YDL124W	NADPH-dependent alpha-keto amide reductase	31	5.07164	5.10581	5.07613	5.81106	6.07132	5.69619	5.87256	5.46129	5.76291	5.12874	5.29276	4.93469	6.12711	6.00998	5.90048	5.61073	5.62407	5.44254
P34730	BMH2	Protein BMH2	31	4.34906	5.00271	4.6002	4.79965	5.15238	4.89474	5.13089	5.02739	4.97631	6.00667	6.20249	6.25473	6.22541	6.17411	6.30391	6.29367	6.15577	6.4499
P51401	RPL9B	60S ribosomal protein L9-B	31	4.60283	4.52566	4.51518	4.34482	4.55157	4.42944	4.38864	4.49665	4.64639	6.75313	6.39044	6.68688	6.76377	6.71425	6.9201	6.55512	6.34395	6.37117
P19097	FAS2	Fatty acid synthase subunit alpha	30	5.37015	5.48365	5.08191	5.28384	5.38183	5.05451	5.25493	5.18165	5.1767	6.17588	6.0454	5.55157	5.33606	5.81127	5.79947	5.87333	5.62205	6.51581
P54838	DAK1	Dihydroxyacetone kinase 1	30	5.00614	5.00417	4.89177	4.98539	5.30676	5.3711	5.37497	5.15567	5.29253	5.2409	5.23432	5.29612	6.11697	6.41878	6.22692	6.30455	6.37163	6.40132
P07245	ADE3	C-1-tetrahydrofolate synthase, cytoplasmic	30	5.59005	5.79883	5.56636	5.28078	5.5731	5.42827	5.42186	5.66254	5.2504	5.77592	5.94175	5.56816	5.34862	5.39748	5.49724	5.45297	5.55823	5.88743
P22137	CHC1	Clathrin heavy chain	30	5.16829	5.38357	5.26847	5.08297	5.2982	5.1845	5.26886	5.18292	5.16301	5.72517	5.88901	5.53221	5.97428	5.9199	5.89683	6.08301	5.9874	5.99139
Q05022	RRP5	rRNA biogenesis protein RRP5	30	5.97011	5.97776	5.9644	5.73412	5.74156	5.58414	5.49896	5.6556	5.72543	5.3993	5.41534	5.4972	5.17973	5.12642	5.35853	5.33243	5.38296	5.45603
P06738	GPH1	Glycogen phosphorylase	30	4.18254	4.55174	4.42118	5.41187	5.50822	5.63888	5.49918	5.36664	5.5382	5.14842	5.04978	4.92544	6.41197	6.44433	6.49449	6.53159	6.42133	6.45418
Q12460	NOP56	Nucleolar protein 56	30	5.24235	5.03375	5.26679	4.89042	5.33586	4.98844	5.03984	5.15338	5.0443	6.11675	5.98191	5.67835	5.86256	5.96247	6.18422	5.99548	6.03997	6.18314
Q03921	DOP1	Protein dopey	30	5.1213	5.18249	5.28805	5.04358	5.49103	5.36651	5.35086	5.44438	5.43309	5.58581	5.42882	5.61154	5.7783	5.74048	5.956	6.0134	6.1359	6.02847
Q06440	CRN1	Coronin-like protein	30	6.60028	6.84937	6.03913	6.74405	7.0719	6.61859	6.33773	6.93315	6.10819	4.71906	5.03438	4.57989	4.42092	4.20134	4.36701	4.51139	4.21439	4.64921
P38972	ADE6	Phosphoribosylformylglycinamidine synthase	30	5.78791	5.72866	5.64427	5.31128	4.95966	5.20132	5.12255	5.40474	5.1509	6.16554	5.8306	6.0615	5.69146	5.6609	5.68586	5.64853	5.55665	5.38768
P53622	COP1	Coatomer subunit alpha	30	5.46909	5.6689	5.59534	5.61131	5.77594	5.59786	5.63113	5.77726	5.43399	5.50282	5.42575	5.52639	5.39345	5.50486	5.59596	5.53876	5.4909	5.46028
P04051	RPO31	DNA-directed RNA polymerase III subunit RPC1	29	5.34283	5.32891	5.53649	5.76242	5.75375	5.85532	5.2289	5.23663	5.18383	5.47216	5.39761	5.29636	5.86537	6.10547	5.98973	5.46681	5.52112	5.6563
P07149	FAS1	Fatty acid synthase subunit beta	29	5.38454	5.33401	5.10086	4.74263	5.30436	5.086	5.12918	5.30039	4.85611	6.25104	5.91036	5.71058	5.88761	5.82686	6.03571	6.21392	5.82105	6.10478
Q00955	ACC1	Acetyl-CoA carboxylase	29	6.06358	5.2087	5.03325	5.06625	5.07797	5.09877	4.91215	4.96945	4.67192	7.16074	5.89465	5.72829	5.68022	5.82486	5.82163	6.05078	5.91167	5.82511
P07262	GDH1	NADP-specific glutamate dehydrogenase 1	29	6.13465	5.78532	5.66277	6.09356	5.84526	5.58516	5.60313	5.66422	5.14275	5.70232	5.60571	5.05143	5.47548	5.2454	5.4701	5.19891	5.08344	5.65039
P21524	RNR1	Ribonucleoside-diphosphate reductase large chain 1	29	6.17833	6.10598	6.35029	5.6041	5.60824	5.94638	5.99448	5.89562	6.23779	5.27109	5.11075	5.24421	5.26771	5.19582	5.04593	5.13758	4.97319	4.83249
P22515	UBA1	Ubiquitin-activating enzyme E1 1	29	5.11933	5.39486	5.06	5.29863	5.85513	5.44543	5.56563	5.65714	5.38619	5.56658	5.84711	5.21652	5.49576	5.74384	5.93977	5.84404	5.85468	5.70937
P32074	SEC21	Coatomer subunit gamma	29	5.53202	5.49668	5.41936	5.34958	5.55479	5.59851	5.56635	5.72469	5.51833	5.7821	5.52975	5.50642	5.65791	5.68156	5.63582	5.42519	5.57713	5.44382
P26786	RPS7A	40S ribosomal protein S7-A	29	5.7922	5.59502	5.36587	5.27537	5.73564	5.52526	5.5771	5.66679	5.28031	5.60134	5.67556	5.75926	5.85177	5.57932	5.66694	5.54232	5.19369	5.31624
P08524	ERG20	Farnesyl pyrophosphate synthase	29	5.26621	5.22734	5.22211	5.27147	5.31906	5.39145	5.48245	5.36239	5.27625	5.70266	5.7761	5.72718	5.85661	5.62589	5.80383	5.88568	5.93957	5.86375
P42842	EMW1	Essential for maintenance of the cell wall protein 1	29	5.45414	5.46417	5.25171	5.30035	5.26605	5.24231	5.43057	5.08732	5.23704	5.83894	5.5571	5.9115	5.78875	5.93019	5.76129	5.65429	5.825	5.99926
P21576	VPS1	Vacuolar protein sorting-associated protein 1	29	4.8474	5.0097	4.85422	5.29657	5.14111	4.96072	4.94298	5.03967	4.74722	6.19098	6.49155	5.98553	5.74925	6.03428	5.96391	6.10538	6.05258	6.58696
P54115	ALD6	Magnesium-activated aldehyde dehydrogenase, cytosolic	29	5.01554	5.58464	5.28609	4.79545	5.22067	5.26551	5.8236	5.57106	5.39381	5.27693	5.48161	5.69648	6.1249	5.7277	5.55859	6.40177	6.04759	5.72807
P05453	SUP35	Eukaryotic peptide chain release factor GTP-binding subunit	29	5.75924	5.88195	5.74682	6.05774	6.09355	5.82632	5.67159	5.93144	5.48366	5.47452	5.56351	5.14018	5.11666	5.23718	5.28379	5.07297	5.14503	5.51384
P04801	THS1	Threonine--tRNA ligase, cytoplasmic	29	5.23967	5.35035	5.15127	5.39909	5.1773	5.17551	5.08761	5.35795	5.02308	5.98004	6.06808	5.93216	5.87931	5.67499	5.79255	5.69512	5.98837	6.02755
P38968	SEC31	Protein transport protein SEC31	29	6.57606	6.69985	6.33459	6.59204	6.55346	6.63998	6.70504	6.61954	6.86526	4.35358	4.68544	4.55723	4.64103	4.56514	4.50471	4.4871	4.22529	4.39466
P12385	SUP45	Eukaryotic peptide chain release factor subunit 1	29	5.67463	5.53939	5.57471	5.20753	5.41447	5.53524	5.48079	5.43315	5.41947	5.61802	5.45786	5.71476	5.79079	5.71215	5.78707	5.61155	5.61603	5.41237
P28274	URA7	CTP synthase 1	29	5.1408	5.17513	4.89579	4.83274	5.10308	5.08197	4.97132	5.2689	4.79874	6.36644	5.9579	6.10656	5.93248	6.09816	6.29365	5.99639	5.79354	6.18642
P40413	CCT5	T-complex protein 1 subunit epsilon	29	5.80676	5.60706	5.62494	5.66282	5.50194	5.61654	5.54702	5.39663	5.52064	5.69362	5.18786	5.58369	5.46773	5.66024	5.52536	5.55449	5.56748	5.47517
P53920	NMA111	Pro-apoptotic serine protease NMA111	29	5.49097	5.6636	5.58151	4.99219	5.51524	5.37838	5.50594	5.57694	5.26316	5.85777	5.49981	5.50469	5.64645	5.69568	5.70963	5.90152	5.74866	5.46785
P39986	SPF1	Manganese-transporting ATPase 1	29	5.69402	5.60112	5.62309	5.46138	5.49296	5.31115	5.66323	5.56349	5.39695	5.78054	5.76601	5.74505	5.28539	5.65291	5.47991	5.48107	5.4939	5.50783
P00815	HIS4	Histidine biosynthesis trifunctional protein	29	5.93467	5.86593	5.82185	5.44565	5.3533	5.68103	5.46432	5.41448	5.84906	5.48006	5.50345	5.8522	5.37405	5.45133	5.33765	5.51915	5.48702	5.16478
P22579	SIN3	Transcriptional regulatory protein SIN3	29	5.85855	5.9559	5.87072	6.03791	6.10865	6.0489	6.2764	5.97489	5.82635	5.2835	5.20441	5.02163	5.29953	5.06536	5.12652	5.11932	5.1478	4.77366
P19358	SAM2	S-adenosylmethionine synthase 2	29	5.81526	5.70462	5.42292	5.41784	5.40543	5.25518	5.58885	5.55904	5.40753	5.70565	5.679	5.69311	5.63713	5.29444	5.72288	5.62889	5.52597	5.53627
P25379	CHA1	Catabolic L-serine/threonine dehydratase	29	4.69731	5.19811	5.17221	5.35635	5.64147	5.53019	4.7865	5.11409	4.96	5.67261	5.91191	5.92394	6.17616	6.18132	6.40052	5.77564	5.63325	5.86843
P53261	NOP7	Pescadillo homolog	29	6.34634	6.11024	6.39302	5.7055	5.6489	6.12244	5.90909	5.8902	6.04557	5.3777	5.02527	5.51513	5.092	5.07145	4.95508	4.86668	5.04294	4.88247
P38701	RPS20	40S ribosomal protein S20	29	5.03049	5.34501	4.50209	5.67287	6.52188	4.84657	4.53857	6.04395	4.48657	6.32881	7.28414	5.441	5.06481	5.86793	5.76809	5.6475	5.21714	6.3926
P05748	RPL15A	60S ribosomal protein L15-A	29	5.50327	5.11579	5.29108	5.38308	5.63448	5.1803	5.02778	5.27693	5.13561	5.81223	6.16577	5.93769	5.52245	5.74683	5.87872	5.63692	5.57424	6.17681
P04802	DPS1	Aspartate--tRNA ligase, cytoplasmic	28	5.00354	5.31791	5.26966	4.90922	5.1268	4.90992	5.04383	5.27737	4.94763	5.9688	5.78256	5.90833	6.30666	6.21485	6.10491	6.16811	6.06944	5.67048
P27692	SPT5	Transcription elongation factor SPT5	28	5.8251	5.74551	5.56574	5.31352	5.67762	5.67723	5.61008	5.78581	5.80728	5.489	5.33595	5.45632	5.68417	5.48194	5.50449	5.49745	5.37212	5.17068
P38088	GRS1	Glycine--tRNA ligase 1, mitochondrial	28	5.56825	5.57328	5.40143	5.50205	5.74685	5.50179	5.42083	5.71572	5.46116	5.61631	5.68092	5.39279	5.57401	5.79262	5.72655	5.40501	5.53401	5.38642
P24280	SEC14	SEC14 cytosolic factor	28	5.48539	5.56023	5.489	5.29719	5.35273	5.4832	5.22009	5.4728	5.3985	5.62544	5.70021	5.79308	5.71405	5.7264	5.72806	5.64108	5.83211	5.48045
Q05050	EIS1	Eisosome protein 1	28	6.75297	6.55354	6.39614	6.32048	6.63355	6.64041	7.31259	6.51234	6.91466	4.16362	4.49103	4.36011	4.52213	4.33572	4.61744	4.63488	4.54613	4.29227
P40215	NDE1	External NADH-ubiquinone oxidoreductase 1, mitochondrial	28	5.5314	5.18885	5.291	5.58101	5.59644	5.70019	6.04693	5.60339	5.79013	5.3817	5.20902	5.17764	5.88225	5.84185	5.5952	5.77599	5.49582	5.3112
P40482	SEC24	Protein transport protein SEC24	28	5.281	5.50105	5.30569	5.33941	5.44469	5.4022	5.477	5.52402	5.04206	5.61427	5.93937	5.61554	5.62669	5.51053	5.91864	5.859	5.66145	5.93739
P39109	YCF1	Metal resistance protein YCF1	28	5.20438	5.32678	5.48518	5.08801	4.96174	4.84389	5.21105	5.17199	5.01557	5.83851	6.04174	6.35845	5.81232	5.82906	5.77569	5.88265	6.12902	6.02397
P38811	TRA1	Transcription-associated protein 1	28	5.23781	4.99404	5.50533	5.1148	5.06102	5.01979	5.23574	4.97823	5.28259	5.94996	5.7529	5.87703	5.84016	5.66274	6.17185	5.8936	6.22369	6.1987
P0CX55	RPS18A	40S ribosomal protein S18-A	28	5.07861	4.85988	5.22987	4.9231	4.78493	4.96833	5.07629	4.92202	5.17646	6.19817	5.92007	6.25249	6.37526	6.03271	6.15971	6.06786	6.13362	5.84064
P00899	TRP2	Anthranilate synthase component 1	28	5.76545	5.77465	5.73599	5.59497	5.45389	5.57195	5.42531	5.43155	5.41542	5.54952	5.56088	5.77244	5.39601	5.48199	5.48861	5.53116	5.53595	5.51425
P39683	NPT1	Nicotinate phosphoribosyltransferase	28	5.02561	5.41177	5.12149	5.15778	5.11175	5.2649	5.17512	5.30233	5.06725	6.0387	5.82109	5.90108	5.85259	6.28795	5.84544	6.26355	5.82839	5.52321
P40047	ALD5	Aldehyde dehydrogenase 5, mitochondrial	28	5.47828	5.53182	5.39952	5.11383	5.27888	5.11864	5.05201	5.12702	4.84669	6.24186	6.12914	5.9895	5.72163	5.70749	5.89257	5.83194	5.62781	5.91137
P32191	GUT2	Glycerol-3-phosphate dehydrogenase, mitochondrial	28	4.47612	4.53346	4.63639	5.7474	5.23508	5.52194	5.20889	4.76465	5.48526	5.23401	5.12248	5.22928	6.8209	6.69037	6.74429	6.28875	6.36611	5.89463
Q07527	TRM3	tRNA (guanosine(18)-2'-O)-methyltransferase	28	5.14756	5.205	5.42971	5.04999	5.06703	5.0376	5.20591	5.31552	5.16752	5.85585	5.69757	6.2479	5.57942	5.71285	6.00652	6.14972	6.06994	6.0544
P20967	KGD1	2-oxoglutarate dehydrogenase, mitochondrial	28	4.81451	4.83084	4.95128	5.23349	5.48707	5.37239	5.19827	5.32312	5.18345	5.60631	5.28081	5.30141	6.52161	6.52555	6.46078	6.17604	5.99779	5.73529
P19158	IRA2	Inhibitory regulator protein IRA2	28	5.33384	5.20602	5.51777	5.24662	5.17163	5.39654	5.54131	5.29661	5.56649	5.6627	5.18952	5.56172	5.71586	5.90566	5.7833	6.00693	5.98056	5.91693
P47169	MET5	Sulfite reductase [NADPH] subunit beta	28	5.63024	5.63124	5.46395	5.26568	5.38787	5.18162	5.14985	5.02726	5.23918	5.89054	6.036	5.86655	5.93699	5.82406	5.77208	5.70379	5.46596	5.52715
Q02892	NOG1	Nucleolar GTP-binding protein 1	28	5.74846	5.93962	6.10087	5.7619	5.6301	5.87777	5.65479	5.79016	5.86787	5.67048	5.15205	5.69168	5.26846	5.14317	5.37423	5.16278	5.00666	5.15895
P25655	CDC39	General negative regulator of transcription subunit 1	28	5.02921	5.39879	5.28547	5.17184	4.88398	5.1236	5.00702	5.34699	5.20473	5.90022	5.84808	6.03665	5.66941	6.2082	5.84187	6.08382	5.85881	6.10131
P25491	YDJ1	Mitochondrial protein import protein MAS5	28	5.74577	5.48642	5.46472	5.99567	6.00927	5.76478	5.77603	6.01358	5.21373	5.4151	5.14883	5.20226	5.32375	5.43396	5.53177	5.39524	5.31405	5.76506
P26263	PDC6	Pyruvate decarboxylase isozyme 3	28	5.39761	5.38397	5.56286	4.96568	4.7935	4.97	5.02167	5.0791	5.02984	6.0873	6.23429	6.22779	5.81775	5.85128	5.87589	6.06009	5.9866	5.65479
P36016	LHS1	Heat shock protein 70 homolog LHS1	28	5.15679	5.3362	5.25111	5.0566	4.88922	5.14291	5.13744	5.07657	5.2049	5.98941	5.98623	6.03203	5.84434	5.87166	5.86331	6.12522	6.05305	5.98303
P0CX44	RPL1B	60S ribosomal protein L1-B	28	6.05345	6.07062	6.35405	6.2697	6.19639	5.97147	6.14762	6.03797	6.38466	4.97237	4.96186	5.07331	4.88846	4.79893	4.88496	4.71912	5.18159	5.03347
P10592	SSA2	Heat shock protein SSA2	27	5.20613	4.78311	4.85788	5.38712	4.78934	5.08709	5.08999	4.96199	5.10542	5.77823	5.60534	6.2187	6.23682	6.05095	5.82653	6.33294	6.10177	6.58067
P38069	MNN2	Alpha-1,2-mannosyltransferase MNN2	27	5.22188	5.26882	5.22617	5.42728	5.28945	5.58955	5.26992	5.62547	5.45763	5.57259	5.57794	5.70419	5.94191	5.7662	5.67337	5.74501	5.87027	5.77235
P40212	RPL13B	60S ribosomal protein L13-B	27	6.6879	6.49618	6.29255	6.3639	6.83927	6.47289	6.68381	6.55587	6.71502	4.68084	4.54118	4.46672	5.16656	4.65332	4.54736	4.49623	4.35073	3.98965
Q12220	DIP2	U3 small nucleolar RNA-associated protein 12	27	5.49294	5.46591	5.60146	5.39414	5.53026	5.4139	5.29462	5.67807	5.39213	5.55747	5.59407	5.45608	5.85519	5.75945	5.65098	5.69558	5.65839	5.50936
P09436	ILS1	Isoleucine--tRNA ligase, cytoplasmic	27	5.18097	5.15357	5.24854	4.84024	4.8603	4.80109	5.03264	5.11284	4.89259	6.01445	5.99465	5.9293	6.02459	6.05255	5.75739	6.20252	7.14704	5.75473
P07213	TOM70	Mitochondrial import receptor subunit TOM70	27	5.57994	5.41887	5.55573	5.31016	5.26675	5.27182	5.38812	5.29215	5.52606	5.80724	5.48583	5.65899	5.97545	5.57588	5.63322	5.82894	5.86459	5.56026
P38427	TSL1	Trehalose synthase complex regulatory subunit TSL1	27	4.9461	5.09578	4.74302	6.58022	6.61871	6.58379	6.73898	6.51671	6.4879	4.12857	4.05598	3.88915	5.56967	5.89832	5.78136	5.69761	5.37309	5.29505
P38708	YHR020W	Putative proline--tRNA ligase YHR020W	27	5.896	5.71361	5.77564	5.60878	5.8802	5.71577	5.4975	5.72765	5.67725	5.6894	5.14647	5.74345	5.47943	5.36238	5.34392	5.32528	5.35955	5.05772
P32454	APE2	Aminopeptidase 2, mitochondrial	27	5.13925	5.15863	5.08223	5.11213	5.09168	5.23516	5.45538	5.09983	5.36306	5.72018	5.90082	5.61481	6.12317	5.9052	5.97273	6.18043	6.04325	5.80204
P46367	ALD4	Potassium-activated aldehyde dehydrogenase, mitochondrial	27	4.89264	4.76146	4.51295	5.04632	5.27674	5.01295	5.36148	5.09354	4.88903	6.12903	5.78216	5.5169	6.39253	6.47607	6.21695	6.44731	6.07554	6.1164
P53852	YNL247W	Cysteine--tRNA ligase	27	5.54479	5.97163	5.32747	5.79317	6.0972	5.8875	5.17551	6.25909	5.43697	5.58183	5.67702	4.96539	5.42062	5.55249	5.16084	5.80261	5.23665	5.10922
P25443	RPS2	40S ribosomal protein S2	27	4.57844	4.0968	3.94489	3.96546	4.52149	3.80792	4.15054	4.36709	4.21469	6.86159	7.02752	6.87853	6.96917	7.3232	6.77307	6.46705	6.54758	7.50497
P38219	OLA1	Obg-like ATPase 1	27	5.19323	5.35233	4.86247	5.36723	5.46271	5.22494	5.35911	5.80798	5.18037	5.83242	6.15167	5.72631	5.58671	5.54927	5.8749	5.39903	5.84053	6.22881
Q12389	DBP10	ATP-dependent RNA helicase DBP10	27	6.33033	6.12877	6.08573	6.13666	5.97187	6.01347	5.83435	6.012	5.98493	5.48649	5.186	5.24954	5.0555	4.90178	4.84376	5.02357	4.92197	4.83329
P22147	XRN1	5'-3' exoribonuclease 1	27	5.58289	5.65022	5.69767	5.15153	5.37086	5.37877	5.61215	5.45322	5.71359	5.53065	5.59714	5.65303	5.65407	5.49252	5.50299	5.69157	5.79876	5.46836
Q12499	NOP58	Nucleolar protein 58	27	5.41314	5.48885	5.7291	5.18394	5.28378	5.34761	5.39371	5.32081	5.57402	5.73626	5.66907	5.87147	5.59788	5.76261	5.7186	5.51149	5.59999	5.79766
Q05506	YDR341C	Arginine--tRNA ligase, cytoplasmic	27	5.04429	5.17541	5.09972	5.07447	4.89513	5.09758	5.19384	4.93996	4.99394	6.14577	5.86197	6.07715	6.23271	6.12089	6.06547	6.17751	5.91807	5.88611
P54839	ERG13	Hydroxymethylglutaryl-CoA synthase	27	6.58384	6.91838	6.6779	6.75597	6.71635	6.32228	6.84776	6.9055	6.61721	4.36166	4.14581	4.53014	4.4768	4.47116	4.34486	4.73137	4.33138	4.26163
Q06706	IKI3	Elongator complex protein 1	27	5.62817	5.71218	5.72485	5.57582	5.32873	5.41298	5.65028	5.73373	5.2204	6.05223	5.63982	5.67354	5.16247	5.54766	5.40222	5.30037	5.51241	5.72214
P27472	GSY2	Glycogen [starch] synthase isoform 2	27	4.23025	4.40472	4.5586	5.65478	5.59237	5.46001	5.39558	5.17451	5.29094	5.0553	5.3035	4.89474	6.46667	6.57057	6.30831	6.51004	6.48465	6.64446
P32497	NIP1	Eukaryotic translation initiation factor 3 subunit C	27	4.84181	5.19017	5.05505	4.919	5.07312	4.92202	4.99234	5.2162	4.76175	6.23512	6.60532	6.40915	5.77772	5.66428	6.0652	5.87653	5.91077	6.48445
P31688	TPS2	Trehalose-phosphatase	27	6.3712	6.71791	6.42798	7.91151	8.01374	7.62414	7.74035	7.56287	7.17441	3.3163	3.43817	3.33433	4.15909	4.23833	4.18012	4.09889	3.79166	3.899
P32565	RPN2	26S proteasome regulatory subunit RPN2	27	5.63183	5.52163	5.03297	5.80716	6.09599	5.38417	5.60306	5.80491	5.29862	5.59969	5.61654	5.30731	5.46003	5.70312	5.51454	5.46864	5.49174	5.65806
Q05911	ADE13	Adenylosuccinate lyase	27	5.6548	5.45496	5.33053	5.10628	5.15752	5.21256	4.93283	5.1574	5.07643	6.18754	6.17197	5.87098	5.74976	5.63974	5.97237	5.78325	5.78086	5.76021
P00931	TRP5	Tryptophan synthase	27	6.69772	6.80435	6.37483	6.3409	6.8716	6.56533	6.62567	6.79837	6.42138	4.4327	4.48607	4.39414	4.78402	4.43899	4.48706	4.61504	4.47241	4.38942
P47068	BBC1	Myosin tail region-interacting protein MTI1	27	5.9556	6.20682	5.81523	6.18081	6.30151	6.33264	6.11134	6.24736	6.21967	4.95331	5.10361	4.75336	4.94809	4.89168	4.89232	4.70641	5.08827	5.29197
Q01217	ARG5,6	Protein ARG5,6, mitochondrial	27	5.25031	5.50564	5.98737	5.17128	4.86255	4.99075	5.17998	5.43839	5.46186	5.55866	5.89347	6.41775	5.60512	5.33995	5.49222	5.7861	6.17205	5.88655
P40462	TMA108	Protein TMA108	27	5.11736	5.32127	5.31821	5.27357	5.2644	5.52403	5.54152	5.34465	5.17554	5.95848	5.75431	5.60852	5.60129	5.58897	5.58364	5.96513	5.74443	6.31469
P39676	YHB1	Flavohemoprotein	27	4.72462	4.96333	5.34456	5.63588	5.39985	5.86233	5.62189	5.6779	5.84501	4.80009	4.8141	5.32858	6.45088	5.97958	6.09809	5.78442	5.84375	5.82515
P47075	VTC4	Vacuolar transporter chaperone 4	27	5.10484	5.33675	5.05977	5.06605	5.09005	4.90467	5.09631	5.13946	5.13243	6.16132	5.8541	6.06015	5.87575	5.94332	5.81958	6.17599	5.92118	6.25827
P15625	FRS2	Phenylalanine--tRNA ligase alpha subunit	27	5.63973	5.84402	5.53402	5.95309	6.20308	5.82653	5.70065	5.97517	5.59497	5.56543	5.19385	5.02632	5.33692	5.36354	5.30069	5.2448	5.22617	5.47101
P04456	RPL25	60S ribosomal protein L25	27	5.00206	5.21498	5.22869	5.4342	5.03641	5.44373	5.23757	5.41229	5.3295	5.37001	5.59789	5.86611	6.25078	5.8238	5.94616	5.99752	6.03353	5.77477
P36161	NUP133	Nucleoporin NUP133	27	5.38487	5.39392	5.19914	5.29165	5.55623	5.22763	5.31693	5.49093	5.12329	5.86407	5.95627	5.71805	5.72245	5.76374	5.77436	5.70526	5.65248	5.85872
P05759	RPS31	Ubiquitin-40S ribosomal protein S31	27	4.24756	5.00535	5.13408	4.6524	4.85762	4.85652	4.58754	5.061	4.45523	7.02194	7.50282	6.68864	6.26106	6.50099	6.67014	5.50549	5.58477	5.40685
P31382	PMT2	Dolichyl-phosphate-mannose--protein mannosyltransferase 2	27	5.13869	5.25374	5.08434	5.1837	5.08946	5.09117	5.05695	5.05075	5.09622	5.93565	5.70168	5.91344	5.98835	6.32251	5.96733	6.224	5.82577	6.07624
P53893	RIA1	Ribosome assembly protein 1	27	5.57061	5.60365	5.69344	5.60143	5.60726	5.5341	5.61287	5.71545	5.63687	5.22479	5.54812	5.66459	5.53345	5.49815	5.60853	5.36306	5.39702	5.58662
P41940	PSA1	Mannose-1-phosphate guanyltransferase	27	5.24824	4.98287	5.50223	4.86574	4.82472	5.11184	5.23825	4.74041	5.52745	5.63132	5.59587	5.89955	6.4133	5.96085	6.18609	6.30066	6.27879	5.69182
P28319	CWP1	Cell wall protein CWP1	27	4.6556	5.32269	4.6386	5.79967	6.02635	5.65591	6.54796	6.05508	5.50187	4.76243	5.28503	4.85442	5.72871	6.01654	5.90134	5.99206	5.78461	5.47112
P40024	ARB1	ABC transporter ATP-binding protein ARB1	27	5.40523	5.1302	5.37429	5.05756	5.19373	5.23574	5.1738	5.24871	5.1473	5.94493	5.99148	5.92113	5.92493	5.99341	5.82808	5.89039	5.83682	5.70228
P43573	BUD27	Bud site selection protein 27	27	6.97281	6.58828	6.58539	6.52608	6.43927	6.50839	6.30491	6.87575	6.71663	4.57353	4.59868	4.80944	4.70771	4.35824	4.38316	4.14147	4.61565	4.2946
P48589	RPS12	40S ribosomal protein S12	27	5.00879	5.0806	5.03341	5.15237	5.18866	5.09747	5.10842	5.27127	5.11807	5.80086	5.85117	5.94989	6.47182	5.95224	6.01363	5.86907	5.92366	6.10861
P46990	RPL17B	60S ribosomal protein L17-B	27	6.00346	6.19423	5.73234	6.03351	6.16056	6.21864	5.82016	6.09355	5.59138	5.42878	5.40789	5.56638	4.84783	5.02352	4.82935	4.89732	4.86991	5.28119
P00925	ENO2	Enolase 2	26	5.50272	5.15397	5.3978	4.82944	4.64656	4.82955	4.8869	4.70258	5.13887	6.18362	6.1186	6.51838	6.2354	5.90982	5.96646	5.86822	6.12259	5.98851
P22202	SSA4	Heat shock protein SSA4	26	5.37286	5.3893	5.04911	5.17019	5.33777	4.97164	5.2838	5.53801	5.04251	6.04828	6.05516	5.87432	5.40909	5.53133	5.67957	5.70039	6.00682	6.53986
P09440	MIS1	C-1-tetrahydrofolate synthase, mitochondrial	26	5.46719	5.47926	5.156	4.84555	5.51554	5.12371	5.24298	5.69307	5.11253	5.96255	6.07825	5.72136	5.60571	5.60851	5.82735	5.79732	5.59301	6.17011
P05694	MET6	5-methyltetrahydropteroyltriglutamate--homocysteine methyltransferase	26	5.93922	5.92885	5.66591	4.98952	5.51122	5.02403	5.06231	5.29799	4.66476	6.0678	6.58042	5.85372	5.54271	5.70858	5.66357	5.62869	5.48862	5.38207
P07244	ADE5,7	Bifunctional purine biosynthetic protein ADE5,7	26	5.58925	5.63979	5.48562	5.01912	5.14192	5.14045	5.17178	4.9887	5.10318	6.50127	5.78263	5.76666	5.55053	5.67026	5.89197	5.84085	5.78318	5.93285
Q00402	NUM1	Nuclear migration protein NUM1	26	5.92071	5.69389	5.75223	5.83477	5.76623	5.81303	5.84125	5.62907	5.87287	5.11059	5.4988	5.1792	5.21258	5.40862	5.1848	5.52746	5.3687	5.38519
P22855	AMS1	Alpha-mannosidase	26	3.02906	2.96635	2.93959	4.01467	4.26923	4.0103	3.80608	3.99745	4.1672	6.32577	6.19388	6.05934	8.15798	8.11723	8.5638	7.64018	7.48073	8.26115
P12753	RAD50	DNA repair protein RAD50	26	5.52064	5.46463	5.6261	5.4468	5.288	5.42039	5.392	5.41689	5.5133	5.77553	5.54436	5.77404	5.43779	5.5624	5.64994	5.72431	5.74552	5.69735
P34237	COY1	Protein CASP	26	6.33522	6.08717	6.4345	5.94606	6.1496	6.06729	5.99541	5.94017	6.35898	5.17281	5.07084	5.03315	4.97644	4.94733	5.08722	4.84466	4.76915	4.784
P38009	ADE17	Bifunctional purine biosynthesis protein ADE17	26	6.0912	6.21853	6.1863	5.54402	5.31314	5.54605	5.89247	5.93103	5.63098	5.48098	5.47887	5.4707	5.2904	5.1199	5.05149	5.36819	5.35915	5.0266
P16120	THR4	Threonine synthase	26	5.52501	5.59354	5.24928	5.12712	5.50945	5.29394	5.23126	5.55434	5.17163	5.79136	5.7311	5.73273	6.06546	5.88618	5.89393	5.76807	5.49707	5.37853
P04050	RPO21	DNA-directed RNA polymerase II subunit RPB1	26	5.3151	5.32188	5.25216	5.22848	5.20434	5.37448	5.30885	5.24777	5.4007	5.64553	5.7092	5.68957	5.78878	5.86814	6.03551	5.77566	5.83734	5.99652
P32589	SSE1	Heat shock protein homolog SSE1	26	5.75903	5.48228	5.2481	5.70545	5.92041	5.43503	5.61245	5.78751	5.38214	5.64569	5.48674	5.5288	5.61761	5.77406	5.71818	5.30469	5.28665	5.30519
P09880	TRL1	tRNA ligase	26	5.74904	5.4026	5.7624	5.38376	5.2439	5.38353	5.13854	5.14883	5.42814	5.9981	5.83127	5.81807	5.36183	5.62052	5.68905	5.61422	5.74094	5.68525
P06105	SCP160	Protein SCP160	26	5.55098	5.70645	5.4602	5.2571	5.15206	5.39546	5.22085	5.52506	5.15544	6.0796	5.50976	5.8469	5.66215	5.95886	5.59723	5.90065	5.4794	5.54185
P32527	ZUO1	Zuotin	26	6.00986	5.72727	5.9371	5.58575	5.63088	5.51847	5.57612	5.71497	5.91055	5.53828	5.45629	5.3839	5.50514	5.43688	5.41365	5.40021	5.24863	5.00605
P39744	NOC2	Nucleolar complex protein 2	26	5.59808	5.2631	5.40337	5.28439	5.38502	5.44288	5.26868	5.22834	5.46756	5.89045	5.63311	5.66189	5.8257	5.7581	5.61285	5.69244	5.68698	5.89706
P14742	GFA1	Glutamine--fructose-6-phosphate aminotransferase [isomerizing]	26	6.28828	6.414	6.3687	6.17705	5.93074	6.26863	6.26372	6.37252	6.37031	4.89131	4.65761	5.02438	4.7799	4.90912	4.91564	4.80339	4.71094	4.85377
P47143	ADO1	Adenosine kinase	26	6.8805	6.36192	6.27524	6.50692	6.85412	6.50484	6.32638	6.63034	6.31653	4.59899	4.4799	4.29702	4.82539	4.98914	4.45034	4.54711	4.65884	4.49648
P15019	TAL1	Transaldolase	26	5.09367	4.88781	5.183	5.13239	5.08533	5.45562	5.07399	4.93314	4.88306	6.03141	5.98615	5.78413	6.54569	6.26323	6.29092	6.04448	5.95549	5.37049
Q12466	TCB1	Tricalbin-1	26	5.64312	5.7467	5.82428	5.84241	5.59659	5.5828	5.93957	5.84351	5.7739	5.00944	5.42689	5.39663	5.50853	5.29195	5.24642	5.55135	5.13223	5.64369
P40053	AIM9	Altered inheritance of mitochondria protein 9, mitochondrial	26	6.03984	5.88475	5.91597	5.64751	5.9475	5.79523	6.00675	5.98658	6.10769	5.15449	5.20048	5.24248	5.2169	5.0556	5.16183	5.39426	5.08716	5.155
P38788	SSZ1	Ribosome-associated complex subunit SSZ1	26	5.63692	5.45961	5.38316	5.16215	5.20344	5.26497	5.12164	5.10204	5.31321	5.84636	5.41591	5.62008	6.40745	6.07972	5.88832	5.87935	5.83404	5.38164
Q12387	MDM20	N-terminal acetyltransferase B complex subunit MDM20	26	5.14259	5.14867	5.18842	5.10169	4.94196	5.15831	5.2018	5.10601	5.02876	6.06002	6.00281	5.97408	5.9647	6.10452	5.83044	5.88225	6.09157	6.07139
Q12680	GLT1	Glutamate synthase [NADH]	26	5.49366	5.73328	5.81941	5.72035	5.5146	5.61429	5.54001	5.75286	5.74023	5.28566	5.25137	5.47988	5.43437	5.25073	5.72422	5.43194	5.58321	5.62993
P53145	LSG1	Large subunit GTPase 1	26	5.51235	5.20163	5.60871	5.05498	5.50384	4.89328	5.03764	5.37405	5.22355	6.17015	6.06421	6.17325	5.71603	5.4973	5.5294	5.5438	5.93513	5.96071
P34216	EDE1	EH domain-containing and endocytosis protein 1	26	6.44332	6.43447	5.92234	6.23099	6.24067	6.44126	6.39763	6.41526	6.26263	4.86345	5.11439	4.88247	4.82706	4.76049	4.73675	4.76687	4.59503	4.66492
Q04781	RKR1	E3 ubiquitin-protein ligase listerin	26	5.00983	4.88675	5.34809	4.93487	4.97298	5.02072	5.18889	4.80732	5.13371	5.85818	6.27369	5.76727	5.96165	6.10163	6.23449	6.24601	5.99048	6.26343
P39954	SAH1	Adenosylhomocysteinase	26	4.18789	4.19728	4.09228	4.08151	3.83291	3.7438	3.85333	4.20517	4.15812	7.25581	7.32542	6.84535	6.69229	6.73248	7.1409	7.61946	6.56893	7.46707
P32337	PSE1	Importin subunit beta-3	26	4.93315	5.1682	5.18413	5.23079	4.92519	4.97646	5.03356	4.98924	5.19962	6.11169	5.75887	5.83441	6.13558	5.79649	6.21012	5.93638	6.16241	6.41369
P38707	DED81	Asparagine--tRNA ligase, cytoplasmic	26	5.4389	5.46531	5.30488	5.65783	5.39174	5.29401	5.06329	5.4951	5.30466	5.65447	5.84085	5.74243	5.61543	5.79121	5.55184	5.7139	5.74683	5.92734
P04807	HXK2	Hexokinase-2	26	5.84717	5.95899	5.71297	6.07991	6.30664	5.9064	5.3027	5.77452	5.35312	5.54439	5.73732	5.14628	5.40201	5.26311	5.37355	4.93383	5.04543	5.31167
P15624	FRS1	Phenylalanine--tRNA ligase beta subunit	26	5.22956	5.05399	5.15399	4.96456	5.58777	5.18674	5.20388	5.47188	5.18376	5.68193	6.07419	6.07861	5.65652	5.77749	6.0022	5.78714	5.96554	5.94025
P14127	RPS17B	40S ribosomal protein S17-B	26	5.39887	5.13803	5.25032	5.30543	5.03684	5.05546	5.41557	5.25407	5.02849	5.63007	6.06645	6.06504	6.04723	5.55368	5.67106	5.60098	6.2698	6.2126
Q08581	SLK19	Kinetochore protein SLK19	26	6.42138	6.48626	5.76395	6.16303	5.63631	5.99889	6.17772	5.67682	6.53134	5.11564	5.3539	5.50055	4.75176	4.74019	4.7199	4.93278	4.88891	5.14066
P09938	RNR2	Ribonucleoside-diphosphate reductase small chain 1	25	5.31486	5.76748	6.11907	4.9966	4.80703	5.12371	5.58489	5.61703	5.77808	5.95697	5.94592	6.1544	5.00017	5.28248	5.18084	5.85949	5.72385	5.78713
P00360	TDH1	Glyceraldehyde-3-phosphate dehydrogenase 1	25	3.13713	2.92871	2.7895	3.87306	4.36841	3.88192	3.32853	3.67893	4.19473	5.77461	6.1021	6.21023	8.68847	8.70456	8.48104	7.94797	7.96138	7.94871
P15705	STI1	Heat shock protein STI1	25	5.74197	5.43688	5.43951	5.60921	5.78879	5.56149	5.74931	5.58753	5.78376	5.34991	5.17089	5.33637	5.75369	5.5153	5.70623	5.47111	5.57246	5.42557
P32790	SLA1	Actin cytoskeleton-regulatory complex protein SLA1	25	6.14451	5.93673	6.21367	5.96361	5.93787	5.95086	6.21522	5.93539	6.42542	4.8275	4.79122	5.10608	5.20602	5.11204	4.94426	4.94341	5.28693	5.05924
Q00711	SDH1	Succinate dehydrogenase [ubiquinone] flavoprotein subunit, mitochondrial	25	5.0592	4.92761	4.68734	5.71774	5.73215	5.66344	5.60952	5.54763	5.40726	5.10853	5.44792	5.19113	6.33236	6.1145	6.10075	5.92476	5.76149	5.66667
P40457	MLP2	Protein MLP2	25	5.98794	5.93091	5.99262	5.72779	5.57363	5.9065	6.17194	5.72203	6.28877	5.23402	5.10341	5.39667	4.96579	5.11252	5.14004	5.0942	5.16471	5.48652
P22336	RFA1	Replication factor A protein 1	25	5.41494	5.2946	5.14929	5.26431	5.4099	5.31173	5.50337	5.38786	5.36972	5.82071	5.58446	5.44249	5.98905	5.80944	5.89833	5.89829	5.80303	5.64851
P0CX40	RPS8B	40S ribosomal protein S8-B	25	4.93558	5.2969	5.14059	5.07172	5.16909	5.12206	5.26324	5.49639	5.1282	5.96851	5.99308	6.04294	5.92583	5.90353	6.09964	5.88402	5.80154	5.75712
P30624	FAA1	Long-chain-fatty-acid--CoA ligase 1	25	5.27345	5.21023	5.45511	5.69466	5.60239	5.78681	5.84815	6.0035	5.84584	5.07132	5.18338	5.15126	5.40585	5.31219	5.60463	5.88442	5.79577	5.87107
Q12019	MDN1	Midasin	25	5.39592	5.16141	5.60261	5.15516	4.91309	5.15936	5.40077	4.98602	5.29976	6.18198	5.6165	5.9133	5.60119	5.85917	5.78678	5.89045	6.06316	6.01339
P07991	CAR2	Ornithine aminotransferase	25	5.9346	5.87788	5.68201	5.03851	5.56533	5.40005	5.53374	5.73351	5.49498	5.94146	5.79605	5.57958	5.40103	5.72372	5.273	5.54217	5.36931	5.11307
Q06523	YPR148C	Uncharacterized protein YPR148C	25	6.35161	6.23741	6.2494	6.05844	6.39404	5.89726	6.26285	5.99746	6.09483	5.14242	5.17415	5.22623	4.89993	4.64503	4.70309	4.88799	4.99625	4.78162
P19882	HSP60	Heat shock protein 60, mitochondrial	25	5.33113	5.08708	5.16559	5.24178	5.31432	5.41012	5.29704	5.16512	5.35457	5.6833	5.54392	5.47609	6.22906	5.98058	6.09806	5.81851	5.86401	5.93971
P0CX14	YRF1-3	Y' element ATP-dependent helicase protein 1 copy 3	25	5.1064	5.16931	5.21049	5.52068	4.87048	5.22089	5.7336	5.2121	5.78055	5.72916	5.26915	5.57858	5.68551	5.57262	5.82239	5.96459	6.14207	6.41145
P30822	CRM1	Exportin-1	25	5.40151	5.19948	5.24117	5.19832	5.21968	5.41348	5.53303	5.50237	5.38876	5.93463	5.70416	5.73442	5.57923	5.77348	5.6431	5.87604	5.78591	5.87122
P14772	BPT1	Bile pigment transporter 1	25	5.6361	5.50995	5.75353	5.31556	5.35824	5.5134	5.75494	5.48085	5.57786	5.69667	5.71094	5.50108	5.35717	5.70716	5.54678	5.76036	5.58964	5.22976
P35169	TOR1	Serine/threonine-protein kinase TOR1	25	5.03639	4.96284	5.02918	5.19976	4.97643	5.12424	5.38493	5.13147	5.59347	5.74155	5.62295	5.99847	6.02526	5.83457	5.64592	5.80444	6.23518	6.65296
P24783	DBP2	ATP-dependent RNA helicase DBP2	25	5.23886	5.1909	5.4634	5.36945	5.0451	5.33725	4.91561	5.15982	5.38241	6.19625	5.79868	6.25042	5.67139	5.6352	5.82409	5.76639	5.77682	5.97795
P32499	NUP2	Nucleoporin NUP2	25	6.3242	6.13717	6.22069	6.05422	6.19961	6.12068	6.14144	5.98006	6.17496	5.24182	5.04403	5.29011	4.97466	4.76443	4.79512	4.83396	4.93917	4.76366
P53235	YGR054W	Eukaryotic translation initiation factor 2A	25	6.15442	6.22585	6.1456	5.86262	5.99147	5.93431	5.95676	6.14105	5.98221	5.1842	5.04273	5.07359	5.17947	5.21326	4.98152	5.03689	5.04758	4.84647
Q04217	ECM16	Probable ATP-dependent RNA helicase DHR1	25	5.34389	5.26675	5.44032	5.00568	5.02713	4.96298	5.00571	5.10645	5.48609	6.06725	5.98594	6.1531	5.5293	5.698	5.81013	5.80848	6.16254	6.14026
P15891	ABP1	Actin-binding protein	25	6.23818	6.63388	6.0152	6.87935	7.07456	6.75074	6.60633	6.73562	6.42311	4.36786	4.50754	4.56314	4.82787	4.55368	4.6118	4.34578	4.5234	4.34198
Q02455	MLP1	Protein MLP1	25	6.52453	6.25845	6.19563	6.14911	6.12618	6.4732	6.64509	6.17679	6.59795	4.93037	4.78217	5.05014	4.71408	4.57478	4.48611	4.86842	5.01467	4.43232
P40185	MMF1	Protein MMF1, mitochondrial	25	5.25114	5.08369	5.07693	5.38841	5.62371	5.18114	5.1686	5.34077	5.0619	5.71979	5.62887	5.54091	6.57557	6.24094	6.09235	5.96962	5.5719	5.48378
P32599	SAC6	Fimbrin	25	5.70704	5.58815	5.66417	5.64797	6.12357	5.73876	5.68632	6.09686	5.79217	5.40708	5.15337	4.86802	5.7162	5.52697	5.3547	5.45307	5.1333	5.34229
Q02792	RAT1	5'-3' exoribonuclease 2	25	5.789	5.64881	6.11894	5.41883	5.35144	5.52743	5.58694	5.35874	6.02893	5.60138	5.21796	5.6899	5.43556	5.35907	5.45436	5.06966	5.71518	5.62786
P39533	ACO2	Homocitrate dehydratase, mitochondrial	25	5.78608	5.97816	5.75007	5.44194	5.66656	5.11014	5.28671	5.5943	5.11738	5.97257	5.98561	5.85261	5.04178	5.19472	5.57192	5.23915	5.57677	5.83352
P05317	RPP0	60S acidic ribosomal protein P0	25	5.15759	4.78696	5.25555	4.54354	4.59176	4.63806	4.68916	4.51227	4.90483	6.31733	5.96112	6.22669	6.19148	6.12144	6.61785	6.41816	6.49477	6.57144
P38737	ECM29	Proteasome component ECM29	25	5.07571	5.42721	5.39194	5.55114	5.204	5.46573	5.5872	5.6496	5.64207	5.36926	5.35509	5.56597	5.6564	5.8341	5.53529	5.95969	5.8275	5.90211
P00958	MES1	Methionine--tRNA ligase, cytoplasmic	25	5.37503	5.59234	5.77779	5.27891	5.11706	5.31998	5.38781	5.25297	5.44571	5.72674	5.58936	5.79338	5.68799	5.51909	5.75098	5.67491	5.87677	5.83317
P06786	TOP2	DNA topoisomerase 2	25	5.45263	5.48104	5.4723	5.02695	4.85952	4.97841	5.71534	5.76551	5.62475	5.80414	5.57431	5.91231	5.30525	5.2168	5.33896	6.06562	6.38582	6.02034
P37291	SHM2	Serine hydroxymethyltransferase, cytosolic	25	6.00562	5.8653	5.81026	5.26795	5.14547	4.84588	5.0452	4.88274	5.10879	6.17424	6.16386	5.83364	5.75005	5.53791	5.49044	5.57588	5.93359	5.56319
P37898	AAP1	Alanine/arginine aminopeptidase	25	5.25446	5.42657	5.23647	5.41611	5.73096	5.10466	5.74017	5.67043	5.46112	5.68915	5.68871	5.23763	5.73036	5.66832	5.73252	5.64435	5.9946	5.57341
P16550	APA1	Protein APA1	25	6.07278	6.3968	6.12727	5.73525	6.45628	6.05255	5.87068	6.24437	5.62059	5.22436	5.40275	5.18719	5.05711	5.25338	5.20081	4.74817	4.56876	4.78088
Q03195	RLI1	Translation initiation factor RLI1	25	4.96059	5.05734	5.22556	5.07337	5.0947	5.24494	5.06438	5.30366	5.24178	5.74029	5.71891	5.72271	6.28026	6.05209	6.14212	6.04658	6.18034	5.85038
P36421	TYS1	Tyrosine--tRNA ligase, cytoplasmic	25	5.24123	5.28389	5.23565	5.13433	5.41519	5.36363	5.28442	5.56188	5.20655	5.68294	5.86892	5.78276	5.8566	5.66939	5.84984	5.99593	5.74392	5.82292
P38720	GND1	6-phosphogluconate dehydrogenase, decarboxylating 1	25	4.76026	4.93276	5.14138	4.66884	4.99426	4.81449	4.78479	4.74401	4.78939	6.56666	6.28568	6.54182	6.77411	6.35216	6.33706	5.95705	6.01307	5.54221
Q12496	YOL098C	Uncharacterized protein YOL098C	25	5.35957	5.1169	5.1079	5.25421	5.28921	5.17545	5.0363	5.168	5.00945	5.78329	5.97836	5.80664	6.24012	6.07837	5.80488	6.2124	5.98388	5.59506
P22138	RPA135	DNA-directed RNA polymerase I subunit RPA135	25	5.64738	5.83732	5.78143	5.58409	5.65736	5.54339	5.39691	5.86896	5.40539	5.60018	5.54685	5.37172	5.26293	5.3198	5.54543	5.30783	5.53662	5.78642
Q12451	OSH2	Oxysterol-binding protein homolog 2	25	5.52648	5.5385	5.45267	5.44115	5.66052	5.47649	5.7506	5.65824	5.76407	5.38183	5.4312	5.39327	5.46741	5.30638	5.49612	5.80682	5.56482	5.88344
P89105	CTR9	RNA polymerase-associated protein CTR9	25	5.32524	5.69299	5.3864	5.99841	6.153	5.39275	5.37844	6.04321	5.72073	5.23337	5.50595	5.54325	5.24763	5.23026	5.54675	5.3987	5.60439	5.59853
P04147	PAB1	Polyadenylate-binding protein, cytoplasmic and nuclear	25	6.77129	6.11656	6.2764	5.94065	6.16753	6.2562	6.39037	6.12627	6.62026	4.99699	4.65197	4.91843	5.21626	4.84412	5.02333	4.84071	4.69311	4.14953
P15424	MSS116	ATP-dependent RNA helicase MSS116, mitochondrial	25	5.43055	5.38688	5.57315	5.05874	4.95522	5.06201	5.29022	5.32556	5.29235	6.09185	6.14794	5.99596	5.85842	5.74317	5.83445	5.7739	5.76403	5.41564
P41338	ERG10	Acetyl-CoA acetyltransferase	25	5.79809	5.68374	5.5015	5.35672	5.75253	5.43423	5.59482	5.66635	5.67344	5.5425	5.49894	5.40511	5.68421	5.67828	5.49233	5.5088	5.4949	5.2335
Q03161	YMR099C	Glucose-6-phosphate 1-epimerase	25	5.6574	5.56191	5.56869	5.82204	6.33485	6.00543	6.26514	6.04411	5.59255	5.11592	5.25253	4.93916	5.45373	5.4829	5.27677	5.42996	5.16442	5.03247
Q02725	VTC3	Vacuolar transporter chaperone 3	25	5.29101	5.37898	5.3139	5.09719	5.19863	5.3871	5.50122	5.16021	5.39614	5.98867	5.63349	5.69917	5.60542	5.91725	5.51985	5.88846	5.84249	6.18082
P36008	TEF4	Elongation factor 1-gamma 2	25	4.77488	5.06573	4.51007	5.27229	5.387	5.04374	4.38817	5.07402	4.44685	6.03167	6.9204	5.75658	5.8143	6.30448	6.14464	5.64401	6.01283	7.40837
Q04894	ADH6	NADP-dependent alcohol dehydrogenase 6	25	5.12637	5.12717	5.3141	5.38125	5.74703	5.3593	5.38908	5.47962	5.30494	5.26677	5.29523	5.6018	6.23073	5.85518	5.98538	6.05997	5.94712	5.52896
P36120	DBP7	ATP-dependent RNA helicase DBP7	25	5.39239	5.35596	5.45282	5.13828	5.28445	5.19768	5.25176	5.27562	5.55068	5.88432	5.99373	6.11796	5.74396	5.53335	5.42853	5.73519	5.78865	5.87468
P32568	SNQ2	Protein SNQ2	25	5.04078	5.2846	5.35031	4.91896	5.09946	5.1471	5.39819	5.13973	5.23895	5.89746	5.91267	5.90816	5.8792	5.84516	6.01764	5.81095	6.29793	5.81275
P21954	IDP1	Isocitrate dehydrogenase [NADP], mitochondrial	25	6.95785	6.57009	6.80104	6.41514	7.04739	6.57038	6.98753	7.00773	7.12327	4.07629	4.32532	4.18047	4.2754	4.49732	4.19226	4.57792	4.15975	4.23486
Q06833	NVJ2	Nucleus-vacuole junction protein 2	25	6.06752	6.39014	6.21615	6.02558	6.12707	5.91817	6.46922	6.2025	6.26379	4.83803	5.09752	5.03668	4.79649	4.90826	4.78707	4.91613	5.25392	4.68575
P00927	ILV1	Threonine dehydratase, mitochondrial	25	5.40148	5.11516	5.30729	4.96847	4.93567	5.00957	4.95868	5.04323	5.10258	6.10519	6.32365	6.21816	5.86239	5.8656	5.73549	5.91795	6.06769	6.06176
Q12464	RVB2	RuvB-like protein 2	25	5.69384	5.5964	5.84897	5.84218	5.48363	5.87418	5.89845	5.79028	5.75595	5.06409	5.13918	5.23656	5.30779	5.4172	5.52956	5.40297	5.41448	5.70429
P06106	MET17	Homocysteine/cysteine synthase	25	5.91718	5.93422	5.82517	5.45581	5.63003	5.46365	5.47276	5.57295	5.33007	5.76853	5.68895	5.5322	5.70842	5.46461	5.42108	5.50445	5.30267	5.00724
Q12271	INP53	Polyphosphatidylinositol phosphatase INP53	25	6.47215	6.47117	6.40923	6.24633	6.11584	6.30508	6.44758	6.33275	6.51985	4.80995	4.48741	4.73003	4.7829	4.81636	4.8042	4.945	4.63908	4.66509
P0CX48	RPS11B	40S ribosomal protein S11-B	25	5.29261	5.46299	4.97457	5.45084	5.78754	5.40679	5.01153	5.43889	4.819	5.76019	5.97001	5.76104	5.60661	5.83007	5.84365	5.60882	5.41565	6.55918
P43609	RSC8	Chromatin structure-remodeling complex protein RSC8	25	5.52894	5.37544	5.65987	5.52006	5.49837	5.45842	5.71165	5.4805	5.76535	5.55086	5.39265	5.58084	5.47611	5.36532	5.64069	5.66071	5.60405	5.73018
Q3E7Y3	RPS22B	40S ribosomal protein S22-B	25	4.35107	4.64059	4.59249	4.81118	4.68713	4.18552	4.379	4.40248	4.27197	6.5489	6.94173	6.57933	6.31003	6.33043	6.3753	6.51552	6.59505	7.48228
P17555	SRV2	Adenylyl cyclase-associated protein	25	6.03211	6.11235	5.59568	6.20888	6.52053	6.17021	6.4135	6.57724	6.7504	4.60681	5.11174	4.48558	4.81579	4.73083	4.83175	4.94223	4.81306	5.28129
P38077	ATP3	ATP synthase subunit gamma, mitochondrial	25	5.23997	5.09535	5.13682	5.53251	5.91746	5.62546	5.57691	5.33779	5.40098	5.20459	5.13752	4.98427	6.29767	5.95679	6.06712	5.75953	5.91777	5.81148
Q03104	MSC1	Meiotic sister chromatid recombination protein 1	25	4.92101	4.75913	4.62247	5.59593	5.75485	5.60852	4.87583	5.24397	5.0225	5.51368	5.44565	5.14777	6.42417	6.69055	6.62582	6.27088	5.76334	5.71393
P33327	GDH2	NAD-specific glutamate dehydrogenase	25	5.57458	5.52002	5.52828	7.22154	7.15894	7.25595	6.01153	6.04363	6.42331	3.92956	4.04069	4.27104	5.77687	5.42678	5.58746	4.74263	4.69671	4.79049
P38137	PCS60	Peroxisomal-coenzyme A synthetase	25	5.07508	5.14267	5.1082	6.12212	6.27855	6.39635	5.69825	5.93367	5.64516	4.87921	4.60507	4.62677	6.18596	6.00337	6.23635	5.72987	5.33577	4.99758
P18759	SEC18	Vesicular-fusion protein SEC18	24	4.84925	4.83808	5.28487	5.08914	4.943	4.9509	4.91328	4.75416	5.10298	6.04864	6.23793	6.31197	5.92506	6.07804	6.03871	6.23778	6.26463	6.13157
P33892	GCN1	eIF-2-alpha kinase activator GCN1	24	5.26926	5.50709	5.22317	5.15969	5.24463	5.4584	5.30838	5.50888	5.26872	5.83896	5.84829	5.54888	5.76757	6.01933	6.08882	5.73043	5.50836	5.70114
P07275	PUT2	Delta-1-pyrroline-5-carboxylate dehydrogenase, mitochondrial	24	5.14375	4.91681	4.85985	5.06621	5.23304	5.05186	5.17686	5.05108	5.21707	5.58462	5.57528	5.41607	6.4519	6.46991	6.26714	6.51317	6.1637	5.84168
P25558	BUD3	Bud site selection protein 3	24	6.29206	6.44681	6.71092	6.60644	5.74844	6.44718	6.30457	6.33473	6.59862	4.69037	4.95099	5.03484	4.63624	4.64357	4.43091	4.57461	4.84795	4.70074
P03965	CPA2	Carbamoyl-phosphate synthase arginine-specific large chain	24	6.18453	5.75921	5.34812	4.84311	5.22095	5.00235	5.39582	5.19034	5.09136	6.95832	6.23624	5.61305	5.58337	5.52818	5.53886	5.63187	5.52348	5.35085
Q12213	RPL7B	60S ribosomal protein L7-B	24	5.06723	5.03778	5.16649	4.73073	5.18128	4.79641	4.90785	5.0217	5.10221	6.17575	6.36051	6.26115	6.44249	6.15299	5.94854	6.0918	5.93659	5.6185
P08964	MYO1	Myosin-1	24	5.45297	5.33857	5.66434	5.24218	5.26409	5.59651	5.54924	5.6133	5.91743	5.43159	5.61226	5.39565	5.51409	5.61183	5.58977	5.83963	5.70603	5.66052
P15703	BGL2	Glucan 1,3-beta-glucosidase	24	5.39037	5.14548	4.88996	5.11497	5.77845	5.43039	5.4264	5.44195	5.21593	5.643	5.47678	5.53295	6.02419	5.97983	6.04835	5.96236	5.75347	5.74517
P52910	ACS2	Acetyl-coenzyme A synthetase 2	24	5.59585	5.76843	5.49596	5.52098	5.837	5.69879	5.65206	5.9614	5.86432	5.32287	4.98097	5.41674	5.49284	5.65884	5.56781	5.44409	5.27188	5.44914
P40341	YTA12	Mitochondrial respiratory chain complexes assembly protein YTA12	24	5.52536	5.59041	5.38767	5.46121	5.07914	5.35131	5.59907	5.17908	5.54097	5.62563	5.60581	5.6289	5.75129	5.60394	5.57395	5.91375	5.71817	5.86434
P39077	CCT3	T-complex protein 1 subunit gamma	24	5.58963	5.75206	5.55683	5.21511	5.85089	5.61105	5.43639	5.54722	5.30033	5.91135	5.62538	5.69975	5.43843	5.51678	5.71235	5.30899	5.30402	5.62345
P34167	TIF3	Eukaryotic translation initiation factor 4B	24	6.56518	6.25671	6.21127	6.13086	6.09866	6.20744	6.19153	6.04726	6.39341	5.13776	5.00695	5.31351	4.84902	4.91957	4.69246	4.48012	4.85417	4.64412
P26637	CDC60	Leucine--tRNA ligase, cytoplasmic	24	5.28262	5.44489	5.24081	5.21084	5.46947	5.12946	5.20583	5.67715	5.06971	5.82389	6.19242	5.81346	5.5382	5.65277	5.72703	5.60085	5.69255	6.22803
P47054	NUP192	Nucleoporin NUP192	24	5.19727	5.30384	5.36795	5.33939	5.24794	5.34366	5.21916	5.17645	5.17409	5.83943	5.80012	5.94986	5.63718	5.73871	5.78778	6.04024	5.92263	5.9143
Q04371	YMR027W	Damage-control phosphatase YMR027W	24	5.12782	5.11235	5.22719	5.0206	5.10179	5.02962	5.13778	5.00147	5.22135	5.81223	5.67225	5.59498	6.21127	6.16333	6.13556	6.2754	6.25745	5.89754
P32591	SWI3	SWI/SNF complex subunit SWI3	24	6.31328	6.27418	6.164	6.13098	6.05779	6.15436	6.21751	5.63712	6.34205	4.80319	5.04921	5.03971	4.8609	4.86534	5.14122	4.78281	4.93378	5.23255
Q08245	ZEO1	Protein ZEO1	24	7.63632	7.75898	5.24827	7.00001	7.36578	7.34773	7.03015	7.57289	7.4267	4.27586	4.27318	3.75646	4.23836	4.17569	3.6181	4.60374	3.75308	2.91869
P32471	EFB1	Elongation factor 1-beta	24	6.98507	7.27395	5.9284	7.33189	7.5717	7.16494	6.79686	7.08481	6.53421	4.45504	4.38443	4.20525	4.15226	4.44385	4.15696	3.71081	3.88282	3.93675
P60010	ACT1	Actin	24	5.44443	5.53007	5.23261	5.46442	5.15115	5.43652	5.27072	5.47068	5.60874	5.61943	5.59376	5.87238	5.58801	5.69824	5.70601	5.89295	5.42809	5.99179
Q12675	DNF2	Phospholipid-transporting ATPase DNF2	24	5.47426	5.70724	5.36919	5.75742	5.36524	5.31757	5.23966	5.58482	5.35273	5.77633	5.8554	5.7821	5.2899	5.69944	5.49723	5.52857	5.63259	5.77031
P13382	POL1	DNA polymerase alpha catalytic subunit A	24	5.74054	5.64187	5.95056	5.64459	5.434	5.82201	5.96148	5.64703	5.83446	5.16123	5.12626	5.52789	5.50629	5.51713	5.19941	5.32492	5.57959	5.38075
P39960	BEM2	GTPase-activating protein BEM2/IPL2	24	5.37848	5.59829	5.71642	5.61458	5.2805	5.41296	5.39951	5.46586	5.8196	5.42016	5.7028	5.74733	5.32863	5.44756	5.52433	5.64683	5.71286	5.78331
P38879	EGD2	Nascent polypeptide-associated complex subunit alpha	24	6.53936	6.52199	5.96329	6.31691	6.82492	6.65922	6.48882	6.61835	6.46642	4.57994	4.73895	4.70629	4.86964	4.50093	4.64208	4.64269	4.5323	4.3879
P11075	SEC7	Protein transport protein SEC7	24	5.25325	5.69983	5.48658	5.29489	5.51439	5.67337	5.56538	5.6417	5.904	5.69911	5.28355	5.87729	5.31431	5.31046	5.28479	5.75918	5.76406	5.67386
P07806	VAS1	Valine--tRNA ligase, mitochondrial	24	5.49074	5.50594	5.25146	5.76774	5.3125	5.35274	5.19828	5.20165	5.12859	6.13287	6.02637	5.82695	5.51903	5.52468	5.6952	5.57394	5.68163	5.80969
P08417	FUM1	Fumarate hydratase, mitochondrial	24	5.4645	5.54187	5.69799	6.09947	6.26946	6.28311	5.97486	5.97646	6.0879	4.71156	4.6486	4.56224	5.77754	5.54424	5.52962	5.29486	5.41154	5.12417
P07251	ATP1	ATP synthase subunit alpha, mitochondrial	24	4.70505	5.02121	4.14734	5.37938	6.06152	5.20408	5.25363	5.67525	4.56855	5.80229	6.02213	5.36502	5.88511	6.01014	6.36109	5.95932	5.85905	6.71984
P42945	UTP10	U3 small nucleolar RNA-associated protein 10	24	5.46011	5.18268	5.44207	4.84975	5.15835	5.35413	5.23427	5.23164	5.34099	5.79814	5.56376	5.8575	5.7281	6.01156	5.78099	5.89479	5.95357	6.15761
P10081	TIF1	ATP-dependent RNA helicase eIF4A	24	5.50838	5.21259	5.58141	4.86529	5.04318	5.32675	5.66795	5.2711	5.43873	5.22897	5.47872	6.10365	6.30959	5.95676	5.95578	5.51091	5.87027	5.66997
P36000	APL2	AP-1 complex subunit beta-1	24	5.35914	5.33291	5.60526	5.39581	5.20459	5.42537	5.28073	5.24641	5.3197	5.56049	5.58631	5.5901	6.03371	5.91051	5.66863	6.04224	5.85801	5.58009
Q08951	APL5	AP-3 complex subunit delta	24	5.62259	5.71379	6.41064	5.55377	5.84181	5.71594	5.91504	5.55024	5.68794	5.53773	5.40983	5.41887	5.14447	5.24853	5.12463	5.34743	5.33136	5.42538
P40825	ALA1	Alanine--tRNA ligase, mitochondrial	24	5.75913	5.56289	5.55821	5.08899	5.48291	5.49193	5.45788	5.6775	5.66878	5.66606	5.40044	5.5881	5.7741	5.58342	5.97877	5.67074	5.412	5.17815
P40340	YTA7	Tat-binding homolog 7	24	6.24626	6.19849	6.27218	6.20686	5.82199	6.22514	6.32741	6.16163	6.26452	5.14832	4.93801	4.90662	4.84797	4.3921	4.8917	5.11129	5.28764	4.75189
P42943	CCT7	T-complex protein 1 subunit eta	24	5.3013	5.44833	5.10455	5.23451	5.54709	5.53201	5.1667	5.44426	4.82607	5.98253	6.24973	5.8512	5.35421	5.93286	5.66195	5.55183	5.72504	6.08583
P20449	DBP5	ATP-dependent RNA helicase DBP5	24	5.86381	5.79541	5.89496	5.75848	5.61069	5.6013	5.46732	5.70512	5.66722	5.62849	5.62274	5.49933	5.40891	5.07285	5.42445	5.29732	5.25214	5.42948
P06208	LEU4	2-isopropylmalate synthase	24	5.52011	5.59993	5.74579	5.15491	4.86853	4.85908	4.9754	5.03884	5.18855	6.27991	6.183	6.29791	5.53542	5.43981	5.67806	5.83853	6.0125	5.78374
P47108	URB2	Nucleolar pre-ribosomal-associated protein 2	24	5.37423	5.60405	5.58646	5.59202	5.3126	5.40845	5.37036	5.68005	5.51925	5.59584	5.63246	5.6789	5.58817	5.916	5.76026	5.5689	5.43703	5.37498
P38631	FKS1	1,3-beta-glucan synthase component FKS1	24	4.56195	4.66668	4.79181	4.40955	4.56175	4.74157	4.45719	4.49589	4.42507	7.21225	6.82749	6.44099	6.02454	6.46104	6.28095	6.28959	6.35058	7.00112
P16649	TUP1	General transcriptional corepressor TUP1	24	7.39062	7.44695	7.02989	7.00859	7.46358	7.40045	7.51949	7.4997	7.52171	3.66148	3.93047	3.93924	3.80186	3.72073	3.82136	3.74344	3.59413	3.50632
Q02785	PDR12	ATP-dependent permease PDR12	24	5.46711	5.61676	6.05019	5.26435	5.08678	5.63639	5.09269	5.60846	5.50515	5.18887	5.43859	6.48229	5.72875	5.35694	5.69058	5.28692	5.74652	5.75265
P36013	MAE1	NAD-dependent malic enzyme, mitochondrial	24	5.08972	5.20634	5.72509	6.00906	5.96041	6.3378	4.85496	5.4362	5.31094	5.09941	5.4923	5.80691	6.38325	5.76608	5.97402	5.03717	5.39098	5.11936
P38628	PCM1	Phosphoacetylglucosamine mutase	24	5.5596	5.73348	5.94064	5.74426	5.6945	5.64126	5.48251	5.89375	5.74712	5.73384	5.44324	5.27301	5.25805	5.45871	5.42635	5.43155	5.27102	5.26712
P21243	SCL1	Proteasome subunit alpha type-1	24	6.74099	6.55989	6.69147	6.79212	6.86901	6.7807	6.89142	6.8538	7.04803	4.20885	4.02202	4.3032	4.35307	4.46041	4.42207	4.32939	4.27218	4.40138
P11412	ZWF1	Glucose-6-phosphate 1-dehydrogenase	24	5.30251	4.9676	4.8795	4.73384	5.13657	4.92781	5.3251	5.06832	4.97853	6.18994	6.04482	5.76383	6.43746	6.16346	6.07768	6.36156	5.97258	5.66889
P41895	TFG1	Transcription initiation factor IIF subunit alpha	24	5.94732	6.11456	5.90957	6.30558	6.04212	5.96706	6.1048	6.17216	6.16761	4.88162	4.97719	4.95954	5.12385	5.03764	5.0188	5.03162	5.12063	5.11833
Q12458	YPR1	Putative reductase 1	24	4.90813	5.06758	5.1909	5.18662	4.86265	5.1851	4.98037	4.99405	5.16483	5.62374	5.82906	5.96464	6.29958	6.19003	6.05418	6.38838	6.13854	5.97163
P07257	QCR2	Cytochrome b-c1 complex subunit 2, mitochondrial	24	4.87005	4.69667	4.51251	5.07137	5.67864	5.43287	5.26669	5.25438	5.31192	5.40989	5.25699	4.95181	6.94042	6.80138	6.51649	6.37894	6.0018	5.64719
P40016	RPN3	26S proteasome regulatory subunit RPN3	24	4.72863	5.23765	5.07198	5.44742	5.22538	4.7903	5.2303	5.72511	5.13837	5.991	5.70032	6.08122	5.57744	5.61449	5.79961	5.90724	6.10109	6.63245
P49723	RNR4	Ribonucleoside-diphosphate reductase small chain 2	24	4.77809	5.16455	5.10897	4.54338	4.70028	4.70718	4.96221	5.37255	5.10481	6.25686	6.31062	6.37669	6.0116	5.91504	6.22736	6.28335	6.20629	5.97017
P07280	RPS19A	40S ribosomal protein S19-A	24	5.87372	5.60963	5.647	6.45972	5.67725	5.66713	5.90447	5.81144	5.75774	5.26063	5.19583	5.69044	5.30548	5.16909	5.21955	5.16317	4.96914	5.61858
P36048	SNU114	Pre-mRNA-splicing factor SNU114	24	5.29129	5.30043	5.29589	5.42949	5.47488	5.51761	5.51619	5.57951	5.14654	5.66382	5.83623	5.70847	5.54962	5.7254	5.84114	5.66134	5.72031	5.74183
P0CX37	RPS6A	40S ribosomal protein S6-A	24	5.32253	5.29115	5.41652	5.24752	5.17306	5.26106	5.11987	5.16552	5.45547	5.82173	5.70571	5.92381	5.59834	5.92591	5.91937	5.92807	5.72711	5.99723
P24276	SSD1	Protein SSD1	23	6.01923	5.83503	6.09993	5.90584	6.03009	6.13241	6.05089	6.22504	6.24943	4.88871	5.03226	5.21056	5.06144	5.11442	5.02572	4.88128	5.35987	4.87786
P05030	PMA1	Plasma membrane ATPase 1	23	4.59184	4.64038	4.72899	4.3919	4.03258	4.20151	4.62857	4.3517	4.69239	6.55178	6.37261	7.12559	6.40905	6.51359	6.58032	7.33205	6.15815	6.69702
Q06010	STE23	A-factor-processing enzyme	23	5.39701	5.57227	5.42086	5.20238	5.39446	5.16973	5.64076	5.48212	5.48717	5.695	5.68087	5.5411	5.94778	5.53228	5.51472	5.74348	5.92409	5.65392
Q12363	WTM1	Transcriptional modulator WTM1	23	5.14991	5.27462	4.89839	5.36558	5.592	5.06039	5.1228	5.34049	4.95344	5.92388	6.61113	5.75935	5.59833	5.57076	5.85389	5.76964	5.67829	6.47711
Q08162	DIS3	Exosome complex exonuclease DIS3	23	6.35211	6.08839	6.77304	6.22445	6.29404	6.45	6.27881	6.20625	6.34078	4.62209	4.76792	4.65208	4.56048	4.85809	5.02781	4.75019	4.96817	4.7853
P14922	CYC8	General transcriptional corepressor CYC8	23	6.76994	6.78529	6.30331	7.24244	6.67423	6.93053	6.55059	6.59891	6.73841	4.4152	4.65553	4.66899	4.43427	4.22305	4.38224	3.96402	4.24449	4.41856
P00560	PGK1	Phosphoglycerate kinase	23	5.52236	5.59022	4.95296	6.17502	5.29447	5.30647	4.8659	5.33009	4.67416	6.12085	6.54143	5.88136	5.67848	5.88644	5.44309	5.47332	5.52285	5.74054
P06168	ILV5	Ketol-acid reductoisomerase, mitochondrial	23	5.66612	5.96699	5.89698	5.29	5.38639	5.47798	5.18875	5.34544	5.56946	5.71392	5.86818	5.95767	5.55571	5.51519	5.28541	5.48648	5.49727	5.33205
P43616	DUG1	Cys-Gly metallodipeptidase DUG1	23	4.90588	4.97182	4.85086	5.23229	5.02304	4.95893	5.04293	5.18197	5.27211	5.76333	5.74607	5.8831	6.02695	6.05154	5.9438	6.38456	6.49128	6.26954
P39730	FUN12	Eukaryotic translation initiation factor 5B	23	5.54101	5.38286	5.64109	5.39793	5.65776	5.26345	5.60693	5.32418	5.58006	5.76082	5.62643	5.81333	5.85979	5.60894	5.5387	5.25726	5.64244	5.49701
P36775	PIM1	Lon protease homolog, mitochondrial	23	5.49383	5.64951	5.5751	5.69847	5.90292	5.81679	5.70035	6.02794	5.95285	5.22757	5.10263	5.2002	5.30467	5.52538	5.54135	5.50547	5.2906	5.48437
P47912	FAA4	Long-chain-fatty-acid--CoA ligase 4	23	5.88179	5.84884	6.20152	5.58991	5.74298	5.87826	5.72352	5.78815	5.89166	5.61068	5.09176	5.39986	5.37201	5.09376	5.46859	5.35868	5.08331	4.97473
P39708	GDH3	NADP-specific glutamate dehydrogenase 2	23	7.48133	6.97566	7.00775	6.68627	7.48455	6.99278	6.56936	7.08965	6.09284	4.57843	4.29752	4.36716	4.06334	4.22886	4.24818	3.77965	3.87807	4.17861
P47035	NET1	Nucleolar protein NET1	23	7.25705	7.17063	6.97438	7.04847	6.95962	7.17721	6.97645	6.9905	7.20371	3.9568	4.28731	4.26331	4.21994	4.06311	3.91041	4.0609	3.90013	3.58007
P12945	NAT1	N-terminal acetyltransferase A complex subunit NAT1	23	5.26447	5.31221	5.22974	5.17595	4.90932	5.06818	5.09598	5.18804	5.20889	6.03749	5.92513	5.96082	5.7219	5.82206	5.95627	5.94009	6.04407	6.1394
Q12068	GRE2	NADPH-dependent methylglyoxal reductase GRE2	23	4.74016	4.89584	5.30733	5.06432	5.0292	5.09302	5.07025	5.1344	5.4518	5.3394	5.9233	6.32361	6.21294	5.85436	6.20232	5.9602	6.28832	6.10924
P36123	SAP190	SIT4-associating protein SAP190	23	5.60801	5.34007	5.24414	5.26576	5.27237	5.29152	5.4745	5.18963	5.33127	5.91285	5.88161	5.6455	5.6418	5.5576	5.86264	5.67091	5.84494	5.96488
Q08972	NEW1	[NU+] prion formation protein 1	23	5.75372	5.41967	5.82507	5.2096	5.13908	5.21389	5.52337	5.19267	5.72392	5.74263	5.63188	5.9641	5.36646	5.50097	5.46216	5.71005	5.61579	6.00496
P38249	RPG1	Eukaryotic translation initiation factor 3 subunit A	23	5.62009	5.76213	5.91828	5.46219	5.37421	5.5599	5.45816	5.5262	5.74875	5.73347	5.43301	5.64412	5.33995	5.40583	5.5298	5.55417	5.52235	5.40739
P22146	GAS1	1,3-beta-glucanosyltransferase GAS1	23	5.08012	5.26924	5.26908	5.54267	5.28861	5.30375	5.58006	5.48585	5.22256	5.5783	5.73141	5.82876	5.75588	5.57238	5.62936	5.95704	5.81604	6.08889
Q03016	GIP3	GLC7-interacting protein 3	23	6.33367	5.61753	5.29261	5.43687	5.33627	5.37429	5.75307	5.69881	5.64847	6.12865	5.248	5.38114	5.44969	5.57071	5.40017	5.33541	5.50392	5.49071
P39993	GEA2	ARF guanine-nucleotide exchange factor 2	23	5.32175	5.38148	5.39574	5.23148	5.26458	5.32078	5.42526	5.32785	5.29157	5.8409	5.87581	5.83745	5.82724	5.82915	5.36711	6.03862	5.65662	5.7666
P26785	RPL16B	60S ribosomal protein L16-B	23	5.38281	4.656	4.44111	4.20706	4.79749	4.15831	4.46491	4.5149	4.8659	6.53528	6.35987	6.68825	6.69681	6.71448	6.56308	6.37412	6.29171	6.28792
O13516	RPS9A	40S ribosomal protein S9-A	23	4.54081	4.11173	3.92474	3.9966	4.03022	3.64839	3.77929	3.86994	4.28741	7.32862	7.10046	7.66084	6.46823	6.72189	6.86221	6.94456	7.04099	7.68306
P38798	NMD2	Nonsense-mediated mRNA decay protein 2	23	5.29954	5.32705	5.41417	5.58416	5.35495	5.28375	5.24821	5.31849	5.38815	5.65221	5.79814	5.76085	5.76555	5.72288	5.72113	5.73821	5.73279	5.88979
P33416	HSP78	Heat shock protein 78, mitochondrial	23	5.09378	5.24653	5.31393	5.38058	5.6086	5.61896	5.6597	5.39548	5.47516	5.32639	5.5994	5.36221	5.754	5.76833	5.95701	5.93675	5.71897	5.78422
P23201	SPA2	Protein SPA2	23	7.92443	7.61332	8.02241	7.52706	7.28927	7.52547	7.50099	7.67348	7.7527	3.47697	3.87266	4.08	3.43805	3.45606	3.44486	3.08519	3.15988	3.15721
P36006	MYO3	Myosin-3	23	5.35984	5.61231	5.62985	5.32968	5.52477	5.47075	5.73871	5.67876	5.8825	5.28498	5.32536	5.36125	5.52929	5.42198	5.448	5.63228	5.95373	5.81596
Q04439	MYO5	Myosin-5	23	5.21464	5.25236	4.997	5.41565	5.30223	5.29553	5.13116	5.34444	5.0496	6.11778	5.8896	5.57448	5.61287	6.00865	5.7876	5.98724	5.83308	6.18607
P38687	SRP68	Signal recognition particle subunit SRP68	23	5.26381	5.28018	5.28519	5.46628	5.25884	5.32434	5.40534	5.26143	5.0946	5.93207	5.96056	5.82237	5.66209	5.67197	5.67361	5.7688	6.00467	5.86383
P27616	ADE1	Phosphoribosylaminoimidazole-succinocarboxamide synthase	23	5.41668	5.33497	5.17559	4.96502	5.02595	4.92797	5.00146	5.06168	5.18675	6.23251	6.05673	5.79164	6.01236	5.99682	5.81866	6.17553	5.92385	5.89585
P19414	ACO1	Aconitate hydratase, mitochondrial	23	4.97337	4.92529	4.8347	5.86627	5.87961	5.80596	5.91544	5.99861	6.19511	4.5136	4.88821	4.73935	6.1532	6.18242	5.81236	5.80318	6.07457	5.43877
P22803	TRX2	Thioredoxin-2	23	4.64482	5.3207	5.33489	4.98866	5.40983	5.23218	5.42371	5.33799	5.36656	5.57399	5.52949	5.76512	6.60619	6.14638	5.86925	6.19416	5.69531	5.56078
Q12532	RQC2	Ribosome quality control complex subunit 2	23	5.58365	5.49314	5.43851	5.49092	5.21578	5.34503	5.39529	5.45909	5.40964	5.70241	5.53248	5.64181	5.58278	5.53508	5.86604	6.02338	5.64131	5.64367
P38081	YBR056W	Uncharacterized glycosyl hydrolase YBR056W	23	4.88965	4.71046	4.93909	5.36107	5.26792	5.62322	5.51993	5.21417	5.28222	5.25583	5.49888	5.38047	6.01264	6.42085	6.10346	6.29305	6.41145	5.81564
P35194	UTP20	U3 small nucleolar RNA-associated protein 20	23	5.23946	5.62093	5.34733	4.89569	5.27112	5.18405	5.04147	5.34978	5.01231	5.74895	5.94521	5.93359	5.58621	5.78305	5.72743	6.01913	6.14328	6.15103
P50101	UBP15	Ubiquitin carboxyl-terminal hydrolase 15	23	4.79429	4.96372	5.17958	5.44133	5.39054	5.23766	5.37726	5.39594	5.28148	5.29154	5.60041	5.67482	5.70152	6.03261	6.18672	6.15686	6.15509	6.13862
P20424	SRP54	Signal recognition particle subunit SRP54	23	5.43949	5.29276	5.13548	4.9098	5.19615	4.71856	4.97451	5.20338	4.98419	6.37292	5.92816	5.93564	5.73915	6.01251	6.03459	6.12424	5.97372	6.02473
P53319	GND2	6-phosphogluconate dehydrogenase, decarboxylating 2	23	5.21876	5.14676	5.40127	5.87425	5.627	5.63314	5.15336	5.25056	5.18092	5.55559	5.62109	5.51369	6.13677	6.08001	6.01864	5.37935	5.6437	5.56515
Q03558	OYE2	NADPH dehydrogenase 2	23	4.8243	5.29947	5.94673	5.29919	5.19282	5.51284	4.98979	5.66427	5.44131	5.03988	5.82969	6.34835	6.10635	5.54824	5.8921	5.50057	5.98221	5.58189
P53278	YGR130C	Uncharacterized protein YGR130C	23	7.23743	7.00811	6.39405	7.00009	7.39703	7.25292	7.10333	6.84673	7.3606	3.97895	4.0861	3.87037	4.39316	4.09004	3.98551	4.33727	3.90292	3.75539
P32528	DUR1,2	Urea amidolyase	23	5.44016	5.9435	6.44329	5.15329	5.20373	5.30836	5.31766	5.38398	5.60885	5.41786	5.75643	6.38423	5.32035	5.31863	5.77554	5.44951	5.28717	5.48745
P47079	CCT8	T-complex protein 1 subunit theta	23	5.32981	5.23552	5.54988	5.23246	5.23395	5.44196	5.28701	5.35601	5.38766	5.79573	5.641	5.73693	5.83796	5.60322	5.86428	5.64123	5.8781	5.9473
P53008	CWH41	Mannosyl-oligosaccharide glucosidase	23	5.27926	5.42516	5.30594	5.11044	5.24726	5.26285	5.64828	5.59337	5.30694	5.78757	5.96262	5.65444	5.77512	5.36639	5.7721	5.97358	5.80513	5.72353
P00890	CIT1	Citrate synthase, mitochondrial	23	4.57772	4.64478	4.655	5.53201	5.14076	5.26234	4.90116	4.94711	5.14218	5.34213	5.46984	5.46847	6.69975	6.58191	6.53344	6.54527	6.38744	6.1687
P23292	YCK2	Casein kinase I homolog 2	23	7.0247	6.78339	7.05163	7.36293	6.87007	6.61026	6.91166	6.74639	7.15055	4.33852	4.50143	4.31806	3.9704	3.93408	4.06868	4.11506	4.21168	4.03054
Q12122	LYS21	Homocitrate synthase, mitochondrial	23	5.31934	5.39881	5.21285	5.32737	5.43936	5.31686	5.02213	5.0865	5.16224	5.92378	5.7777	5.89984	5.98162	5.9274	5.97757	5.83115	5.69873	5.69675
P48563	MON2	Protein MON2	23	5.47303	5.53472	5.2144	5.7539	5.78546	5.59141	5.38017	5.69459	5.2655	5.7072	5.99156	5.60825	5.16971	5.47864	5.30518	5.86221	5.43215	5.75193
P23254	TKL1	Transketolase 1	23	4.9118	5.18784	5.11348	5.11376	5.10455	5.09881	5.16539	5.17016	5.14196	5.919	6.04773	6.17099	6.19495	5.96544	5.84622	5.73155	6.19178	5.9246
P21264	ADE2	Phosphoribosylaminoimidazole carboxylase	23	5.90983	5.85085	5.32285	5.44951	5.56438	5.35185	5.49707	5.4001	5.04536	5.76409	5.87087	5.71491	5.23155	5.45156	5.54039	5.56657	5.46987	5.99842
P43585	VTC2	Vacuolar transporter chaperone 2	23	5.34575	5.46292	5.46289	5.01717	5.3156	5.21701	5.32463	5.3171	5.4744	5.99186	5.88592	5.71697	5.71503	5.73233	5.93413	5.74405	5.90874	5.4335
P40468	TAO3	Cell morphogenesis protein PAG1	23	5.34734	5.11795	5.57304	5.47627	4.90425	5.32645	5.56419	5.17481	5.80208	5.88232	5.58144	5.6679	5.72868	5.48587	5.67963	5.78538	6.02145	5.88094
P32582	CYS4	Cystathionine beta-synthase	23	5.05261	5.29152	5.02609	5.76898	5.3837	5.09049	4.81781	5.27125	5.1319	5.77165	6.24699	5.76044	5.83534	5.80363	5.84381	6.14586	5.77943	5.9785
Q03532	HAS1	ATP-dependent RNA helicase HAS1	23	5.30314	5.24018	5.43577	5.0088	5.14645	5.05115	5.08636	5.19461	4.88577	6.15381	6.083	6.09946	5.76431	5.92147	5.82081	5.94836	5.76094	6.09561
P05743	RPL26A	60S ribosomal protein L26-A	23	6.7448	6.60084	6.60076	6.50799	6.86982	6.44803	6.60516	6.43488	6.63979	4.72316	4.77565	4.71249	4.41373	4.36784	4.55429	4.19162	4.41315	4.396
P10869	HOM3	Aspartokinase	23	5.27113	5.58029	5.57167	5.01573	5.0144	5.101	5.16658	5.15437	5.08563	6.01662	6.13373	6.32358	5.63343	5.66465	5.78119	5.87072	5.71079	5.90448
P38840	ARO9	Aromatic amino acid aminotransferase 2	23	4.95356	4.93991	4.97231	5.66874	5.35532	5.63069	5.09733	4.91776	5.12779	5.54944	5.37669	5.73067	6.51355	6.49614	6.17917	5.8102	5.83559	5.84512
P07866	LTE1	Guanine nucleotide exchange factor LTE1	23	5.56856	5.59963	5.85883	5.77054	5.81415	5.54837	5.63849	5.78652	5.81209	5.29721	5.50754	5.74723	5.17165	5.42363	5.10926	5.15697	5.44861	5.74074
P47018	MTC1	Maintenance of telomere capping protein 1	23	5.57565	5.28543	5.1607	5.4715	5.5752	5.3279	5.40704	5.28627	5.53416	5.62608	5.58131	5.51107	5.82943	5.63671	5.85679	5.8354	5.78223	5.71712
P53312	LSC2	Succinate--CoA ligase [ADP-forming] subunit beta, mitochondrial	23	5.30402	5.33612	5.03795	5.77401	6.03496	5.66233	5.9542	5.86583	5.77879	4.7047	5.25689	4.95997	5.95582	5.77735	5.60872	6.03525	5.74741	5.20568
P23641	MIR1	Mitochondrial phosphate carrier protein	23	4.87234	4.93435	4.38723	5.22234	6.09711	5.46969	5.25987	5.44903	5.16099	6.04851	5.49884	5.02584	6.49621	6.47283	6.17544	6.23441	5.76801	5.42698
P13586	PMR1	Calcium-transporting ATPase 1	23	5.32928	5.42869	5.3992	5.59184	5.40466	5.32152	5.27348	5.10147	5.06162	5.59901	5.71821	6.07329	5.68833	5.74979	5.71192	5.85133	6.03965	5.65671
Q05515	SVF1	Survival factor 1	23	4.8809	4.68252	4.64225	4.497	4.84562	4.50574	4.47774	4.69132	4.63568	6.64467	6.35991	6.44683	6.61638	6.74876	6.54147	6.55565	6.28943	5.93812
P15436	POL3	DNA polymerase delta catalytic subunit	23	5.71656	5.39352	5.9494	5.54868	5.31606	5.41702	5.47714	5.52475	5.06978	5.90601	5.8174	5.91102	5.31725	5.58807	5.56862	5.45154	5.53525	5.49193
P07283	SEC53	Phosphomannomutase	23	5.72152	5.46011	5.27772	5.24355	5.66777	5.35882	5.24274	5.39856	5.26925	5.86229	5.45692	5.62567	5.84692	5.82077	5.92437	5.6971	5.67408	5.45183
Q08412	CUE5	Ubiquitin-binding protein CUE5	23	7.84324	7.55039	6.95193	7.8651	8.59483	7.91107	7.80197	7.94477	8.13199	3.39209	3.5777	3.5622	3.31617	3.03451	3.31331	2.87142	3.40931	2.928
P25375	PRD1	Saccharolysin	23	5.07007	5.10936	5.10856	5.10564	4.84107	5.07989	5.27789	5.2658	5.23127	5.55107	5.97604	5.85697	5.99687	5.64399	5.88216	6.18056	6.62689	6.19589
Q05580	HEL2	E3 ubiquitin-protein ligase HEL2	23	7.00643	6.71886	6.66252	6.60843	6.53005	6.59172	6.95249	6.76732	6.48552	4.46507	4.51441	4.58519	4.50713	4.42845	4.3615	4.22039	4.43103	4.1635
P04806	HXK1	Hexokinase-1	23	5.28992	5.53688	4.84223	6.11287	5.97105	5.52237	5.77945	5.61276	5.31	5.3944	5.63621	4.87277	5.68794	5.95857	5.72881	5.54326	5.58595	5.61458
P32861	UGP1	UTP--glucose-1-phosphate uridylyltransferase	23	5.82611	6.29234	5.56871	6.24682	6.96238	6.49408	6.73976	7.06321	5.93447	4.51013	4.58973	4.32853	4.71923	4.65837	4.94413	4.9639	4.92061	5.2375
P35691	TMA19	Translationally-controlled tumor protein homolog	23	4.40723	4.64488	4.42597	4.73459	4.61998	4.82075	4.91938	4.7824	4.62201	6.78046	6.21536	6.54323	6.99133	6.69488	6.56032	6.11662	6.28608	5.83452
P39517	DHH1	ATP-dependent RNA helicase DHH1	23	5.27248	5.4918	5.717	6.08047	5.42031	5.34036	5.66448	5.73068	5.42954	5.47495	5.50788	5.82157	5.17954	5.4514	5.49888	5.4224	5.6183	5.87796
P53860	PDR16	Phosphatidylinositol transfer protein PDR16	23	4.85739	5.05147	5.15418	4.9711	4.70755	5.06902	4.90612	4.72246	4.98136	6.05188	6.1054	6.01095	6.39624	6.30751	6.09775	6.33288	6.24647	6.03028
Q03103	ERO1	Endoplasmic oxidoreductin-1	23	5.17008	5.41593	5.41034	5.16609	5.19974	5.47166	5.23175	5.24808	5.07994	6.02003	6.1406	5.82847	5.78642	5.72487	5.54848	5.81277	5.91484	5.8299
P40075	SCS2	Vesicle-associated membrane protein-associated protein SCS2	23	6.597	6.38385	6.33532	6.41785	6.28906	6.49095	6.61374	6.37945	6.56901	5.05375	4.5994	4.67608	4.92546	4.78713	4.53188	4.77076	4.42516	4.15417
P32368	SAC1	Phosphatidylinositol-3-phosphatase SAC1	23	5.06771	4.86598	5.06713	4.83237	4.87504	5.00591	5.04082	4.69816	4.46131	6.23081	6.08575	6.09865	6.37484	6.34795	6.25304	6.09243	6.27139	6.33071
P25087	ERG6	Sterol 24-C-methyltransferase	23	5.47442	5.68433	5.37728	5.55772	5.47729	5.53084	5.59093	5.62228	5.3969	6.04369	5.59942	5.54368	5.71213	5.70946	5.57037	5.65199	5.15928	5.29798
Q01852	TIM44	Mitochondrial import inner membrane translocase subunit TIM44	22	5.51518	5.42391	5.51972	5.38437	5.40267	5.44398	5.52185	5.21027	5.73224	5.62204	5.55851	5.48228	5.74168	5.72575	5.70479	5.76216	5.80908	5.43951
Q04697	GSF2	Glucose-signaling factor 2	22	5.31821	5.2421	5.25508	5.31353	5.40064	5.34162	5.35364	5.39813	5.57576	5.74146	5.75967	5.77507	5.88113	5.5853	5.67661	5.75406	5.89961	5.72838
P38431	TIF5	Eukaryotic translation initiation factor 5	22	6.56032	6.2255	6.56546	6.67065	6.19798	6.36899	6.51914	6.42078	5.57275	5.06223	4.39626	4.89942	4.84106	5.00996	4.83867	4.81074	4.65041	4.38968
P16861	PFK1	ATP-dependent 6-phosphofructokinase subunit alpha	22	5.509	5.24163	5.32986	4.88632	5.22874	5.27053	5.1366	5.23754	5.20944	5.74119	5.82426	5.97607	5.77739	6.0225	5.97497	6.00379	5.79602	5.83414
Q12230	LSP1	Sphingolipid long chain base-responsive protein LSP1	22	4.94534	4.97202	4.78736	5.26883	5.33162	5.01903	5.39462	5.03455	5.28806	5.58789	5.67427	5.7266	5.78061	6.16555	6.08507	6.16042	6.23598	6.54218
P34241	URB1	Nucleolar pre-ribosomal-associated protein 1	22	5.27931	5.34895	5.31824	4.87778	4.85046	5.12591	4.93979	4.96826	5.22188	6.22112	5.63797	6.0406	5.91912	5.9017	6.02628	6.07741	6.15582	6.08941
Q08179	MDM38	Mitochondrial distribution and morphology protein 38	22	7.15024	7.03699	6.66337	6.93908	7.12055	7.15683	7.15322	6.84911	6.95809	4.14192	3.9535	4.03551	4.25897	4.1681	4.18707	4.20251	4.23265	3.79228
P17883	SKI3	Superkiller protein 3	22	5.3195	5.36074	5.60812	5.43296	5.20978	5.11497	5.46036	5.44034	5.41649	5.80708	5.65094	5.72222	5.52	5.77114	5.78092	5.74814	5.78553	5.85079
P09624	LPD1	Dihydrolipoyl dehydrogenase, mitochondrial	22	5.77314	5.63676	5.35973	5.75383	6.41352	5.93571	5.85219	5.80331	5.76649	4.75723	4.97276	4.79259	5.8306	5.58025	5.33902	5.66733	5.48051	5.28502
P00817	IPP1	Inorganic pyrophosphatase	22	6.40602	6.12533	5.7284	5.99614	6.51977	5.89006	5.72303	6.09205	5.6239	4.95997	5.27296	4.99559	5.38045	5.07657	5.34884	5.04218	5.00957	4.80917
Q04660	ERB1	Ribosome biogenesis protein ERB1	22	5.45896	5.17487	5.40299	5.32029	5.2243	5.0215	5.28349	5.06497	5.43972	5.9384	6.06318	6.09962	5.50276	5.65416	5.56087	5.48868	5.97118	6.33005
P48415	SEC16	COPII coat assembly protein SEC16	22	7.39552	7.53066	7.55302	7.00746	7.143	7.20113	7.38628	7.17211	7.39699	3.68201	4.25743	4.22629	3.74547	3.59901	3.99595	3.51591	3.59513	3.59664
P43123	QRI1	UDP-N-acetylglucosamine pyrophosphorylase	22	5.7647	5.61624	5.46011	5.58995	5.70753	5.66447	5.65939	5.60141	5.57728	5.56008	5.35343	5.35302	5.60668	5.58728	5.49818	5.56281	5.48453	5.35289
Q04336	YMR196W	Uncharacterized protein YMR196W	22	4.43381	4.68606	4.41001	5.83904	6.08057	5.87846	6.1883	6.05245	5.87362	4.5895	4.68056	4.45396	6.06071	6.11951	6.16127	6.40318	6.15721	5.9318
Q03690	CLU1	Clustered mitochondria protein 1	22	5.82625	5.82383	5.72098	5.52305	5.60625	5.4348	5.7905	6.29973	5.62112	5.40481	5.15882	5.3685	5.23545	5.29021	5.35663	5.51168	5.48595	5.54144
P33734	HIS7	Imidazole glycerol phosphate synthase hisHF	22	6.19643	5.95524	5.84637	5.59326	5.88069	5.90627	5.88775	5.84954	5.79264	5.48044	5.45554	5.0576	5.3721	5.35597	5.25592	5.32006	5.0803	4.71388
P33334	PRP8	Pre-mRNA-splicing factor 8	22	5.36358	5.36204	5.18573	5.36998	5.34556	5.08115	5.38965	5.12724	5.30965	5.66131	5.99459	5.72749	5.65246	5.78456	5.85908	5.88822	5.76647	6.13125
P40069	KAP123	Importin subunit beta-4	22	5.36466	5.4495	5.40176	5.34135	4.90307	5.29177	5.20174	5.41602	5.35275	5.84506	5.48985	5.92057	5.58463	6.04905	5.81732	5.68123	5.845	6.04466
P38934	BFR1	Nuclear segregation protein BFR1	22	6.55008	6.03518	6.35884	5.80695	6.27725	5.80101	5.94409	6.05675	6.22776	5.17362	5.18163	5.20691	5.0651	4.8108	4.94061	4.96061	5.08455	4.51826
P12695	LAT1	Dihydrolipoyllysine-residue acetyltransferase component of pyruvate dehydrogenase complex, mitochondrial	22	5.41206	5.42668	5.51539	5.06456	5.44391	5.56375	5.5292	5.36471	5.60143	5.60544	5.70664	5.51133	6.10134	5.63005	5.86199	5.53692	5.53199	5.5926
P41807	VMA13	V-type proton ATPase subunit H	22	5.28515	5.4686	5.36586	5.29565	5.60037	5.30363	5.42156	5.56413	5.48331	5.48915	5.72967	5.66167	5.73891	5.55372	5.99127	5.76653	5.64112	5.63971
P32324	EFT1	Elongation factor 2	22	5.14216	5.27287	4.88683	5.55149	5.56114	5.05391	5.02402	5.57822	4.78104	5.77045	6.3877	5.59417	5.68477	5.8828	6.15953	6.0061	5.55004	6.11276
P00812	CAR1	Arginase	22	6.44109	6.1334	6.19628	5.41648	5.72042	5.45927	5.6167	5.87484	5.77879	5.52286	5.31695	5.20038	5.14819	5.14883	5.19188	5.17846	5.44828	5.20689
P12709	PGI1	Glucose-6-phosphate isomerase	22	5.17587	5.134	5.16902	5.1431	5.02279	5.10801	5.01035	5.13149	5.3055	5.8128	5.9807	5.9095	6.04132	6.22029	5.8872	6.12493	5.88208	5.94103
P31539	HSP104	Heat shock protein 104	22	5.18583	4.98325	4.8678	5.17916	5.48497	5.36743	5.36135	5.20964	5.39546	5.42288	5.23282	5.36906	6.23258	6.34917	6.29809	6.06775	6.16416	5.8286
Q06344	ESF1	Pre-rRNA-processing protein ESF1	22	5.88691	5.66211	5.76637	5.48884	5.39169	5.57444	5.55127	5.78906	5.8785	5.69292	5.40784	5.45709	5.31759	5.47496	5.28101	5.32412	5.65864	5.39664
P38853	KEL1	Kelch repeat-containing protein 1	22	6.78451	6.91885	6.75693	7.20586	6.81447	7.00237	7.21815	6.84054	7.32735	4.28453	4.33007	4.20373	4.14574	4.10557	4.1944	3.75728	4.05504	4.0546
P39104	PIK1	Phosphatidylinositol 4-kinase PIK1	22	5.40737	5.89858	6.01214	6.16958	5.69915	5.87787	5.88629	5.53708	5.90616	5.47194	5.75433	5.23848	4.96633	5.04799	5.09652	5.3472	5.1243	5.5587
P36046	MIA40	Mitochondrial intermembrane space import and assembly protein 40	22	7.70387	7.54195	6.37786	7.50535	7.42689	7.55498	7.63417	7.55847	7.66635	3.95364	4.0558	3.80241	3.68319	3.29208	3.55942	3.22269	3.71474	3.74615
P32891	DLD1	D-lactate dehydrogenase [cytochrome] 1, mitochondrial	22	5.04683	5.33689	5.01725	5.67555	5.69507	5.31158	5.48013	5.65652	5.35451	5.5457	5.6971	5.54093	5.64387	5.61325	5.72643	5.91477	5.76355	5.98007
P00549	CDC19	Pyruvate kinase 1	22	5.11702	5.00323	5.09922	4.57276	4.59527	4.67905	4.89348	4.85246	5.08273	6.03262	6.33673	6.52382	6.54885	6.03663	6.06688	6.23125	6.41071	5.91729
P09733	TUB1	Tubulin alpha-1 chain	22	5.41546	5.3815	5.76126	5.44754	5.1192	5.40111	5.47009	5.39252	5.64308	5.67087	5.81732	5.62023	5.59381	5.58178	5.47868	5.72135	5.56948	5.91471
P37292	SHM1	Serine hydroxymethyltransferase, mitochondrial	22	6.53161	6.63913	6.55562	6.36231	6.30811	6.44651	6.37832	6.36773	6.3889	4.3273	4.12567	4.41084	5.29951	4.73398	4.69135	4.62927	4.84481	4.95905
P0CX51	RPS16A	40S ribosomal protein S16-A	22	5.27314	4.8739	4.93805	4.51835	5.13428	4.68087	4.8995	4.96066	4.99296	6.30488	6.02873	6.16028	6.42199	6.15243	6.44551	6.1667	6.10763	5.94014
P42935	ELP2	Elongator complex protein 2	22	5.84247	5.72684	6.43695	6.04704	5.79242	5.99269	5.9846	5.85921	6.09237	5.21375	4.84206	5.0668	4.98791	5.05531	5.32608	5.24627	5.49472	4.9925
P14126	RPL3	60S ribosomal protein L3	22	6.06361	6.15958	5.94721	5.98122	5.81031	6.06574	5.89721	6.02077	6.15715	5.03777	5.06981	5.04133	5.17337	4.87513	5.10932	4.93236	5.07162	5.58648
P31374	PSK1	Serine/threonine-protein kinase PSK1	22	4.97064	5.1118	5.11082	5.31364	5.54218	5.29152	5.61812	5.29388	5.41328	5.58072	5.69763	5.64229	5.64674	5.60814	5.78013	6.25822	6.07243	6.04783
Q07807	PUF3	mRNA-binding protein PUF3	22	5.80964	5.90194	5.5905	5.41659	5.68544	5.42017	5.6234	5.62143	5.73155	5.59433	5.55803	5.46801	5.43615	5.39166	5.39847	5.71557	5.32826	5.30887
Q04062	RPN9	26S proteasome regulatory subunit RPN9	22	5.07364	4.97676	5.24112	5.14393	5.18362	5.46169	5.39846	5.22513	5.35241	5.61404	5.65259	5.59832	6.26899	5.9484	6.26095	5.92691	5.98223	5.69079
P16140	VMA2	V-type proton ATPase subunit B	22	5.01938	4.86492	4.8756	4.80382	4.81347	5.11978	5.06217	4.98644	5.08897	6.09235	5.90546	6.07445	6.37214	6.01414	6.50762	6.07798	6.13073	6.19057
P33322	CBF5	H/ACA ribonucleoprotein complex subunit CBF5	22	5.52911	5.37988	5.61007	5.21614	5.31869	5.45469	5.41869	5.18909	5.40062	5.5441	5.31961	5.66328	6.07346	5.68713	5.89617	5.58554	6.00473	5.70901
P29704	ERG9	Squalene synthase	22	5.29452	5.38034	5.18858	4.89294	5.26734	5.25024	5.38978	5.16091	5.26762	5.93658	5.60807	5.74805	5.94153	6.006	5.97135	6.02284	5.79968	5.87363
P40477	NUP159	Nucleoporin NUP159	22	6.4275	6.79086	6.51604	6.70606	6.67475	6.46566	6.39896	6.44183	6.7251	4.27136	4.76391	4.66012	4.64577	4.49659	4.4132	4.44716	4.5014	4.65373
P41811	SEC27	Coatomer subunit beta'	22	5.48543	5.74711	5.80927	5.48117	5.79756	5.61816	5.61538	5.49934	5.84226	5.20499	4.97413	5.60279	5.42003	5.62163	5.44912	5.61026	5.66989	5.55148
P47077	NOP9	Nucleolar protein 9	22	5.60272	5.4232	5.80533	5.23205	5.34107	5.38725	5.27511	5.25559	5.47909	5.83144	5.73287	5.78073	5.91018	5.58575	5.59212	5.76262	5.581	5.42187
P32639	BRR2	Pre-mRNA-splicing helicase BRR2	22	5.92835	6.10691	5.82284	5.9143	5.94024	5.92788	6.18048	5.86316	6.29284	5.18438	5.17657	5.25148	4.80677	5.00365	5.15038	5.15693	5.1562	5.13664
P47047	MTR4	ATP-dependent RNA helicase DOB1	22	5.6412	5.84513	5.80249	5.57111	5.31319	5.65412	5.36853	5.50843	5.47737	5.84619	5.30159	5.54309	5.67701	5.78577	5.3317	5.57204	5.42148	5.33956
Q03516	RSN1	Uncharacterized protein RSN1	22	5.85637	5.34068	5.87282	4.99659	4.78608	5.03338	5.0913	5.02361	5.31504	6.29585	5.90015	6.17318	5.57527	5.68486	5.69696	5.81214	5.76759	5.77811
P11972	SST2	Protein SST2	22	5.97189	5.78707	6.02552	4.71094	5.16888	5.27003	5.297	5.50201	5.56389	6.26765	6.17572	6.12629	4.88189	4.9871	5.42924	5.57438	5.47631	5.78419
P39522	ILV3	Dihydroxy-acid dehydratase, mitochondrial	22	6.4741	6.33687	6.39711	6.20127	6.19955	5.86239	5.85147	6.05368	5.95659	4.96755	5.41042	4.95029	4.80754	4.82184	5.15877	4.78139	4.78223	4.98694
Q02753	RPL21A	60S ribosomal protein L21-A	22	6.06143	5.81812	6.13082	5.72522	6.08465	5.624	6.07589	6.09638	6.07622	5.13895	5.18488	5.26262	5.35816	5.25944	5.19488	4.99843	4.94997	4.95994
Q12159	YRA1	RNA annealing protein YRA1	22	6.2663	6.28211	6.01655	5.89259	6.10855	5.98635	5.97803	6.07203	6.09966	4.89432	4.87538	4.92654	5.5366	5.31053	5.01154	5.06672	5.09424	4.58195
P40531	GVP36	Protein GVP36	22	5.73385	5.85753	5.2902	5.8152	6.24785	5.80553	5.46385	5.67932	5.55006	5.5305	5.78977	5.26011	5.39811	5.34087	5.13656	5.4748	5.08614	5.53975
P26783	RPS5	40S ribosomal protein S5	22	5.0473	4.7899	4.76433	4.84899	5.0773	4.26998	4.37799	4.86815	4.80527	6.42211	6.7982	6.71819	6.20071	6.12984	6.42632	6.05663	6.0657	6.33309
Q12263	GIN4	Serine/threonine-protein kinase GIN4	22	6.25734	6.58992	6.45827	6.16974	6.36173	6.04403	6.03959	6.44104	6.28552	5.09067	5.09974	4.95013	4.78897	4.69792	4.56957	4.89001	4.67773	4.58807
P03871	REP1	Partitioning protein REP1	22	2.71964	2.8845	3.10969	5.67905	6.06833	5.70578	5.89736	5.91597	5.87446	3.41881	3.56934	3.60503	7.62118	7.34078	7.68486	7.52241	7.64218	7.74062
P41813	FKH2	Fork head protein homolog 2	22	6.02885	6.02609	5.94007	6.2057	6.11674	6.2565	6.01684	6.3097	6.19896	4.97599	5.09028	5.16695	4.81443	5.03854	5.03815	4.78185	4.8391	5.15527
Q04947	RTN1	Reticulon-like protein 1	22	6.50113	6.38147	6.57232	6.47339	6.0535	6.72935	6.14233	6.23815	6.27878	4.61627	4.63309	5.13347	5.0094	4.93592	4.6568	4.56111	4.84811	4.23541
P32771	SFA1	S-(hydroxymethyl)glutathione dehydrogenase	22	5.83261	5.80227	5.76866	5.76258	5.85786	5.81092	6.21628	5.96598	6.05249	5.00601	5.07424	4.99162	5.63537	5.55884	5.33054	5.20186	5.17126	4.9606
Q05946	UTP13	U3 small nucleolar RNA-associated protein 13	22	7.74754	7.40889	7.7996	7.25238	7.028	7.43042	7.12868	7.08268	7.16295	3.81498	3.84993	3.73958	3.72316	3.89962	3.84743	3.56378	3.91166	3.60873
Q04175	SXM1	Importin beta SMX1	22	5.67801	5.50224	6.03276	5.50882	5.45228	5.27519	5.38488	5.16882	5.71914	5.59986	5.89941	5.88015	5.55725	5.25379	5.38357	5.34899	5.64372	5.71111
P28777	ARO2	Chorismate synthase	22	8.19405	7.61683	7.95323	7.83305	7.78754	7.78386	7.66724	7.68315	7.82632	3.31755	3.30982	3.42773	3.50116	3.25161	3.35064	3.23298	3.2794	2.98383
Q01662	MAP1	Methionine aminopeptidase 1	22	6.00364	5.76388	6.04131	6.02777	5.83678	5.68649	5.70928	5.76385	5.90715	5.5421	5.19104	5.28239	5.37731	5.18685	5.245	5.10994	5.30545	5.01976
P14020	DPM1	Dolichol-phosphate mannosyltransferase	22	5.05319	5.19375	5.07254	5.01668	5.09262	5.10743	5.2969	5.10204	4.8864	5.7437	6.11109	5.84423	6.15403	6.16472	6.13908	6.094	5.96124	5.96636
P38061	RPL32	60S ribosomal protein L32	22	5.14743	5.81485	5.19369	5.53367	5.91238	5.44556	5.0828	6.06518	4.84093	5.65851	5.91218	6.27811	5.81045	5.55596	5.61137	5.55677	5.2521	5.32805
P29952	PMI40	Mannose-6-phosphate isomerase	22	5.51625	5.404	5.28392	5.36655	5.60684	5.2677	5.1959	5.45038	5.13224	5.80314	5.50493	5.56118	6.01385	5.95683	6.0113	6.08243	5.4967	5.34585
P12612	TCP1	T-complex protein 1 subunit alpha	22	5.83722	6.18358	5.90766	5.63416	6.36293	5.73928	5.48825	6.01884	5.74157	5.00119	5.27432	5.12154	5.03208	5.82201	5.01921	5.17194	5.15342	5.49081
Q06142	KAP95	Importin subunit beta-1	22	5.57002	5.63761	5.7815	5.75449	5.47499	5.61525	5.6578	5.51462	5.68069	5.66432	5.28223	5.64288	5.3815	5.52273	5.40699	5.38855	5.47147	5.55236
P15180	KRS1	Lysine--tRNA ligase, cytoplasmic	21	5.43929	5.78501	5.14581	5.12959	5.36324	5.41665	5.28924	5.73411	5.13384	6.0847	5.52166	5.7937	5.75185	5.87938	5.68462	5.99492	5.32859	5.5238
P00431	CCP1	Cytochrome c peroxidase, mitochondrial	21	5.16921	5.08762	5.07177	5.4217	5.71394	5.56691	5.19911	5.18295	5.21033	5.2932	5.56585	5.52654	6.24327	6.22618	6.09788	5.90214	5.7201	5.80128
P33299	RPT1	26S proteasome regulatory subunit 7 homolog	21	5.05165	5.24291	5.26328	4.96801	5.13175	5.26377	5.04204	5.10217	5.07716	6.16578	5.85845	6.05686	5.76713	6.00808	5.96093	5.72168	6.23303	6.08531
P31380	FUN30	ATP-dependent helicase FUN30	21	6.02242	6.12409	5.95325	5.86742	5.69139	5.86511	5.82198	6.18934	6.07744	5.13236	5.36066	5.43034	5.02167	4.84681	5.04815	5.16125	5.09852	5.28781
P16521	YEF3	Elongation factor 3A	21	5.74694	5.86879	5.54532	5.27037	5.84065	5.43497	5.40296	5.79686	5.1257	5.69185	5.78771	5.92447	5.15214	5.10626	5.49238	5.44212	5.35405	6.01647
Q00416	SEN1	Helicase SEN1	21	6.6652	6.7181	6.87583	6.29712	6.071	6.27313	6.22601	6.24343	6.44766	4.9817	4.99766	4.89337	4.07876	4.49862	4.53461	4.67544	4.59903	4.92333
P45818	ROK1	ATP-dependent RNA helicase ROK1	21	5.47342	5.36653	5.42624	5.25154	5.57876	5.15315	5.22245	5.60051	5.39003	6.1374	5.64696	5.76382	5.72852	5.73889	5.75269	5.59041	5.54299	5.6357
P16862	PFK2	ATP-dependent 6-phosphofructokinase subunit beta	21	5.23049	5.10805	5.34269	4.78449	4.80662	5.01671	4.88762	4.74515	5.17691	6.12124	6.34705	6.09249	5.82502	5.93125	6.08252	6.2962	5.97245	6.23302
P17649	UGA1	4-aminobutyrate aminotransferase	21	5.13787	5.07481	5.18887	5.81205	5.39123	5.6741	5.99514	5.64739	5.50294	5.11531	5.51692	5.14555	6.21914	5.94922	6.01509	5.63142	5.51436	5.4686
P25349	YCP4	Flavoprotein-like protein YCP4	21	5.32386	5.19536	5.1652	5.24461	5.38614	5.56671	5.82201	5.53038	5.58173	5.39731	5.27307	5.39134	6.48347	5.92405	5.72422	5.70402	5.9096	5.3769
P46655	GUS1	Glutamate--tRNA ligase, cytoplasmic	21	5.47595	5.24285	5.82815	5.05853	5.28292	5.25711	5.27006	5.19743	4.8556	5.86006	5.94414	5.84911	6.0204	5.88566	5.71649	5.76738	5.76936	5.71881
P54783	ALO1	D-arabinono-1,4-lactone oxidase	21	5.10814	5.0504	5.13084	5.33522	5.03463	5.00609	5.05327	5.03395	5.17184	5.86268	6.45611	5.72358	6.08494	5.90303	5.84251	6.01341	6.16093	6.02844
P38754	RPL14B	60S ribosomal protein L14-B	21	5.88477	5.55332	5.5846	5.37628	5.48543	5.48974	5.44385	5.68591	5.54025	5.60438	5.36516	5.52364	6.10754	5.80235	5.73079	5.51465	5.28632	5.02104
P40498	UTP25	U3 small nucleolar RNA-associated protein 25	21	4.77627	5.13393	5.0144	4.83583	4.90261	4.92108	4.79638	4.90307	4.8893	6.36974	6.4653	6.11137	6.19987	6.03717	6.33293	6.12702	6.05461	6.12908
Q05567	DPL1	Sphingosine-1-phosphate lyase	21	5.00778	5.25555	5.41582	5.55481	5.49863	5.28621	5.42569	5.44167	5.12057	5.6608	6.06667	6.05231	5.61412	5.73109	5.68829	5.67424	5.58235	5.92338
P33338	SLA2	Protein SLA2	21	6.14017	6.00048	6.10989	6.12844	6.0371	6.16039	6.0949	6.07789	6.27082	5.14428	4.92387	5.07373	5.07638	5.07497	4.80977	5.04872	4.89815	4.93004
Q06488	RSC2	Chromatin structure-remodeling complex subunit RSC2	21	5.55165	5.49309	5.5378	5.33061	5.43565	5.52755	5.60726	5.5422	5.56953	5.4372	5.69511	5.72998	5.72576	5.36262	5.72214	5.42453	5.73575	5.57157
P24784	DBP1	ATP-dependent RNA helicase DBP1	21	5.62454	5.69706	5.47366	5.77152	5.73695	5.67691	5.86407	5.63851	5.84955	5.3313	5.38597	5.07989	5.48548	5.63573	5.49129	5.32735	5.70341	5.22681
Q04636	POB3	FACT complex subunit POB3	21	5.64837	5.85852	5.48766	5.76893	5.90762	5.95757	5.53119	5.77872	5.59316	5.70917	5.15497	5.32056	5.50094	5.54224	5.22313	5.42896	5.22424	5.36406
P53334	SCW4	Probable family 17 glucosidase SCW4	21	5.32453	5.15262	5.23514	5.42507	5.27352	5.45834	5.62465	5.31966	5.5708	4.94774	5.28108	5.70999	6.13534	5.95541	6.02783	5.64183	5.97328	5.94317
P35177	SPT7	Transcriptional activator SPT7	21	5.95695	5.79172	5.80594	5.44203	5.54367	5.42585	5.95073	5.83023	5.96308	5.38195	5.47363	5.47715	5.31279	5.33105	5.38987	5.23805	5.40938	5.27593
P46970	NMD5	Nonsense-mediated mRNA decay protein 5	21	5.14537	5.30787	5.60632	5.19372	5.10502	5.1734	5.25358	5.15049	5.03522	6.06918	5.70706	6.1168	5.79182	5.62991	5.59234	5.76216	5.92689	6.43286
P39015	STM1	Suppressor protein STM1	21	6.49735	6.15845	6.62521	6.31321	5.98888	6.79739	6.37732	6.19946	6.79588	4.70083	4.62358	5.30999	5.28185	4.83072	4.32721	4.53836	4.57056	4.06376
P49089	ASN1	Asparagine synthetase [glutamine-hydrolyzing] 1	21	5.37804	5.41205	5.47448	5.25673	5.35017	5.38729	5.19256	5.37818	5.32246	5.85996	5.85087	5.77316	6.02024	5.66047	5.92968	5.72077	5.65547	5.37741
P10964	RPA190	DNA-directed RNA polymerase I subunit RPA190	21	5.54022	5.26167	5.79622	5.28255	5.05704	5.23032	5.48544	5.60018	5.3482	5.75757	5.628	5.79118	5.60455	5.86862	5.6326	5.47052	5.68247	5.96266
P36114	YKR018C	IML2-like protein YKR018C	21	5.37294	5.28615	5.33513	5.19021	5.54364	5.42686	5.79068	5.48459	5.26073	5.55128	5.65126	5.52016	5.69932	5.40582	6.08034	5.80156	5.49661	6.1027
P21538	REB1	DNA-binding protein REB1	21	6.32422	5.9308	5.97411	5.74346	5.74951	5.66408	6.10692	5.80222	6.21981	5.11641	5.05047	5.30129	5.33286	4.93096	5.16235	5.24036	5.30451	5.04565
P22082	SNF2	Transcription regulatory protein SNF2	21	6.07084	5.77662	5.86505	5.87265	6.03799	5.8259	6.18984	5.78336	6.05481	5.06063	4.90023	5.22964	4.89319	5.31297	5.46392	4.93382	5.35787	5.37066
P53125	ITC1	Imitation switch two complex protein 1	21	5.39405	5.49017	5.25924	5.81258	5.09145	5.52655	5.35809	5.17795	5.42908	5.87951	5.65523	5.73659	5.61217	5.61444	5.6225	5.78577	5.74232	5.81232
P32794	AFG2	ATPase family gene 2 protein	21	5.28571	5.4278	5.39028	5.35167	5.36746	5.09126	5.2315	5.3806	5.18267	6.07424	5.82437	6.00922	5.48927	5.48807	5.81541	5.89701	5.79492	5.89855
P53550	DCP2	m7GpppN-mRNA hydrolase	21	6.50196	6.52733	6.69082	6.6938	6.70402	6.51472	6.63896	6.66012	6.64779	4.5286	4.6188	4.74541	4.53154	4.38576	4.34377	4.37571	4.50838	4.38249
Q06625	GDB1	Glycogen debranching enzyme	21	4.12729	4.57799	4.35339	5.65205	5.81358	6.09479	5.66268	5.57147	5.40106	4.96751	4.95617	4.86969	6.61202	6.27967	6.36527	6.25261	6.5477	5.89507
P33202	UFD4	Ubiquitin fusion degradation protein 4	21	5.09821	4.86545	5.2295	5.06761	5.0253	4.86189	5.24127	5.32509	5.11725	5.87856	5.68887	6.1508	5.77583	5.84259	6.00369	6.30978	6.34071	6.17759
P43535	GCN20	Protein GCN20	21	5.3238	5.39519	5.72579	5.38068	5.0845	5.19189	5.37767	5.30218	5.44761	5.67434	5.55896	5.74063	5.49054	5.75051	5.87067	5.79204	5.91881	5.97418
P32356	NTH1	Neutral trehalase	21	4.8349	5.07225	5.10512	5.75377	5.88751	5.79109	5.57694	5.63116	5.64547	5.29594	5.16281	5.18042	5.78888	6.2449	6.00439	6.08402	5.5377	5.40272
Q06685	VIP1	Inositol hexakisphosphate and diphosphoinositol-pentakisphosphate kinase	21	6.42873	6.11727	6.26855	5.99302	6.36989	6.50239	6.22856	6.46504	6.63813	4.79542	4.51061	4.53465	4.91151	4.69258	4.95022	4.84773	4.82873	4.91696
P31412	VMA5	V-type proton ATPase subunit C	21	5.10341	5.39043	5.69759	5.43639	5.18543	5.15612	5.53692	5.41814	5.59421	5.67229	5.69579	5.79642	5.60949	5.57606	5.49512	5.70403	6.02403	5.90813
P07263	HTS1	Histidine--tRNA ligase, mitochondrial	21	5.771	5.67584	5.85674	5.24862	5.6363	5.43346	5.55661	5.79231	5.55753	5.56664	5.42907	5.22454	5.79104	5.41553	5.43827	5.4808	5.76381	5.36189
Q03834	MSH6	DNA mismatch repair protein MSH6	21	5.5513	5.66357	5.11936	5.59386	5.68374	5.31536	5.61788	5.60913	5.30764	5.78568	6.2135	5.47641	4.90611	5.55675	5.43026	5.54331	5.88025	5.74588
P53981	YNL010W	Uncharacterized phosphatase YNL010W	21	5.58591	5.60916	5.3511	5.591	5.76769	5.5863	5.66214	5.90503	5.42078	5.78729	5.68692	5.33911	5.41584	5.12939	5.61882	5.38156	5.52886	5.63311
P0CX49	RPL18A	60S ribosomal protein L18-A	21	6.27796	5.18587	6.52796	5.28423	5.11844	5.17082	5.04314	5.25764	5.20738	5.66226	5.38621	5.92731	5.68128	5.7085	5.608	5.5684	5.76708	5.61753
P39968	VAC8	Vacuolar protein 8	21	5.24709	5.55389	5.60647	5.39002	5.02611	5.33264	5.54648	5.53023	5.24223	5.78902	5.69813	5.81878	5.5921	5.58883	5.79683	5.66785	5.79552	5.77775
P20447	DBP3	ATP-dependent RNA helicase DBP3	21	5.22748	5.11442	5.26999	4.98224	5.18627	4.89403	4.87709	4.90921	5.21002	5.89656	5.93533	6.20558	5.94807	6.09665	6.1378	5.81767	5.94626	6.34533
P04819	CDC9	DNA ligase 1	21	5.14152	5.13492	5.23579	5.23333	4.9756	5.21282	5.09112	5.1853	5.3474	6.07455	5.80497	5.80347	5.56752	5.52883	5.78208	6.29558	6.18674	6.39844
P16387	PDA1	Pyruvate dehydrogenase E1 component subunit alpha, mitochondrial	21	5.47928	5.71307	5.61424	5.34274	5.37315	5.55767	5.7325	5.39378	5.42933	5.44137	5.32699	5.59057	5.65298	5.70701	5.68889	5.64739	5.55914	5.74991
P80210	ADE12	Adenylosuccinate synthetase	21	5.83152	5.67202	5.65906	5.33851	5.30006	5.44038	5.60693	5.75592	5.57525	5.78874	5.66046	5.53127	5.68803	5.47899	5.58667	5.65811	5.48275	4.94531
P25635	PWP2	Periodic tryptophan protein 2	21	5.30343	5.23713	5.53881	5.07373	5.27875	5.24281	5.24655	5.08454	5.23865	5.82698	5.45091	6.12772	5.91998	5.93316	5.81286	5.87116	6.1089	5.70391
P38715	GRE3	NADPH-dependent aldose reductase GRE3	21	6.88545	6.80872	6.63293	7.31729	7.68461	7.70703	7.40735	7.36642	7.66448	3.48845	3.35257	3.25897	4.30991	4.03655	4.3062	4.2223	3.91007	3.6407
P32481	GCD11	Eukaryotic translation initiation factor 2 subunit gamma	21	5.12243	5.38324	5.27957	5.13261	5.35987	5.21031	5.11331	5.71457	4.89071	5.88541	5.76955	5.80735	5.90463	6.0524	5.67315	5.82347	5.88931	5.98812
Q06704	IMH1	Golgin IMH1	21	6.01508	5.77452	5.95288	5.34932	5.36983	5.66229	5.75625	5.74572	5.89302	5.48753	5.49323	5.41536	5.50879	5.3748	5.28739	5.16914	5.49648	5.24835
P53552	THO2	THO complex subunit 2	21	6.20405	5.96302	6.36415	5.85003	6.00372	5.99662	6.28886	5.70717	6.39921	4.88134	5.11084	5.34776	4.96095	4.94715	4.9715	4.96662	5.00122	5.03578
P38682	GLO3	ADP-ribosylation factor GTPase-activating protein GLO3	21	6.36199	6.53618	6.68318	6.61084	6.42094	6.59067	6.55668	6.37183	7.00049	4.4692	4.85707	4.96701	4.57072	4.37894	4.41078	4.33898	4.54861	4.32589
Q12500	AVL9	Late secretory pathway protein AVL9	21	6.0896	6.06219	5.93954	5.75554	6.1431	6.06584	6.13742	5.9313	6.20396	5.16807	4.95976	5.1753	5.1121	5.07958	4.93582	5.06098	5.14328	5.03662
O14455	RPL36B	60S ribosomal protein L36-B	21	5.61883	5.49847	5.09577	5.4308	5.92192	5.53638	5.51035	5.74874	5.39782	5.86145	5.29864	5.33228	5.94305	5.75053	5.47703	5.383	5.27396	5.92098
P40348	RFC2	Replication factor C subunit 2	21	5.31681	5.12002	4.97752	5.21889	5.45581	5.09782	5.04962	5.36333	5.22543	6.06675	6.09697	5.99818	5.87311	5.90337	5.71137	5.82865	5.8638	5.83255
P36015	YKT6	Synaptobrevin homolog YKT6	21	5.17409	5.10847	4.95962	4.74995	5.07688	4.91514	4.84717	4.88744	5.10963	5.99435	5.64348	5.93579	6.47297	6.26185	6.34923	6.2878	5.94907	6.27707
Q06681	YSP2	Membrane-anchored lipid-binding protein YSP2	21	5.81536	5.83029	6.01055	5.63092	5.58267	5.70567	5.82617	5.77087	6.01066	5.42227	5.71734	5.67282	5.02758	4.77281	5.38631	5.11106	5.35168	5.35495
P47045	TIM54	Mitochondrial import inner membrane translocase subunit TIM54	21	5.36435	5.42176	5.5873	5.62133	5.462	5.32049	5.26522	5.50709	5.85758	5.79225	5.51113	5.74519	5.3448	5.68304	5.58238	5.69117	5.74429	5.49864
P0CX83	RPL19B	60S ribosomal protein L19-B	21	7.903	8.25523	7.09672	8.09638	8.63253	7.97945	7.37842	8.49374	7.01065	3.45151	3.498	3.75552	3.31755	3.22569	3.03268	3.05471	2.79761	3.0206
Q01477	UBP3	Ubiquitin carboxyl-terminal hydrolase 3	21	5.78873	5.63098	5.93587	6.07164	5.45835	5.49126	5.55051	5.39675	5.68508	5.34632	5.50393	5.71721	5.18255	5.28001	5.35506	5.19927	5.62739	5.77908
P18963	IRA1	Inhibitory regulator protein IRA1	21	5.51499	5.65364	5.45064	5.66716	5.26998	5.58467	5.94066	5.40857	5.71823	5.57146	5.42673	5.88045	5.36873	5.15589	5.43644	5.52746	5.789	5.63529
P35817	BDF1	Bromodomain-containing factor 1	21	5.37335	6.09611	5.92368	5.63859	5.53495	5.33328	5.45429	5.75667	6.08441	5.54275	5.74737	5.69599	5.1614	4.81952	4.98616	5.48899	5.88805	5.47444
P06103	PRT1	Eukaryotic translation initiation factor 3 subunit B	21	5.17538	5.20216	5.30636	5.22109	5.22699	5.16241	4.96023	5.23947	4.97871	6.00162	5.72825	5.76854	5.81212	6.18959	6.1363	5.82059	6.03036	6.03985
P38315	YBP1	YAP1-binding protein 1	21	5.07672	5.4369	5.59231	5.5801	4.96845	5.54741	5.41439	5.20214	5.56843	5.72806	5.61868	5.8683	5.64046	5.70452	5.78355	5.94801	5.69085	5.63073
P22023	KRE5	Killer toxin-resistance protein 5	21	4.56069	4.80386	5.0327	4.70112	5.16185	4.85977	4.87618	4.87915	5.06126	5.84695	6.30085	6.06481	5.93594	6.00422	6.13106	6.10868	6.43267	7.23824
P39958	GDI1	Rab GDP-dissociation inhibitor	21	5.1533	5.51739	5.07968	5.395	5.76307	5.63651	5.50113	5.76253	4.87472	5.48011	5.69732	5.15548	5.81595	5.89053	5.76542	6.18984	5.75373	5.56827
P34077	NIC96	Nucleoporin NIC96	21	5.22799	5.15804	5.25891	5.11656	5.45782	5.32849	5.14789	5.37174	5.49796	5.8526	5.53666	5.80752	5.92963	6.1377	5.83611	6.26467	5.52701	5.5427
P38616	YGP1	Protein YGP1	21	4.52483	4.49282	4.11394	5.61904	5.76922	5.36298	5.74827	5.62286	5.34002	5.3008	4.9747	5.05631	6.15603	6.50846	6.66985	6.22383	6.35872	6.1573
Q12176	MAK21	Ribosome biogenesis protein MAK21	21	5.62127	5.9208	5.94396	5.72571	5.82402	5.5758	5.68094	5.62667	5.97648	5.561	5.31616	5.45446	5.3518	5.20765	5.25757	5.21952	5.23415	5.50204
P36136	SHB17	Sedoheptulose 1,7-bisphosphatase	21	5.85977	6.11052	6.35459	6.0417	6.08593	6.11295	6.12089	5.84219	6.38072	4.80201	5.10071	5.1307	5.22144	4.78799	5.14488	5.03501	5.09801	4.77
P43583	BLM10	Proteasome activator BLM10	21	5.3207	5.30619	5.19724	5.02771	5.0813	5.05819	5.31929	5.09772	5.34291	5.83663	5.62071	5.96955	5.91196	6.12539	5.67947	6.11159	5.87404	6.11942
P38205	NCL1	Multisite-specific tRNA:(cytosine-C(5))-methyltransferase	21	5.35434	5.38712	5.30945	5.47859	5.30337	5.46969	5.2859	5.40914	5.33126	5.97995	5.77909	5.66498	5.61318	5.58661	5.8529	5.54284	5.93156	5.72003
Q99287	SEY1	Protein SEY1	21	5.19704	5.38944	5.0874	5.03027	5.15017	5.29711	5.43043	5.22702	5.09439	6.1203	6.01998	5.66293	5.66474	5.84428	5.85187	6.10926	5.73127	6.0921
P39524	DRS2	Probable phospholipid-transporting ATPase DRS2	21	5.63011	5.52136	5.45184	5.12374	5.30081	5.27098	5.30681	5.37467	5.35699	5.80256	5.73637	5.93137	5.35235	5.85083	5.68951	5.66475	5.76466	5.8703
P54007	YLR460C	Uncharacterized protein YLR460C	21	4.77638	5.0807	5.91854	4.8152	4.40872	4.77214	4.92633	4.99102	5.67204	5.46633	5.90839	6.93328	6.38014	5.52753	6.04811	6.00772	6.5282	5.83924
Q08924	RTT10	Regulator of Ty1 transposition protein 10	21	5.4223	5.70254	5.56073	5.50687	5.62539	5.46346	5.36637	5.73715	5.33375	5.66773	5.79805	5.61295	5.6862	5.27011	5.58115	5.60919	5.55269	5.50338
P32457	CDC3	Cell division control protein 3	21	5.80456	5.76059	5.531	5.39977	5.70415	5.51199	5.61339	5.45305	5.74371	5.69866	5.39499	5.49554	5.48738	5.65737	5.68762	5.50787	5.39051	5.15787
P38764	RPN1	26S proteasome regulatory subunit RPN1	21	5.65039	5.44995	5.51219	5.11366	5.34125	5.31963	5.72128	5.05351	5.6111	5.60804	5.64504	5.59742	5.78495	5.69622	5.62391	5.7508	5.70665	5.81399
P38129	TAF5	Transcription initiation factor TFIID subunit 5	21	5.83506	5.71937	5.49929	5.91938	6.00649	5.72152	5.61905	5.99811	5.35202	5.30013	5.36546	5.56403	5.2261	5.35788	5.46263	5.30416	5.20791	5.54141
Q12267	SMC4	Structural maintenance of chromosomes protein 4	21	5.62175	5.67052	5.70414	5.47259	5.29949	5.60459	5.41811	5.5662	5.64484	5.66209	5.44103	5.55668	5.5227	5.63634	5.61006	5.75038	5.54488	5.27362
P0CX31	RPS24A	40S ribosomal protein S24-A	21	5.66336	6.04965	5.97142	5.94989	5.69342	5.87049	6.08069	6.15862	6.06681	5.00262	5.21522	5.06077	5.36035	5.18653	5.21895	5.06991	5.29098	5.09033
Q00055	GPD1	Glycerol-3-phosphate dehydrogenase [NAD(+)] 1	21	4.89862	5.21682	4.63401	5.6674	6.26632	5.92459	5.55525	5.71683	5.21038	5.37743	5.52433	5.23064	5.64177	5.98836	6.05144	5.78742	5.51376	5.79462
P16603	NCP1	NADPH--cytochrome P450 reductase	21	5.17084	5.31155	5.29913	5.19998	5.48695	5.22387	5.06701	5.47471	5.44923	5.82525	5.63048	5.68256	5.89228	6.00598	5.87406	6.14894	5.83655	5.42061
Q04958	NTE1	Lysophospholipase NTE1	21	5.46273	5.14375	5.25735	5.31306	5.25876	5.21704	5.36161	5.46231	5.46155	6.04169	5.54495	5.89282	5.42731	5.65864	5.62114	5.9984	5.82087	6.05604
P43555	EMP47	Protein EMP47	21	5.43658	5.30113	5.49086	5.26123	5.28324	5.17648	5.31709	5.24076	5.38315	5.58259	5.67075	5.65882	5.87469	5.63171	5.82099	5.74977	6.06667	6.05348
P41277	GPP1	Glycerol-1-phosphate phosphohydrolase 1	21	5.74525	5.40128	5.7675	4.94359	4.85578	5.01905	5.08676	5.19598	5.27711	6.03896	6.34176	6.27025	6.05035	5.4713	5.76806	5.56	5.7536	5.45344
Q06639	RSC3	Chromatin structure-remodeling complex protein RSC3	21	6.05656	6.28939	6.16463	6.15549	6.32501	6.42307	6.12723	6.24774	6.13486	5.01388	5.08584	5.18734	4.70428	4.68716	4.83968	4.89967	4.90761	4.75055
P53072	TAN1	tRNA acetyltransferase TAN1	21	5.73951	5.85338	5.63457	5.8938	5.78287	5.45958	5.92924	5.62983	5.55764	5.56509	5.88259	5.19869	5.24609	5.47882	5.31332	5.49165	5.36511	4.97822
Q12265	PRS5	Ribose-phosphate pyrophosphokinase 5	21	5.90041	5.55994	5.64765	5.84903	6.08272	5.96879	5.77725	5.75556	5.93865	5.24881	5.12111	5.14383	5.4865	5.27267	5.53138	5.36889	5.26501	5.08179
P53890	BNI5	Bud neck protein 5	21	7.14389	6.96131	6.60862	6.72588	6.7792	6.96894	6.85741	6.97558	7.24902	4.30062	4.31044	4.33685	4.42419	3.81418	4.12398	3.97699	4.28538	4.15751
P14540	FBA1	Fructose-bisphosphate aldolase	21	6.39733	7.17786	6.22764	6.58492	7.07908	6.36792	6.29803	7.41722	5.59672	4.80615	5.27381	4.84158	4.46718	4.26152	4.25409	4.16361	4.17456	4.61079
P0CX36	RPS4B	40S ribosomal protein S4-B	21	4.20982	4.0993	4.03611	4.13838	3.92039	3.92868	4.05905	4.31517	4.32081	7.01867	7.38055	7.19738	6.92692	7.17538	6.77432	6.57502	6.75313	7.1709
Q12250	RPN5	26S proteasome regulatory subunit RPN5	21	6.10978	5.97803	6.24217	6.07324	6.06589	5.94969	6.04768	5.88869	5.82	4.86664	5.00486	5.13789	5.21699	5.11758	5.3182	5.01056	5.1626	4.98952
Q06506	RRP9	Ribosomal RNA-processing protein 9	21	5.77372	5.45487	5.46735	5.32671	5.30404	5.51971	5.11983	5.28095	5.12852	5.634	5.55305	5.57027	5.99534	5.57861	6.10563	5.77762	5.78596	5.62384
P0C2H9	RPL31B	60S ribosomal protein L31-B	21	5.49986	5.40279	5.08671	5.36656	5.15877	5.25135	5.2032	5.27384	5.24384	5.89246	5.80002	6.05032	5.89476	6.04322	5.65506	5.80062	5.60236	5.77426
P19146	ARF2	ADP-ribosylation factor 2	21	4.32755	4.86053	4.66964	4.98373	4.81444	4.75258	5.00827	4.91335	4.88594	6.15619	6.39763	6.38596	6.19623	6.2221	6.29196	6.41755	6.1729	6.54346
P17967	PDI1	Protein disulfide-isomerase	20	5.68589	5.52836	4.75026	6.05293	6.16544	5.59641	5.28659	5.67374	4.85186	5.80173	6.3469	5.65377	5.40687	5.67891	5.48187	5.25092	5.25366	5.53389
P38011	ASC1	Guanine nucleotide-binding protein subunit beta-like protein	20	5.48097	5.20418	5.47204	5.62385	5.19279	4.9051	5.08231	5.1638	5.37428	5.57789	5.52033	6.11872	5.90456	5.44789	6.11421	5.97743	5.63291	6.20674
P38695	HXT5	Probable glucose transporter HXT5	20	5.01066	4.81486	5.14212	5.0839	4.87135	5.28598	5.06322	4.64645	4.84799	6.02343	6.28704	5.94813	6.1385	6.41538	6.46582	6.00695	5.88198	6.06624
P53091	MCM6	DNA replication licensing factor MCM6	20	5.34636	5.53719	5.68019	5.5971	5.16655	5.56043	5.49849	5.57035	5.54568	5.8297	5.69758	5.59866	5.23201	5.47311	5.32594	5.53088	5.73751	6.07229
P40157	VID27	Vacuolar import and degradation protein 27	20	5.65813	5.57274	5.87419	5.65656	5.54451	5.43608	5.66715	5.52914	5.85355	5.24987	5.6274	5.75664	5.55063	5.16522	5.58626	5.57683	5.42313	5.27198
Q04728	ARG7	Arginine biosynthesis bifunctional protein ArgJ, mitochondrial	20	5.80439	5.80633	5.82128	4.75977	4.8068	4.76161	5.03101	4.86867	4.73748	6.58502	6.7677	6.79309	5.21705	5.44924	5.34089	5.51948	5.83634	6.09385
P53742	NOG2	Nucleolar GTP-binding protein 2	20	5.29083	4.96717	5.28975	4.8631	4.88165	4.7318	4.94691	4.89512	5.0795	6.06684	6.15515	6.28171	6.12564	5.74704	6.37775	6.06619	6.13403	6.09981
P38328	ARC40	Actin-related protein 2/3 complex subunit 1	20	6.55601	6.71233	6.43657	6.29377	6.8036	6.69076	6.47441	6.62633	6.14281	4.52189	4.74222	4.38204	4.56454	4.5457	4.65617	4.65005	4.65118	4.54961
P89102	SEC5	Exocyst complex component SEC5	20	5.81358	5.52964	5.84915	5.6521	5.28359	5.6547	5.6952	5.65501	5.71286	5.60857	5.26122	5.83718	5.26008	5.12394	5.45273	5.56143	5.53687	5.51214
Q04322	GYL1	Probable GTPase-activating protein GYL1	20	6.6204	6.48691	6.60358	6.72146	6.14067	6.83761	6.51646	6.80439	6.71545	4.56153	4.53587	4.63115	4.47906	4.43934	4.48594	4.72812	4.40369	4.28838
Q03280	TOM1	E3 ubiquitin-protein ligase TOM1	20	5.13141	5.04359	5.44304	5.1414	5.25076	5.19363	5.27271	5.40843	5.4622	5.72762	5.90595	5.61161	5.86356	5.8665	5.68277	6.05786	5.95432	5.98264
P46672	ARC1	tRNA-aminoacylation cofactor ARC1	20	6.31392	5.92664	6.53577	5.98122	6.13102	5.92792	6.34519	6.12464	6.4791	4.93228	4.67282	4.92297	5.01884	4.92769	4.95906	4.98136	5.11801	4.70154
P38174	MAP2	Methionine aminopeptidase 2	20	5.32583	5.45156	5.30673	5.5847	5.40604	5.39991	5.36917	5.53656	5.51803	5.42588	5.51877	5.65964	5.67515	5.72689	5.46226	5.69087	6.1422	5.79981
Q12211	PUS1	tRNA pseudouridine synthase 1	20	5.9763	5.93659	5.84625	5.94304	6.36128	5.86839	5.92669	5.95532	6.42374	5.48031	5.07639	4.91392	5.31057	4.98808	5.35769	5.10605	4.73086	4.79854
P37297	STT4	Phosphatidylinositol 4-kinase STT4	20	5.15741	5.53318	5.40031	5.02194	5.35293	5.28691	5.5916	5.43267	5.62005	5.59379	5.44888	5.62664	5.99829	5.88785	5.75887	5.76088	5.80726	5.72055
P53549	RPT4	26S proteasome subunit RPT4	20	5.9183	5.67562	5.86306	5.43394	5.64672	5.63811	5.83705	5.7097	6.00671	5.28769	5.41099	5.17511	5.43913	5.32975	5.53769	5.38636	5.27999	5.42409
Q12114	CHS5	Chitin biosynthesis protein CHS5	20	5.46454	5.10119	5.65971	5.29027	5.38376	5.15391	5.36493	5.49436	5.49549	5.5815	5.63104	5.28494	6.14089	5.68177	5.75422	5.91738	6.14772	5.45239
P30771	NAM7	ATP-dependent helicase NAM7	20	5.84425	5.92822	6.07226	5.76206	5.87068	5.95316	5.65955	5.80849	5.66597	5.16081	5.42289	5.0814	5.2506	5.46013	5.36693	5.34553	5.37981	4.96726
P15992	HSP26	Heat shock protein 26	20	5.33907	5.38267	5.05534	6.39648	7.01302	6.90634	6.03611	5.6619	5.98985	4.51317	4.46728	4.47527	5.99975	5.78296	5.98381	4.91969	5.31432	4.76296
P19812	UBR1	E3 ubiquitin-protein ligase UBR1	20	5.14223	5.35124	5.48153	5.37164	5.13331	5.28011	5.0364	5.35699	5.44055	5.73884	5.64024	6.06169	5.53325	5.84102	5.79842	5.74572	5.9542	6.09264
P32335	MSS51	Protein MSS51, mitochondrial	20	4.90677	5.04822	5.24154	5.11052	5.25721	4.81713	5.0671	5.15926	5.14933	6.12137	6.16088	5.77599	6.02781	5.88069	5.98323	5.88302	6.1616	6.24833
P47136	BUD4	Bud site selection protein 4	20	6.60464	6.50809	6.4881	6.48955	6.59956	6.75546	6.66722	6.48078	6.55661	4.8122	4.87971	4.88048	4.22454	4.29835	4.33201	4.20059	4.55361	4.66849
P32364	SMY1	Kinesin-related protein SMY1	20	5.0904	5.44296	5.12802	5.47505	5.5175	5.41437	5.44807	5.33324	5.28453	5.78929	5.77991	5.72501	5.48435	5.64553	5.58679	5.63269	6.08192	6.14036
P32597	STH1	Nuclear protein STH1/NPS1	20	5.52484	5.42997	5.72981	5.35544	5.13012	5.39233	5.49007	5.39268	5.39758	5.48353	5.56929	5.84724	5.78284	5.62489	5.56342	5.59205	5.78777	5.90613
P43597	YFR016C	Uncharacterized protein YFR016C	20	7.53897	7.03394	6.44598	7.01902	6.72652	7.33031	7.5289	6.8722	7.61159	4.0344	4.26466	4.0669	3.84624	3.60572	3.75501	3.82243	4.23032	4.26688
P04046	ADE4	Amidophosphoribosyltransferase	20	6.08225	6.15171	5.44468	5.96454	6.48878	5.74037	5.6849	6.15811	5.56412	5.48124	5.97008	4.92879	4.64819	5.19811	5.11866	4.99241	4.73653	5.64651
P20448	HCA4	ATP-dependent RNA helicase HCA4	20	6.18205	6.02881	6.01485	5.74024	5.88058	5.95831	5.71073	5.85286	6.14612	5.37788	5.28791	5.50405	5.00313	5.00748	5.07667	4.79029	5.16918	5.26886
Q06103	RPN7	26S proteasome regulatory subunit RPN7	20	4.9545	5.25205	5.00639	4.86766	4.82985	5.16195	5.01338	5.26603	5.06644	6.13921	6.13672	5.76711	5.88252	6.47003	5.97429	6.18908	6.02501	5.99778
P21951	POL2	DNA polymerase epsilon catalytic subunit A	20	5.17009	5.29505	4.97937	5.23426	5.26643	5.14506	5.15859	5.39604	5.29416	5.80739	6.02046	5.8756	5.68462	5.763	5.84242	5.69807	6.3116	6.05778
P53720	SMM1	tRNA-dihydrouridine(20) synthase [NAD(P)+]	20	5.16536	5.33386	5.49549	5.5539	5.63708	5.66919	5.46405	5.53898	5.27577	5.46816	5.30203	5.39244	5.96489	5.85119	5.89411	5.80788	5.67596	5.50967
P39940	RSP5	E3 ubiquitin-protein ligase RSP5	20	5.54982	5.91167	5.66618	5.89992	6.11603	6.06208	6.10441	6.2181	5.6554	5.09956	5.50733	5.28217	4.99402	5.23099	5.03888	5.39375	4.99904	5.27065
P53946	ARP5	Actin-related protein 5	20	5.52002	5.55737	5.75816	5.39536	5.41001	5.56878	5.58431	5.56633	5.79304	5.59318	5.66976	5.45412	5.30995	5.45318	5.43263	5.41963	5.81773	5.69642
P80235	YAT1	Putative mitochondrial carnitine O-acetyltransferase	20	4.16118	4.21178	4.81688	5.5347	5.14892	5.41542	5.27996	5.17139	5.17828	5.35628	5.32341	5.22359	6.44054	6.65904	6.62046	6.05701	6.54648	6.85468
P25582	SPB1	27S pre-rRNA (guanosine(2922)-2'-O)-methyltransferase	20	6.16274	5.82238	6.04234	5.38539	5.62045	5.45862	5.50986	5.41834	5.84021	5.91229	5.6599	5.61413	5.22188	5.30206	4.93287	5.30939	5.53018	5.25698
Q06679	UTP4	U3 small nucleolar RNA-associated protein 4	20	5.77664	6.16415	5.75187	5.8893	5.79642	5.64949	5.62499	5.86224	5.59007	5.31286	5.67599	5.35128	5.26859	5.39444	5.16879	5.12336	5.14432	5.4552
P06701	SIR3	Regulatory protein SIR3	20	5.70384	5.40482	5.91881	5.58272	5.42756	5.54772	5.52939	5.63808	5.66939	5.7402	5.49317	5.79386	5.30832	5.2057	5.50022	5.44382	5.66673	5.42568
Q12113	TY2B-OR1	Transposon Ty2-OR1 Gag-Pol polyprotein	20	5.90593	5.56414	5.64485	6.01429	6.12819	6.25182	5.15567	5.1603	5.38387	5.82726	5.15481	5.46636	5.55634	5.83687	6.07987	4.90073	4.88143	5.08727
Q06631	BFR2	Protein BFR2	20	6.02913	5.90432	5.95685	5.75735	5.87722	5.74003	5.57808	5.83829	6.06929	5.53287	5.54011	5.4169	5.30882	5.00143	5.35925	4.80575	5.1708	5.1135
P53295	RBG2	Ribosome-interacting GTPase 2	20	5.63457	5.61517	5.94561	5.27548	5.30182	5.44991	5.43321	5.28444	5.68141	5.80436	5.57224	5.73746	5.5204	5.67791	5.50892	5.58735	5.70308	5.26666
Q01476	UBP2	Ubiquitin carboxyl-terminal hydrolase 2	20	5.31531	5.45942	5.41176	5.71781	5.4428	5.36071	5.35329	5.74614	5.36017	6.03177	5.65298	5.70406	5.48355	5.63342	5.32837	5.65499	5.62792	5.71552
P04786	TOP1	DNA topoisomerase 1	20	5.44166	5.44106	5.79585	5.20423	5.31004	5.31918	5.23805	5.22601	5.523	5.63875	5.9892	5.62886	5.75109	5.61773	5.69507	5.51408	5.89624	5.7699
Q07381	TSR1	Ribosome biogenesis protein TSR1	20	5.43546	6.05138	5.75521	5.56564	5.78274	5.45864	5.43064	5.93527	5.61806	5.7065	5.77147	5.78726	5.00156	5.27583	5.22373	5.4072	5.23972	5.55371
P34223	SHP1	UBX domain-containing protein 1	20	5.41157	5.84916	5.68219	5.9446	6.09984	5.88072	5.74405	5.98728	6.12848	5.29206	5.4251	5.32425	5.20929	5.16246	5.14856	5.29874	5.21354	5.19812
Q12136	SAS10	Something about silencing protein 10	20	7.15656	6.78489	7.15781	6.50581	6.2897	6.63056	6.75859	6.58754	7.16145	4.71723	4.35664	4.64361	4.48084	4.2031	4.04983	4.07811	4.30861	4.12911
P27476	NSR1	Nuclear localization sequence-binding protein	20	4.90245	4.9004	4.82766	4.70583	4.86515	4.87455	4.671	4.88817	4.75642	6.51949	6.2791	6.51395	6.25123	6.2144	6.42128	5.95815	6.15353	6.29723
P33309	DOM34	Protein DOM34	20	5.59099	5.35626	5.52314	5.02229	5.5486	5.36063	5.57584	5.25597	5.46774	5.75608	5.45228	5.52172	5.95407	5.79496	5.95489	5.61134	5.76315	5.49005
P46680	AIP1	Actin-interacting protein 1	20	7.5456	7.72847	7.54723	7.87294	8.39627	7.77234	7.79511	7.80183	8.3152	3.05917	3.33988	2.93781	3.32413	3.39031	3.27781	3.25859	3.13678	3.50052
Q07896	NOC3	Nucleolar complex-associated protein 3	20	5.37083	5.24544	5.25375	5.3719	5.47506	5.30084	5.38243	5.39157	5.19623	5.80111	6.09517	6.02499	5.56484	5.72346	5.67904	5.81834	5.44946	5.85553
P40055	UTP7	U3 small nucleolar RNA-associated protein 7	20	6.34	6.29332	6.14838	5.94969	6.07623	6.10451	5.82637	6.10958	6.11091	5.19737	5.34284	5.07081	5.05963	4.89756	5.20371	4.82072	4.888	4.56036
P53297	PBP1	PAB1-binding protein 1	20	6.15875	6.43419	6.49906	6.30207	6.2205	6.45292	6.49257	6.15456	6.52204	4.93555	4.69016	4.95805	4.65913	4.62694	4.51677	4.68527	4.8496	4.84186
P00937	TRP3	Multifunctional tryptophan biosynthesis protein	20	5.18473	5.41281	5.34022	5.12721	5.22899	4.96369	5.26826	5.35869	5.35397	5.76592	6.12722	5.7598	5.98002	5.8802	5.66463	6.00582	6.03773	5.5401
P05374	CHO2	Phosphatidylethanolamine N-methyltransferase	20	5.18937	5.02031	5.27327	5.34149	5.07265	5.31937	5.18333	5.25111	5.22549	5.76601	5.60511	5.96532	5.90855	5.94921	5.95268	5.96321	5.96066	6.05287
Q08822	CIR2	Probable electron transfer flavoprotein-ubiquinone oxidoreductase, mitochondrial	20	5.32528	5.38181	5.29745	5.53826	5.54843	5.7075	5.65792	5.66827	5.71665	5.21959	5.16272	5.15834	5.94916	5.79932	5.58664	6.0519	5.8774	5.35336
P17891	CLC1	Clathrin light chain	20	6.43655	5.25976	3.63645	5.58484	4.61144	5.97928	5.80626	4.33585	4.38773	6.78729	6.62535	6.59308	6.11012	5.47791	5.87107	4.89363	5.94504	5.65836
P46784	RPS10B	40S ribosomal protein S10-B	20	5.81158	5.82318	5.64597	6.05168	5.86073	6.00532	5.71311	5.86366	5.41634	5.3414	5.45975	5.53719	5.5023	5.67038	5.13426	4.80254	5.0828	5.27778
P38339	RGD1	RHO GTPase-activating protein RGD1	20	5.11954	5.31994	5.38991	5.37568	5.11994	5.43135	5.32682	5.25867	5.23782	5.70501	5.75753	5.79259	5.701	6.04061	5.74476	5.96918	5.71895	5.99069
P32791	FRE1	Ferric/cupric reductase transmembrane component 1	20	5.2355	5.22244	5.09008	4.89249	5.03676	4.83912	5.06072	5.12222	4.79125	6.21506	6.11953	6.37549	5.96976	6.06168	5.90562	6.54258	5.63542	5.88427
P40054	SER3	D-3-phosphoglycerate dehydrogenase 1	20	5.26602	5.39492	5.29801	5.29299	5.2337	5.52954	4.83192	5.19481	4.97656	6.1864	5.99532	6.1084	5.72949	5.91065	5.89733	5.77457	5.39086	5.98852
P53734	DBP6	ATP-dependent RNA helicase DBP6	20	5.25443	5.37849	5.59115	5.60156	5.25145	5.31761	5.32642	5.44403	5.29542	5.67281	6.18605	6.0758	5.44799	5.0366	5.4395	5.41059	5.77804	6.49206
P13185	KIN1	Serine/threonine protein kinase KIN1	20	6.41175	6.31996	6.557	6.26648	6.47388	6.61512	6.58591	6.24411	6.67676	4.29564	4.69156	4.61817	4.82271	4.54681	4.4195	4.74793	4.81813	4.88858
P33302	PDR5	Pleiotropic ABC efflux transporter of multiple drugs	20	5.64601	6.1728	4.79703	5.05233	6.20603	5.36087	4.84346	5.66715	4.52549	5.90448	6.51291	5.71745	5.21225	5.75789	5.82912	5.47034	5.19984	6.12456
P53914	KRE33	RNA cytidine acetyltransferase	20	5.95873	5.74361	5.84729	5.3786	5.61332	5.61319	5.56705	5.47361	5.81812	5.54318	5.45381	5.47809	5.43788	5.35503	5.46904	5.2859	5.6424	5.32116
P53254	UTP22	U3 small nucleolar RNA-associated protein 22	20	5.00914	5.23623	5.15332	4.97324	4.95557	5.01571	4.85937	5.15191	5.04222	5.72399	6.21609	6.23525	6.01056	6.28691	5.82667	6.01386	6.11258	6.17738
P19659	GAL11	Mediator of RNA polymerase II transcription subunit 15	20	6.97582	6.96429	6.92201	6.67902	6.69279	6.96885	7.11372	6.76164	6.82718	4.56996	4.49948	4.403	4.141	4.19513	4.1155	4.45849	3.90313	3.80898
Q05016	YMR226C	NADP-dependent 3-hydroxy acid dehydrogenase	20	5.62436	5.46532	5.50273	5.30148	5.54056	5.51271	5.92312	6.00843	5.60856	5.40813	5.34098	5.23877	5.92501	5.99148	5.59626	5.69823	5.29632	5.01755
P04840	POR1	Mitochondrial outer membrane protein porin 1	20	5.23384	5.0147	5.17867	5.60222	5.61917	5.92116	5.82025	5.51128	5.92756	4.92091	5.21039	5.11878	5.89804	5.77384	5.71147	5.71136	5.76949	6.05687
P16451	PDX1	Pyruvate dehydrogenase complex protein X component, mitochondrial	20	6.3751	6.26217	6.35678	6.44025	6.4411	6.37238	6.59388	6.45746	6.34516	4.60203	4.89622	4.63137	4.68556	4.84461	4.75325	4.70962	4.66451	4.56854
P0CX54	RPL12B	60S ribosomal protein L12-B	20	5.32404	4.94638	5.4627	5.25648	4.77579	5.25511	5.43421	5.1404	5.58811	5.61374	5.45338	5.99425	6.54883	5.69458	5.99813	5.80142	5.8731	5.83936
P28834	IDH1	Isocitrate dehydrogenase [NAD] subunit 1, mitochondrial	20	4.516	4.37794	4.42526	5.18744	5.51058	5.19075	5.1079	4.98007	5.24631	5.49372	5.25094	5.0759	7.28054	6.93756	6.83105	6.35881	6.25142	5.9778
P38929	PMC1	Calcium-transporting ATPase 2	20	5.175	5.11262	5.27969	5.30371	5.29343	5.33679	5.32677	5.08389	5.24664	5.40784	5.58801	5.52206	6.11737	6.0186	6.18386	6.16575	5.88695	5.95102
P31384	CCR4	Glucose-repressible alcohol dehydrogenase transcriptional effector	20	5.33395	5.62359	5.71633	5.55409	5.33609	5.59965	5.79123	5.62218	5.51809	5.27308	5.49173	5.59868	5.43585	5.7105	5.45038	5.44501	5.75282	5.74673
P38845	CRP1	Cruciform DNA-recognizing protein 1	20	6.77423	6.81404	6.84521	6.82692	7.2192	7.00698	6.55195	6.70145	6.87115	4.34666	4.56294	4.00431	4.64208	4.40436	4.19165	4.39892	4.19253	3.64545
P07170	ADK1	Adenylate kinase	20	5.82039	5.58161	5.32701	5.44518	5.63185	5.71185	5.22382	5.3694	5.70165	5.33338	5.45459	5.53177	6.05045	5.72207	5.75355	5.71435	5.4174	5.20967
P40032	TPA1	Prolyl 3,4-dihydroxylase TPA1	20	5.59144	5.52231	5.56591	5.2092	5.54649	5.55001	5.36678	5.6951	5.41771	5.52229	5.25531	5.46308	5.95994	5.52292	5.75203	5.87521	5.90781	5.27646
P25294	SIS1	Protein SIS1	20	5.36909	5.43166	5.30497	5.58016	5.51321	5.7107	5.58437	5.53293	5.7734	5.22975	5.43397	5.47874	5.902	5.80026	5.85769	5.62765	5.62952	5.23992
P38986	ASP1	L-asparaginase 1	20	5.18041	4.97959	5.04155	4.95723	4.91062	5.14838	4.85199	5.25371	4.93982	6.16349	6.07063	6.23646	5.82351	5.9945	6.05542	6.037	5.97631	6.3794
P36049	EBP2	rRNA-processing protein EBP2	20	5.79571	5.46619	5.70127	5.18326	5.32907	5.40584	5.7404	5.25427	5.70545	5.63051	5.69719	5.7842	5.82269	5.39579	5.46801	5.53469	5.58034	5.50512
P38071	ETR1	Enoyl-[acyl-carrier-protein] reductase, mitochondrial	20	4.9928	5.41641	4.89798	5.41874	5.40876	5.36464	5.19872	5.43359	5.49203	5.58179	5.79541	5.31525	5.97185	6.30664	6.06798	5.94272	5.77664	5.61806
P40217	TIF34	Eukaryotic translation initiation factor 3 subunit I	20	7.53623	7.47899	7.18349	7.46452	7.3695	7.31371	7.03907	7.3111	6.96171	3.73781	4.04932	3.94015	3.5667	3.81667	3.81803	3.78278	3.72436	3.90585
Q00245	RHO3	GTP-binding protein RHO3	20	5.26404	5.12779	5.41224	5.23442	5.41186	5.25387	5.39994	5.20005	5.42297	6.04288	5.80535	5.83275	5.69951	5.72734	5.73744	5.6974	5.96249	5.76765
P33775	PMT1	Dolichyl-phosphate-mannose--protein mannosyltransferase 1	20	5.82606	5.66532	5.84597	5.48163	5.31581	5.71676	5.57921	5.32581	5.75298	5.43623	5.37833	5.59805	5.3725	5.33931	5.54908	5.82095	5.58686	5.40914
P0CX42	RPL23B	60S ribosomal protein L23-B	20	6.18222	5.55743	5.44389	5.22258	5.85267	5.51759	5.42595	5.65912	5.67004	5.26548	5.73897	5.57367	5.70545	5.74341	5.80444	5.25476	5.03293	5.34939
P53114	NUT1	Mediator of RNA polymerase II transcription subunit 5	20	5.07146	5.40594	5.32097	5.36765	5.11659	5.30946	5.12968	5.09916	5.20753	5.80236	5.56271	6.00119	5.74067	5.96451	5.68771	6.03201	5.93004	6.25037
P07560	SEC4	Ras-related protein SEC4	20	5.30274	5.19785	5.48957	5.43565	5.24127	5.28497	5.44992	5.4048	5.4567	5.601	5.60756	5.44502	6.01857	6.04663	5.88353	5.8206	5.69849	5.61515
P02992	TUF1	Elongation factor Tu, mitochondrial	20	5.40368	5.41485	5.3922	5.49168	5.26621	5.42242	5.75242	5.47858	5.60013	5.6227	5.47325	5.71207	5.50512	5.4002	5.59716	5.86038	5.65552	5.95145
P02294	HTB2	Histone H2B.2	20	4.61469	4.58085	4.48064	4.1853	4.72729	4.45427	4.48861	4.65581	4.72155	6.33922	6.62184	6.14349	6.81914	6.59915	6.64247	6.44792	6.696	6.78178
P0CX84	RPL35A	60S ribosomal protein L35-A	20	6.83575	6.7366	6.66057	6.69455	6.88211	6.65276	6.58836	6.90845	6.60761	4.51695	4.60905	4.95397	4.4647	4.39147	4.156	3.97115	4.21484	4.15511
P39079	CCT6	T-complex protein 1 subunit zeta	19	5.39951	5.46588	5.55445	5.00014	5.28088	5.12069	5.14864	5.37627	5.07878	5.93926	5.69042	5.84973	5.92362	5.69113	5.88347	5.95563	5.70704	5.93445
Q12118	SGT2	Small glutamine-rich tetratricopeptide repeat-containing protein 2	19	5.00276	5.58306	5.65452	5.29376	6.23658	5.72765	5.50904	5.69618	5.75188	5.67055	5.83221	5.43827	5.92444	5.50629	5.49641	5.39022	5.38088	4.90531
P19657	PMA2	Plasma membrane ATPase 2	19	5.464	5.44838	5.26865	5.39016	5.34027	5.41472	5.37816	5.48505	4.70923	5.74298	6.05216	6.1712	5.09742	5.38045	5.82186	5.60043	5.74475	6.49015
P25694	CDC48	Cell division control protein 48	19	5.51959	5.63229	5.31724	5.45263	5.77782	5.62285	5.73972	5.51726	5.94304	5.54131	5.34005	5.06977	5.76065	5.78234	5.46333	5.74428	5.53143	5.24438
P32263	PRO3	Pyrroline-5-carboxylate reductase	19	7.07869	7.27099	7.37577	6.82604	7.0996	7.0147	6.81936	7.11038	7.09205	3.98917	3.9577	3.72646	4.17604	4.38228	4.12693	4.19447	3.84996	3.90941
P07342	ILV2	Acetolactate synthase catalytic subunit, mitochondrial	19	5.61983	5.28926	5.52762	4.96869	5.17464	5.11459	4.94696	5.1651	5.09611	6.05275	5.96266	6.38795	5.7191	5.58389	5.94738	5.71017	5.91733	5.81596
P38351	PAF1	RNA polymerase II-associated protein 1	19	6.11265	6.04058	5.8314	6.05942	6.16039	5.90813	5.71463	5.73841	5.95831	5.01295	5.38482	5.34705	5.11033	4.96436	5.03993	5.45022	4.95732	5.20911
Q08208	NOP12	Nucleolar protein 12	19	6.74081	6.37915	6.79333	6.19987	6.32672	6.20434	6.4696	6.51493	6.52869	4.62044	4.81779	4.78982	4.90503	4.76827	4.55811	4.43223	4.47079	4.48008
P49687	NUP145	Nucleoporin NUP145	19	5.4776	5.39434	5.60504	5.13868	5.30938	5.52843	5.49657	5.19366	5.1139	5.83265	5.94411	5.80665	5.44332	5.67646	5.78219	5.6177	5.87051	5.76881
P38789	SSF1	Ribosome biogenesis protein SSF1	19	5.47901	5.18016	5.61822	5.45838	5.49009	5.20929	5.55048	5.40729	5.44618	5.92717	6.0402	5.9089	5.80837	5.55926	5.35832	5.35507	5.42426	5.77935
P50085	PHB2	Prohibitin-2	19	4.74728	4.31288	4.35665	4.46754	4.49492	4.10895	4.32542	4.56288	4.7253	6.55527	6.51145	6.45974	6.50694	6.8034	6.7857	6.63408	6.81599	6.8256
P05319	RPP2A	60S acidic ribosomal protein P2-alpha	19	4.97202	5.18454	5.06106	5.5809	4.89377	5.97334	5.88691	5.29745	5.36973	5.85304	5.81061	6.76152	5.69106	5.66295	5.5758	4.75934	5.44137	6.22459
Q08965	BMS1	Ribosome biogenesis protein BMS1	19	5.96104	5.6828	5.80829	5.52324	5.69844	5.49477	5.58583	5.60784	5.77493	5.33975	5.40435	5.78966	5.33645	5.38152	5.40152	5.16141	5.53001	5.51816
P33311	MDL2	ATP-dependent permease MDL2, mitochondrial	19	5.4922	5.13145	5.33625	5.36635	5.23301	5.57694	5.6741	5.39401	5.14412	5.87242	5.76885	5.94669	5.5892	5.7083	5.69891	5.47727	5.77133	5.81859
P39078	CCT4	T-complex protein 1 subunit delta	19	5.26334	5.19425	5.31752	5.33694	5.19685	5.03487	5.06125	5.44281	5.21067	5.80648	5.75336	6.04313	5.77217	5.85993	5.97751	5.94467	5.80911	5.97514
P41921	GLR1	Glutathione reductase	19	6.1935	5.6525	5.95521	6.0629	5.97337	5.86419	5.93411	6.25258	5.50248	5.12215	5.60822	5.18201	5.19391	5.21817	5.05854	5.04416	4.93876	5.24326
P05750	RPS3	40S ribosomal protein S3	19	4.61664	4.24491	4.83671	4.23682	4.1707	4.10961	4.5051	4.32759	4.90043	6.40622	6.4892	7.15007	6.79963	6.5723	6.78321	6.82294	6.47227	6.55566
P40010	NUG1	Nuclear GTP-binding protein NUG1	19	5.37094	4.90396	5.49283	4.52869	4.74496	4.9103	4.81901	4.74037	5.15915	6.29726	6.31846	6.28709	6.58676	5.77065	6.257	6.11691	5.85147	5.84417
P19262	KGD2	Dihydrolipoyllysine-residue succinyltransferase component of 2-oxoglutarate dehydrogenase complex, mitochondrial	19	5.58155	5.33113	4.96293	5.91491	6.2575	6.20349	6.01711	5.85678	5.9021	4.60168	4.70219	4.70149	5.73278	5.76084	5.74935	5.23678	5.97907	5.50833
P38244	PFF1	Vacuolar membrane protease	19	3.85565	4.13482	4.26255	3.72307	3.73279	3.76581	3.93766	4.03468	3.67294	7.68063	7.70113	7.63194	6.51516	6.93091	7.00999	6.92712	7.32723	7.15591
P39526	LAA1	AP-1 accessory protein LAA1	19	5.34964	5.55048	5.71791	5.23899	5.11287	5.29701	5.38375	5.09383	5.58753	5.52388	5.55951	5.8826	5.75823	5.45259	5.66788	6.37328	5.76478	5.68524
P08678	CYR1	Adenylate cyclase	19	5.68045	5.85625	5.90919	5.766	5.49211	5.46561	6.11953	6.02661	5.92565	5.16632	5.18036	5.36612	4.99284	5.21177	5.28041	5.56084	5.65557	5.34437
Q12018	CDC53	Cell division control protein 53	19	5.21247	5.49132	5.18667	5.56051	5.11006	5.49785	5.08862	5.15149	4.97969	5.87307	5.85727	6.11567	5.55578	5.6163	5.59816	5.99508	5.72307	6.38693
P40991	NOP2	25S rRNA (cytosine(2870)-C(5))-methyltransferase	19	5.2739	5.56898	5.51865	5.09583	5.32874	5.23284	4.89655	5.24038	5.52657	5.81034	5.59409	5.68087	6.04102	5.91665	5.70535	5.97926	5.70545	5.88456
P54113	ADE16	Bifunctional purine biosynthesis protein ADE16	19	5.51535	5.63602	5.40473	5.60883	6.12521	5.70933	5.49841	5.53622	5.5375	5.28156	5.66954	5.18996	5.6187	5.47146	5.37213	5.93239	5.65577	5.23689
Q03655	GAS3	Probable 1,3-beta-glucanosyltransferase GAS3	19	6.13442	6.17396	5.95139	5.90251	6.01426	5.93315	6.15623	6.26762	6.25026	4.90452	4.88731	4.95779	5.00055	4.7932	5.35281	5.09629	5.26222	4.96153
Q12494	KCS1	Inositol hexakisphosphate kinase 1	19	6.31672	6.10543	6.89057	6.49805	6.293	6.63042	6.31707	6.11213	6.75777	4.79625	4.88057	4.68171	4.88361	4.56812	4.93053	4.38394	4.63792	4.31618
P43579	IES1	Ino eighty subunit 1	19	6.27141	6.14426	6.40823	6.12949	5.89017	6.21814	6.31305	6.0249	6.24947	4.6463	4.99656	5.05599	5.14785	4.91601	4.9637	4.73506	4.99402	4.89538
P32468	CDC12	Cell division control protein 12	19	5.31659	5.40448	5.2471	5.3637	5.63933	5.47826	5.32161	5.28129	5.35334	5.52322	5.68325	5.59693	5.56104	5.84897	5.81794	5.62823	5.89083	6.0439
P53883	NOP13	Nucleolar protein 13	19	6.77367	6.56875	6.6334	6.40271	6.25058	6.25576	6.18416	6.30659	6.34917	4.66893	5.12201	4.90019	4.84155	4.76025	4.33702	4.56587	4.52413	4.55526
P47083	MPP10	U3 small nucleolar RNA-associated protein MPP10	19	6.22734	6.14842	5.91961	6.0299	6.04023	5.67328	5.95792	5.79187	5.95498	5.30159	5.5465	5.16578	5.0186	4.95092	5.13572	5.00779	5.12892	5.00064
P39705	NUP60	Nucleoporin NUP60	19	7.56531	7.56873	7.14769	7.40208	7.53772	7.15367	7.58554	7.63429	7.04338	3.64374	4.69082	3.70135	3.3924	3.54242	3.93424	3.26121	3.41527	3.78013
Q06494	YPR127W	Putative pyridoxal reductase	19	5.08276	5.26992	5.05335	6.5324	7.00497	6.57101	5.94192	5.93513	6.36214	4.16473	4.60421	4.48659	5.80468	5.71134	5.52855	5.08976	5.5641	5.29241
P38065	APL3	AP-2 complex subunit alpha	19	5.34391	5.33795	5.49795	5.24038	5.15557	5.37666	5.54522	5.29565	5.57852	5.51839	5.58345	5.60876	5.73368	6.02212	5.67123	6.1214	5.65027	5.71889
Q06132	SGD1	Suppressor of glycerol defect protein 1	19	5.71513	5.57695	5.7431	5.22991	5.13133	5.4097	5.41043	5.36443	5.67301	5.83489	5.78918	5.96495	5.73649	5.55533	5.65205	5.46422	5.39463	5.35428
P06101	CDC37	Hsp90 co-chaperone Cdc37	19	6.7039	6.62091	6.30297	6.31461	6.47886	6.46145	6.08354	6.31093	6.59723	4.69574	4.77351	5.21476	4.78893	4.36063	4.55565	4.60466	4.64873	4.48297
P15454	GUK1	Guanylate kinase	19	5.35066	5.42063	5.40337	5.73152	5.65523	5.48122	5.15736	5.45797	5.8077	5.60386	6.31949	5.8258	5.35107	5.38549	5.71829	5.29104	5.43485	5.60445
Q08225	YOL057W	Probable dipeptidyl peptidase 3	19	5.39045	5.50436	5.47787	5.36077	5.41034	5.37578	5.54083	5.39694	5.52903	5.51089	5.61628	5.33527	5.73284	5.92875	5.6494	5.76835	5.92762	5.54422
P38791	DYS1	Deoxyhypusine synthase	19	5.66405	5.68045	5.27582	5.62983	5.55414	5.55579	5.23739	5.44632	5.36071	5.99363	5.65646	5.79917	5.45687	5.7652	5.61069	5.54512	5.11375	5.6546
P48562	CLA4	Serine/threonine-protein kinase CLA4	19	6.40284	6.72613	6.94984	6.40337	5.83047	6.46746	6.24821	6.10758	6.8892	4.8031	4.71067	4.81246	4.41767	4.83755	4.5949	4.59077	4.60844	4.59933
P32775	GLC3	1,4-alpha-glucan-branching enzyme	19	5.43822	5.7571	5.35288	6.3242	6.54226	6.19859	6.08686	6.30564	5.67601	4.70908	5.02991	4.75866	5.1729	5.46019	5.37049	5.11165	5.26126	5.4441
P38787	PAN5	2-dehydropantoate 2-reductase	19	5.34698	5.25652	5.1987	5.2615	4.9539	4.88232	4.93382	5.0888	4.94671	6.42328	6.11704	6.05766	5.5531	5.9973	5.91163	5.97871	5.89251	6.1995
P32501	GCD6	Translation initiation factor eIF-2B subunit epsilon	19	5.15154	5.59024	5.81724	5.49095	5.69406	5.6485	5.50738	5.5061	5.23892	5.85231	5.80412	5.73971	5.48396	5.25022	5.71876	5.69403	5.31404	5.49793
P54860	UFD2	E4 ubiquitin-protein ligase UFD2	19	5.34537	5.3403	5.3252	5.23283	4.88423	5.00797	5.33144	4.93695	5.26675	5.98739	5.93929	6.01334	5.59015	5.54192	6.02616	6.1352	6.0075	6.08801
P35845	SWH1	Oxysterol-binding protein homolog 1	19	5.13876	5.42018	5.07557	5.7735	6.16637	5.83497	5.73328	5.7785	5.60612	5.29386	5.30445	5.01561	5.58112	5.66251	5.82098	5.54661	5.40618	5.84142
Q02931	NAN1	NET1-associated nuclear protein 1	19	5.70247	5.71847	5.69495	5.64087	5.88362	5.66465	5.55731	5.60968	5.37758	5.62381	5.52694	5.26793	5.35995	5.61764	5.71672	5.25241	5.36818	5.41684
P38115	ARA1	D-arabinose dehydrogenase [NAD(P)+] heavy chain	19	4.94886	4.99527	4.62925	5.11005	5.46335	5.42008	5.86116	5.02395	5.02521	5.36501	5.32477	5.53197	6.45769	6.37529	6.21385	6.5517	6.06311	5.63944
P17709	GLK1	Glucokinase-1	19	4.48647	4.53392	3.96229	5.43249	6.04254	5.52378	5.47205	5.71803	5.00411	5.08245	5.24532	4.66026	7.0167	7.03871	6.6636	6.50115	6.01962	5.59651
P23638	PRE9	Proteasome subunit alpha type-3	19	5.35233	4.92336	4.99453	5.24933	5.23698	5.23353	5.10574	4.7218	4.98394	5.76765	6.0005	6.00594	5.67017	5.89306	6.08511	6.06817	6.41564	6.29222
P46971	PMT4	Dolichyl-phosphate-mannose--protein mannosyltransferase 4	19	4.87172	4.70158	4.79422	4.55586	4.5695	4.74285	4.51755	4.71384	4.84945	6.4645	6.42495	6.59042	6.2439	6.44774	6.22453	6.74559	6.0394	6.50238
P46676	SUM1	Suppressor of mar1-1 protein	19	6.19406	6.40185	6.46885	5.94968	6.06488	6.25739	6.46819	6.21797	6.43156	5.07527	4.90053	5.24461	4.66787	4.78246	4.53305	5.00978	4.73461	4.59738
P32558	SPT16	FACT complex subunit SPT16	19	5.33978	5.71101	6.02661	5.52436	5.64215	5.52978	5.34652	5.53718	5.95253	5.41092	5.28112	5.4964	5.62589	5.48866	5.47877	5.71409	5.29016	5.60406
P20095	PRP2	Pre-mRNA-splicing factor ATP-dependent RNA helicase-like protein PRP2	19	5.8067	5.51314	5.88419	5.91762	5.38396	5.68516	5.67415	5.48006	5.88708	5.25891	5.20695	5.30988	5.39914	5.48288	5.73331	5.40225	5.40649	5.56814
P38858	SOL3	6-phosphogluconolactonase 3	19	5.76427	5.63869	5.63337	5.51317	5.74214	5.89174	5.88031	5.75288	5.31764	5.34924	5.47495	5.50873	5.77693	5.64602	5.19168	5.13669	5.47475	5.30683
P38825	TOM71	Protein TOM71	19	5.2497	5.11343	5.32466	4.83483	5.06574	5.16546	5.27194	5.28741	5.30564	5.91516	5.73152	5.84189	6.0737	6.01905	5.87929	6.18047	6.05851	5.68161
P40486	SHQ1	Protein SHQ1	19	5.29163	5.12325	5.35329	5.40294	5.07776	5.1133	5.3575	5.42071	5.26588	5.91309	5.66413	5.71584	5.90827	5.64922	5.96832	5.87809	5.93156	5.96521
P38041	BOI1	Protein BOB1	19	5.78607	5.8622	6.35894	6.16956	5.82756	5.86843	6.03055	5.87512	6.0828	5.27557	5.57271	5.55939	5.03652	4.79056	4.96477	4.93284	5.18428	4.82213
P35844	KES1	Oxysterol-binding protein homolog 4	19	5.56564	5.49374	5.40167	5.74426	5.79573	5.63843	5.64794	5.43632	5.55059	5.56344	5.83007	5.36974	5.54478	5.50143	5.40384	5.36139	5.33709	5.8139
P27614	CPS1	Carboxypeptidase S	19	2.79763	2.83086	2.66359	2.54561	2.50369	2.7433	2.64343	2.75791	2.56977	8.41548	7.99923	8.13719	8.55379	8.61052	8.71431	8.94343	8.32219	8.24806
Q12754	RRP12	Ribosomal RNA-processing protein 12	19	5.4437	5.39242	5.40481	5.31042	4.961	5.27654	4.97166	5.05288	5.26455	6.14678	5.83946	6.1179	5.68521	5.85101	5.63534	5.94063	5.66385	6.04184
P15646	NOP1	rRNA 2'-O-methyltransferase fibrillarin	19	5.23007	4.84881	4.82318	4.3609	4.8767	4.65694	4.55347	5.03958	5.14781	6.27976	6.2005	6.14663	6.32647	6.32819	6.45988	6.1219	6.12991	6.46932
P32367	TFC1	Transcription factor tau 95 kDa subunit	19	5.45491	5.3813	5.82375	5.74007	5.31024	5.47368	5.68237	5.45676	5.63375	5.44891	5.59345	5.40053	5.73269	5.52238	5.35059	5.53116	5.85473	5.60874
Q07938	MEU1	S-methyl-5'-thioadenosine phosphorylase	19	6.68377	6.65836	6.62957	6.65762	6.94554	6.49937	6.39723	6.53782	6.29397	4.68456	5.09883	4.36591	4.25397	4.60471	4.45135	4.18945	4.49577	4.55221
P06782	SNF1	Carbon catabolite-derepressing protein kinase	19	5.34514	5.65948	5.36929	5.46958	5.89687	5.30641	5.64048	5.75597	5.49962	5.33122	5.43005	5.41158	5.44946	5.65297	5.51453	5.70482	5.90734	5.65519
P38439	LEO1	RNA polymerase-associated protein LEO1	19	6.46948	6.2975	6.15327	6.12769	6.05485	6.42574	6.21438	6.01029	6.49665	4.76809	4.59983	5.19843	4.94824	5.0502	4.64933	4.87942	4.91038	4.74625
P48567	PUS4	tRNA pseudouridine synthase 4	19	6.30411	6.091	6.07066	5.87734	5.94076	6.04688	5.82324	5.99616	6.12404	5.12334	5.12532	5.12659	5.31696	5.0777	4.92153	5.11623	5.21537	4.70278
P13186	KIN2	Serine/threonine-protein kinase KIN2	19	6.01701	6.01098	6.49113	6.40299	6.46529	6.41994	6.61117	6.77529	6.43234	4.82963	4.94411	4.87265	4.43873	4.46506	4.58101	4.78772	4.64274	4.81225
P23301	HYP2	Eukaryotic translation initiation factor 5A-1	19	5.58495	5.39007	4.91208	5.78379	5.58012	5.50497	5.07383	5.61098	4.82825	5.68035	6.3372	5.43787	5.35623	5.59253	5.8208	5.82178	5.1641	6.5201
Q06632	CFT1	Protein CFT1	19	4.96114	5.22003	5.10717	4.69551	4.87958	4.93338	5.03955	4.99276	5.17523	5.93987	5.99972	6.49057	5.93719	5.96992	6.11926	6.05135	5.9035	6.58428
P24000	RPL24B	60S ribosomal protein L24-B	19	6.50885	6.39443	6.0249	6.55662	6.8706	5.97084	6.22101	5.88558	5.50384	4.99404	5.48046	4.82169	4.78115	4.63161	5.06485	4.47838	4.80513	5.00601
P47037	SMC3	Structural maintenance of chromosomes protein 3	19	5.41621	5.35009	5.34837	5.05699	5.2054	5.17252	5.33238	4.95182	5.24044	6.00977	5.56851	5.92099	5.89656	5.88196	6.00842	5.74246	5.98601	5.91108
P0CX23	RPL20A	60S ribosomal protein L20-A	19	5.40609	5.39852	5.20192	4.98028	4.89533	4.97349	4.90425	4.88994	4.79765	5.97635	5.87458	6.58151	5.99391	5.94443	6.00958	6.09914	5.86673	6.2063
P29509	TRR1	Thioredoxin reductase 1	19	6.03005	6.15056	5.6447	6.83145	6.47881	6.1696	5.54749	6.40002	5.29175	4.92989	5.67991	5.06562	4.11627	5.04237	5.10012	5.1242	5.01833	5.37888
Q03262	PRM15	Phosphoribomutase	19	4.95155	5.25339	5.2949	5.0852	5.18546	5.25317	5.26799	5.19936	5.4278	5.63532	5.64717	5.52237	5.83219	5.98677	6.18998	6.28279	6.21798	5.7666
P32521	PAN1	Actin cytoskeleton-regulatory complex protein PAN1	19	6.95685	6.97363	6.6018	6.86549	7.09839	6.86056	6.89335	6.80955	6.77186	4.17031	4.30271	4.45418	4.2967	4.1012	4.24831	4.16364	4.3192	4.11228
P40850	MKT1	Protein MKT1	19	5.37825	5.42727	5.55274	5.47921	5.53322	5.58133	5.42348	5.3555	5.67875	5.64561	5.57587	5.82524	5.52402	5.3946	5.64492	5.50381	5.60854	5.86766
P37303	GLY1	Low specificity L-threonine aldolase	19	5.53812	5.60371	5.57526	5.42512	5.59632	5.70518	5.17457	5.27822	5.38415	5.7564	5.31123	5.71692	5.91128	6.00911	5.6985	5.35254	5.53735	5.42603
P06102	NOT3	General negative regulator of transcription subunit 3	19	5.72209	5.61737	6.05173	5.36997	5.33468	5.67251	5.83141	5.15581	5.85014	5.58869	5.35464	5.2863	5.68799	5.46932	5.48213	5.38233	5.74182	5.40106
P32333	MOT1	TATA-binding protein-associated factor MOT1	19	5.47569	5.52856	5.80187	5.09871	5.21894	5.29994	5.37644	5.38426	5.57094	5.81013	5.4171	5.60934	5.67273	5.74319	5.5092	5.93292	5.63328	5.91675
P35207	SKI2	Antiviral helicase SKI2	19	6.06144	6.02885	5.82371	5.86734	5.89722	5.87093	5.94428	6.08417	5.81915	5.56043	5.48966	5.40089	4.74901	4.80145	5.16325	5.15504	4.89464	5.38856
P52918	MSN5	Protein MSN5	19	4.91445	5.33696	5.11183	4.91729	5.3651	5.27855	5.26009	5.24683	4.84023	5.91955	6.2375	5.77281	5.63877	6.09359	5.81609	6.01501	5.91427	6.32108
Q06151	DCS1	m7GpppX diphosphatase	19	5.24148	4.90056	5.34514	5.62842	5.4158	5.50324	5.86576	5.41583	5.86172	4.96184	5.25073	5.08759	6.20233	5.92531	5.88353	5.93526	6.18913	5.38632
P52917	VPS4	Vacuolar protein sorting-associated protein 4	19	5.16695	5.23465	5.23256	5.16388	5.3911	5.34881	5.1376	5.38578	5.48238	5.9874	5.4783	6.05283	5.68074	5.91114	5.86427	6.02416	5.90119	5.55626
Q06106	MRD1	Multiple RNA-binding domain-containing protein 1	19	6.33183	5.74354	5.87264	5.66553	5.95084	5.66201	5.69105	5.865	6.27177	5.69676	5.53144	5.24449	5.39863	4.97269	5.08397	5.04258	5.01844	4.9568
P53741	BRE5	UBP3-associated protein BRE5	19	7.29053	6.96907	6.78883	7.17436	6.98242	6.85409	7.02091	7.30312	7.06149	3.84078	4.53972	4.56815	4.03106	4.16888	3.97037	4.02002	3.67482	3.74139
P53313	SDA1	Protein SDA1	19	5.63711	5.62237	5.97833	5.41254	5.36398	5.40198	5.31277	5.50285	5.54832	5.78203	5.43578	5.87922	5.51412	5.16344	5.64927	5.50168	5.48885	5.80536
P40564	DJP1	DnaJ-like protein 1	19	5.41995	5.67075	4.95987	5.91019	5.69132	5.41648	5.14452	5.91206	5.05457	6.00573	6.26812	5.55132	4.88581	5.84079	5.43809	5.48776	5.16843	6.17426
P35688	LRG1	Rho-GTPase-activating protein LRG1	19	5.62837	5.63884	5.89054	5.9556	5.58731	5.75303	5.72598	5.93953	5.7346	5.51289	5.24111	5.15405	4.91481	5.43667	5.30166	5.34491	5.67288	5.56721
P39013	END3	Actin cytoskeleton-regulatory complex protein END3	19	5.61305	5.691	5.81846	5.70745	5.53331	5.53503	5.71555	6.04606	5.83084	5.37522	5.51458	5.79325	5.31441	5.195	5.29981	5.29398	5.44624	5.27677
P40856	SAP185	SIT4-associating protein SAP185	19	6.3011	5.86553	6.36969	5.96593	5.98531	6.13359	5.98879	6.17721	6.10863	5.17893	5.13287	5.09282	4.97407	5.00284	4.91161	4.98484	4.99228	4.83394
P25574	EMC1	ER membrane protein complex subunit 1	19	5.19361	5.43761	5.61328	5.29476	5.36219	5.14807	5.21386	5.24978	5.29571	5.7385	5.87823	5.99485	5.70161	5.5785	5.72655	5.94865	5.76669	5.85755
P32898	CYM1	Mitochondrial presequence protease	19	5.11103	5.0958	5.02716	5.45636	5.17033	4.98646	5.29633	5.07936	5.47038	5.78936	5.50871	5.61458	6.17026	6.01551	5.89699	6.3036	6.31096	5.69684
Q01329	PTA1	Pre-tRNA-processing protein PTA1	19	4.97743	5.0697	5.12175	5.17876	4.98785	4.98029	5.57104	5.26488	5.12678	5.75395	5.7914	5.86895	5.69255	6.12831	6.15135	6.14288	5.85307	6.33904
P38013	AHP1	Peroxiredoxin AHP1	19	7.43843	6.72409	6.02593	6.3315	7.06118	6.47772	6.9339	6.13831	6.36069	5.03792	4.73411	4.22512	4.22615	4.7718	4.37123	4.63805	4.26153	4.24236
P53301	CRH1	Probable glycosidase CRH1	19	5.50676	5.49699	5.17772	5.25671	5.16118	5.05795	5.98493	5.68327	5.28365	5.86213	5.0738	5.33729	5.74563	5.79353	6.06913	6.23544	5.8347	5.43918
P32449	ARO4	Phospho-2-dehydro-3-deoxyheptonate aldolase, tyrosine-inhibited	18	5.55632	5.83953	5.22753	5.62482	4.92074	5.49959	4.79844	5.26062	5.02768	6.10076	6.17328	6.32621	5.22082	5.57005	5.46218	5.70243	5.46081	6.2282
P32657	CHD1	Chromo domain-containing protein 1	18	5.12663	5.18358	5.38853	5.12147	5.25177	5.12589	5.18925	5.00103	5.2159	6.07101	5.9427	5.98385	5.57551	5.81718	5.86854	6.00906	5.9793	6.1488
P32478	HSP150	Cell wall mannoprotein HSP150	18	6.57633	5.91506	6.23934	6.50613	6.41259	6.18461	7.07276	6.63326	5.86868	4.76681	4.36509	4.53212	4.85989	4.89069	5.01784	4.73705	5.02164	4.40011
P25339	PUF4	Pumilio homology domain family member 4	18	5.45076	5.28271	5.66672	5.3722	5.2842	5.20469	5.27239	5.08388	5.17846	6.27279	5.83837	5.97312	5.66226	5.56494	5.57746	5.56786	5.8234	5.92378
Q02207	FOX2	Peroxisomal hydratase-dehydrogenase-epimerase	18	4.99193	5.1025	5.05138	5.76827	5.71455	5.77274	5.13293	5.05262	4.9438	5.27189	5.37633	5.644	6.25796	6.42046	6.4463	5.86691	5.44351	5.74194
P04161	ADE8	Phosphoribosylglycinamide formyltransferase	18	5.15686	5.21793	4.96083	5.3188	5.47148	5.36208	5.1121	5.18601	4.84123	6.14023	6.13978	6.2163	5.43237	5.93616	5.73446	5.77174	5.91503	6.08662
P54114	ALD3	Aldehyde dehydrogenase [NAD(P)+] 2	18	5.34567	4.99562	5.15604	5.98866	6.35364	6.46356	5.81817	5.50075	5.84991	4.60379	4.4739	4.37666	6.45944	6.16464	6.07951	5.5885	5.76694	5.01461
P07256	COR1	Cytochrome b-c1 complex subunit 1, mitochondrial	18	4.67098	4.71896	4.37462	5.3618	5.20405	5.27483	5.22217	5.22029	5.13854	5.58673	5.48827	5.68391	6.82593	6.4206	6.06074	6.31424	6.42193	6.0114
P14907	NSP1	Nucleoporin NSP1	18	6.40413	6.336	5.83885	5.93026	6.03668	6.49413	5.81478	6.10659	6.27765	5.15087	4.7833	5.4142	4.95799	4.8652	5.05166	4.85553	4.70728	4.97492
P34244	HSL1	Probable serine/threonine-protein kinase HSL1	18	5.68525	5.80549	6.09458	6.25975	6.03755	6.1233	5.93851	6.13136	6.3779	4.80916	5.06369	5.20589	4.75262	5.12682	5.15001	5.0878	5.10504	5.24526
P38998	LYS1	Saccharopine dehydrogenase [NAD(+), L-lysine-forming]	18	5.17403	5.37912	5.15551	4.97938	5.42552	5.30475	5.02968	5.38924	5.3546	5.77246	5.62756	5.71779	6.06026	6.20808	5.94206	5.9853	5.90875	5.5859
Q06698	YLR419W	Putative ATP-dependent RNA helicase YLR419W	18	5.07246	5.28458	5.11485	5.36023	5.0649	5.32499	5.16435	5.21553	5.33991	5.81331	6.01072	6.18311	5.42907	5.69545	5.62782	5.76305	6.18898	6.34667
P38181	NUP170	Nucleoporin NUP170	18	5.0039	5.26076	5.28422	5.07385	5.3062	5.11141	5.38397	5.37791	5.16501	5.9768	5.862	5.66877	5.83557	5.83554	5.98216	5.74975	5.93147	6.19073
P36076	CAB3	Coenzyme A biosynthesis protein 3	18	6.07178	6.5861	6.3426	6.62803	6.46263	6.70286	6.82897	6.5253	6.7113	4.52134	4.58778	4.69832	4.94025	4.92139	4.48365	4.39037	4.27152	4.3258
P25037	UBP1	Ubiquitin carboxyl-terminal hydrolase 1	18	5.05278	5.03739	5.11195	4.97204	5.35317	5.22422	5.07751	5.19902	5.09645	5.93229	5.71356	6.00029	5.91887	6.06752	6.15709	5.96498	5.93043	6.19043
P24279	MCM3	DNA replication licensing factor MCM3	18	5.71543	5.59184	5.77866	5.51343	5.49698	5.70016	5.5652	5.75955	5.68392	5.75565	5.77462	5.5025	5.1101	5.46444	5.23336	5.16221	5.31129	5.88066
P38063	PRS4	Ribose-phosphate pyrophosphokinase 4	18	5.66774	5.38623	5.70484	5.36468	5.30346	5.30029	5.41559	5.19531	5.20689	5.43087	5.44357	5.34501	5.57599	5.92447	5.8599	5.83453	5.91728	6.12336
P53049	YOR1	Oligomycin resistance ATP-dependent permease YOR1	18	5.61165	5.89606	5.75678	5.70594	5.61798	5.5966	5.48987	5.4008	5.42899	5.61648	5.98265	5.85	4.97378	5.18369	5.35733	5.3196	5.50387	5.70794
P33307	CSE1	Importin alpha re-exporter	18	4.9898	5.50781	4.90442	5.16379	5.80486	5.28063	5.13242	5.32087	4.97023	5.91284	6.31625	5.853	5.61023	5.89069	5.85952	5.71771	5.77301	5.99192
P39101	CAJ1	Protein CAJ1	18	5.4755	5.4413	5.58755	5.50031	5.17854	5.29806	5.60358	5.23803	5.76256	5.59208	5.4272	5.70492	5.78943	5.51443	5.56045	5.78696	6.01245	5.52666
P32892	DRS1	ATP-dependent RNA helicase DRS1	18	5.26147	5.15861	5.25178	5.08648	5.12076	5.07082	5.0273	5.024	5.12159	6.00583	6.17977	5.9878	6.03964	5.67481	6.1192	5.58221	6.11932	6.16861
Q04178	HPT1	Hypoxanthine-guanine phosphoribosyltransferase	18	6.71838	6.38212	6.07939	6.16288	6.44049	6.36346	5.96983	6.29494	6.27782	4.81374	4.7604	5.06922	4.84837	4.50846	4.90296	5.13494	4.75342	4.51918
P26321	RPL5	60S ribosomal protein L5	18	5.08683	5.23567	5.04231	4.98597	5.10946	4.84385	4.99552	5.21286	4.94959	6.13075	6.46512	6.11651	5.75189	6.01892	6.21371	5.70471	5.90175	6.23459
Q06489	MRI1	Methylthioribose-1-phosphate isomerase	18	5.13884	5.02332	5.04485	5.31419	4.94333	4.78848	4.73437	5.10245	5.00993	6.08142	6.10884	6.04701	6.18436	6.26559	6.09598	6.05918	6.08901	5.96885
P20459	SUI2	Eukaryotic translation initiation factor 2 subunit alpha	18	5.04826	5.06532	5.22178	4.8197	4.92899	4.92856	5.12231	4.86495	4.87371	6.1868	5.88771	5.73427	6.41559	6.22419	6.23952	6.3277	6.16139	5.94925
P32496	RPN12	26S proteasome regulatory subunit RPN12	18	5.24269	4.98677	5.21513	5.36483	5.11915	5.33701	4.98387	5.29018	5.09897	6.20462	5.74757	5.82753	6.06122	6.15254	5.73373	6.00681	5.74145	5.88593
P0C0W9	RPL11A	60S ribosomal protein L11-A	18	4.36807	3.99517	4.24201	3.75031	4.05712	4.10516	4.07762	3.99728	4.31624	6.58338	7.07502	7.15745	6.9011	6.59232	7.27587	7.32714	7.02813	7.1506
P54861	DNM1	Dynamin-related protein DNM1	18	5.3471	5.57206	5.42269	5.76992	5.77193	5.68783	5.93346	5.83689	5.37206	5.55818	5.36936	5.03734	5.41228	5.55924	5.67563	5.4401	5.30417	5.92974
P32266	MGM1	Dynamin-like GTPase MGM1, mitochondrial	18	5.05374	5.13995	5.22523	5.09103	5.39248	5.04637	5.29953	5.10734	5.1592	5.89539	5.58765	5.8639	5.9728	6.04971	6.15029	5.88487	6.14538	5.93514
P32178	ARO7	Chorismate mutase	18	5.50646	5.30116	5.55522	5.19541	5.23774	5.32558	5.21009	5.08756	5.19604	5.80611	5.81301	5.69177	6.25715	6.02973	5.54048	5.83991	5.86743	5.53914
P28817	EHD3	3-hydroxyisobutyryl-CoA hydrolase, mitochondrial	18	5.19957	5.12444	5.14306	5.70471	5.33587	5.63413	5.4551	5.30751	5.39995	5.60131	5.46303	5.36942	5.90096	6.05024	5.7049	5.97052	5.90155	5.73373
P38426	TPS3	Trehalose synthase complex regulatory subunit TPS3	18	5.38075	5.39887	5.21526	5.70089	5.8686	5.90537	5.92753	6.22079	5.79906	5.21157	5.0858	5.00119	5.37171	5.67246	5.35735	5.7215	5.33334	5.82794
P40541	IRR1	Cohesin subunit SCC3	18	4.99629	5.36843	5.39463	5.63654	5.30958	5.16717	5.42381	5.50094	5.23726	5.91523	6.13039	5.66909	5.24561	5.27562	5.60781	5.67897	5.9989	6.44372
P12683	HMG1	3-hydroxy-3-methylglutaryl-coenzyme A reductase 1	18	5.32664	5.62222	5.45541	5.33363	5.05776	5.34889	5.16406	5.2751	5.40786	5.66198	5.65136	6.09674	5.57045	5.50371	5.68636	5.86538	5.85548	6.11698
P12383	PDR1	Transcription factor PDR1	18	5.12471	5.09089	5.3465	5.07712	5.32425	5.38834	5.23656	5.39155	5.58674	5.76293	5.64198	5.51716	6.03306	6.00413	5.85265	6.05135	5.98506	5.585
Q08960	TYW1	S-adenosyl-L-methionine-dependent tRNA 4-demethylwyosine synthase	18	5.55427	5.31065	5.47861	5.35534	5.06408	5.383	5.44892	5.24543	5.02631	6.31797	5.95321	6.12962	5.26384	5.88091	5.72236	5.61053	5.84714	5.40781
P05373	HEM2	Delta-aminolevulinic acid dehydratase	18	5.67436	5.49902	5.348	5.77175	5.69842	5.58105	5.60401	5.47873	5.44137	5.56827	5.54989	5.18432	5.74111	5.99854	5.52515	5.68991	5.40305	5.24305
P25343	RVS161	Reduced viability upon starvation protein 161	18	5.38869	5.09009	5.224	5.24087	5.31996	5.35173	5.49538	5.13632	5.4869	5.52877	5.62383	5.65944	6.09809	5.62624	5.85097	6.19533	5.95262	5.73078
P40064	NUP157	Nucleoporin NUP157	18	5.24105	4.98637	5.50705	5.17895	5.1072	5.16108	5.25937	5.18026	5.32734	5.81605	5.73281	5.87992	5.8473	5.84946	5.96017	5.99683	6.00062	5.96818
P0CX46	RPL2B	60S ribosomal protein L2-B	18	6.64374	6.65814	6.67522	6.38758	6.9002	6.76611	6.46292	6.9295	6.68043	4.52863	4.77265	4.69385	4.30956	4.25454	4.32716	4.29505	4.39244	4.32227
P32908	SMC1	Structural maintenance of chromosomes protein 1	18	5.20181	4.85773	5.15574	5.25735	5.37864	4.87508	5.31366	5.10994	4.96962	5.79205	6.04341	6.0865	6.0327	5.84596	5.77232	6.17943	6.04669	6.08136
P07264	LEU1	3-isopropylmalate dehydratase	18	6.53827	6.29345	6.41939	5.47868	5.05457	5.41597	5.15495	5.42852	5.31368	6.22407	6.05842	6.06001	5.44772	5.17937	5.0309	5.21523	5.02001	4.66675
P32660	DNF1	Phospholipid-transporting ATPase DNF1	18	5.6928	5.68122	5.79965	5.41149	5.27249	5.72751	5.90046	5.46072	5.72751	5.49224	5.43829	5.58353	5.11612	5.34856	5.48246	5.67926	5.78147	5.4042
Q02642	EGD1	Nascent polypeptide-associated complex subunit beta-1	18	5.96302	5.77242	5.08657	5.3196	6.15812	5.495	5.40239	6.04267	5.34788	5.64772	5.85868	5.75788	5.38098	5.13047	5.40771	5.02872	5.632	5.56818
P48231	TCB2	Tricalbin-2	18	5.63778	5.60912	5.483	4.98591	5.02585	5.13725	5.45527	5.17306	5.52138	5.71922	5.61529	6.00546	5.88005	5.57066	5.81029	5.88993	5.79041	5.69009
P00830	ATP2	ATP synthase subunit beta, mitochondrial	18	4.71572	4.65611	4.52475	4.97144	5.08658	5.21822	5.14276	4.94643	5.10737	5.83619	5.36121	5.44173	6.61277	6.45928	6.63563	6.57657	6.62665	6.0806
P32476	ERG1	Squalene monooxygenase	18	5.26353	5.77786	5.78118	4.74234	4.96899	5.27721	5.01177	5.3632	5.40362	6.06472	6.21522	6.65068	4.99886	5.36201	5.59657	5.3009	5.7837	6.43762
Q12691	ENA5	Sodium transport ATPase 5	18	5.44025	5.62274	5.65267	5.16473	5.46049	5.33721	5.49402	5.37757	5.27677	5.80549	5.89249	5.74637	5.42635	5.4082	5.4746	5.80606	5.63557	5.97839
P32502	GCD7	Translation initiation factor eIF-2B subunit beta	18	5.10778	5.25921	5.28322	4.99419	4.94167	5.26909	5.02086	5.13908	4.87194	5.88881	5.68855	6.04165	6.08602	6.23688	6.15381	6.12492	5.9428	5.94951
P38626	CBR1	NADH-cytochrome b5 reductase 1	18	5.19419	5.1024	5.01517	5.18174	4.98614	4.90112	4.98905	5.11431	5.15132	5.8476	5.81378	5.52741	6.18401	6.29962	6.01072	6.2499	6.25653	6.17499
P23542	AAT2	Aspartate aminotransferase, cytoplasmic	18	4.73405	4.85526	4.68362	5.24402	5.19058	5.11262	5.08824	5.22981	5.14173	5.64254	5.77713	5.94137	6.11365	6.25375	6.41224	6.14742	6.26059	6.17138
P38688	SRP72	Signal recognition particle subunit SRP72	18	5.17894	5.4289	5.29386	5.31839	5.08941	5.26076	5.22277	4.9478	5.16934	5.91825	6.12493	5.91636	5.76099	6.18856	5.55646	5.84409	5.79439	5.98581
P07273	DST1	Transcription elongation factor S-II	18	5.65839	5.47599	5.70468	5.69244	5.49403	5.51197	5.53393	5.49122	5.71349	5.6306	5.64942	5.54707	5.48491	5.63013	5.2658	5.62648	5.5316	5.35783
P53043	PPT1	Serine/threonine-protein phosphatase T	18	6.32471	6.02846	6.18411	6.07435	5.96911	6.24139	6.42305	6.10568	6.07517	4.85653	4.8766	5.11516	4.98453	5.07882	5.05246	4.76819	5.1364	4.70526
Q06408	ARO10	Transaminated amino acid decarboxylase	18	5.52652	5.3515	4.92682	5.84336	5.68106	5.61865	4.79084	5.00256	4.64022	6.28105	5.96888	5.71318	5.7636	6.24875	5.87955	5.59535	5.44265	5.72545
Q04409	EMI2	Putative glucokinase-2	18	5.1296	5.3294	4.91015	5.27852	5.10909	4.99816	5.18813	5.0725	4.82621	6.21275	6.07415	5.47124	6.3431	6.32063	5.78957	6.21655	5.83033	5.89992
P00950	GPM1	Phosphoglycerate mutase 1	18	5.16829	5.58924	4.69682	5.3994	5.59786	4.86742	4.99747	5.68921	4.29659	6.5063	7.0337	6.19125	5.40066	5.45848	5.44211	5.75854	5.55051	6.35614
P10614	ERG11	Lanosterol 14-alpha demethylase	18	4.81217	5.0212	5.04349	4.97269	4.98392	5.11137	5.06218	5.19244	4.82916	5.83365	6.55262	6.4471	5.60408	5.91157	6.25063	5.93011	6.1269	6.31473
Q03264	NGL2	RNA exonuclease NGL2	18	5.21356	5.48916	5.82505	5.78004	5.36878	5.66888	5.42907	5.58383	5.51599	5.52098	5.75332	5.58016	5.67752	5.51545	5.58006	5.55179	5.64833	5.29805
P36018	YPT52	GTP-binding protein YPT52	18	5.32164	5.54846	5.29256	5.25125	5.5798	5.3558	5.67398	5.29603	5.43036	5.85565	5.80754	5.63732	5.75378	5.69927	5.56307	5.66143	5.5444	5.72766
P09232	PRB1	Cerevisin	18	2.43745	2.66611	2.86363	2.76817	2.97437	2.57102	3.12618	3.45421	2.68088	7.28994	7.49611	7.41964	9.4113	8.74723	8.78842	8.78916	8.54631	7.96986
P38890	SET5	Putative protein lysine methyltransferase SET5	18	6.00656	5.89326	6.41108	5.97857	5.74678	5.96501	5.9316	5.8019	5.65026	5.36328	5.15479	5.58872	5.0318	4.95174	5.38984	5.16832	4.87175	5.09476
P53731	ARC35	Actin-related protein 2/3 complex subunit 2	18	4.62172	4.88559	4.75148	4.93348	4.84656	4.74632	4.75708	4.8148	4.45202	6.20822	6.50074	5.89532	6.23894	6.54982	6.37865	6.23854	6.41509	6.76564
P53327	SLH1	Antiviral helicase SLH1	18	5.27001	5.33175	5.52534	5.14575	4.93754	5.24491	5.42835	5.43884	5.27155	5.47811	6.12583	5.89963	5.50057	5.55228	5.86625	6.03388	6.10304	5.84637
P53131	PRP43	Pre-mRNA-splicing factor ATP-dependent RNA helicase PRP43	18	5.1919	4.95765	5.34834	4.83645	4.87833	5.04149	5.14501	5.49983	5.27113	6.00371	6.05417	6.00987	5.99354	5.8044	6.02441	6.06508	5.97396	5.90074
P38627	URA8	CTP synthase 2	18	4.8096	4.67298	4.87545	5.29363	5.26207	5.29295	5.09666	5.05476	5.0346	5.87807	5.69169	5.701	6.09677	6.20141	6.21081	6.26307	6.20393	6.36055
P11914	MAS2	Mitochondrial-processing peptidase subunit alpha	18	5.55318	5.39259	5.30803	5.21746	5.43862	5.0996	5.14571	5.34437	5.34843	5.90383	5.87059	5.61134	5.78478	5.92077	5.77676	5.93386	5.63219	5.71788
P38604	ERG7	Lanosterol synthase	18	5.22109	5.52221	5.50562	5.61507	5.50835	5.66302	5.16188	5.57483	4.96253	5.88857	6.1057	5.60979	5.08687	5.75228	5.57139	5.77183	5.36953	6.10943
P47154	STE24	CAAX prenyl protease 1	18	4.29695	4.45152	4.56633	4.2298	4.34857	4.54196	4.23926	4.37041	4.43637	6.92829	6.91261	6.95883	6.61123	6.46112	6.7872	6.67847	6.80292	6.37815
Q04373	PUF6	Pumilio homology domain family member 6	18	5.60528	5.4132	5.62338	5.16863	5.31659	5.10856	5.14736	5.20917	5.27081	6.11988	5.78952	5.67552	5.90039	5.84889	5.88262	5.5946	5.77564	5.54997
P32614	FRD1	Fumarate reductase 1	18	4.8399	5.09528	5.60162	5.20704	4.75804	5.05449	5.31793	5.34668	5.48621	5.65443	6.39107	5.86708	5.73791	5.56078	5.86866	5.9981	6.23614	5.97864
P39692	MET10	Sulfite reductase [NADPH] flavoprotein component	18	5.87488	5.82821	5.76837	5.31586	5.31274	5.26373	5.15911	5.04352	5.20677	6.21942	5.96826	6.21076	5.32126	5.48191	5.42513	5.47938	5.50644	5.61425
Q08641	ABP140	tRNA(Thr) (cytosine(32)-N(3))-methyltransferase	18	6.15247	5.99373	6.39097	6.08128	5.33664	5.88192	5.93857	6.07412	6.14504	4.97817	5.23049	5.62739	4.97722	4.86006	4.88502	5.03122	5.14369	5.27198
P40093	YER156C	MYG1 protein YER156C	18	5.10902	5.37666	5.18949	5.07483	5.35245	5.15483	5.08542	5.22557	5.26699	5.708	5.80496	5.7517	6.09404	6.11983	6.24481	6.043	5.90059	5.49783
P20051	URA4	Dihydroorotase	18	5.73988	5.68955	5.81593	5.85713	5.60519	5.87876	5.04873	5.39101	5.65663	5.31133	5.56029	5.82572	5.88216	5.51324	5.63634	5.05724	5.2643	5.2666
P24583	PKC1	Protein kinase C-like 1	18	5.73806	5.68861	5.79248	5.8829	5.77802	5.84564	5.75357	5.90762	5.86313	5.17157	4.9201	5.33076	5.49045	5.32887	5.64474	5.19019	5.21119	5.46211
P53877	IPI3	Pre-rRNA-processing protein IPI3	18	5.88478	5.78847	5.89701	5.5445	5.49492	5.56674	5.80603	5.38604	5.65347	5.54172	5.3465	5.3938	5.53381	5.22064	5.3766	5.29483	5.53023	5.7399
Q12449	AHA1	Hsp90 co-chaperone AHA1	18	4.99834	5.15851	5.2106	5.46348	5.65574	5.68418	5.49762	5.75266	5.47555	5.57682	5.1907	5.42326	5.93614	6.16981	5.76796	5.6368	5.63736	5.76447
Q12154	GET3	ATPase GET3	18	5.45052	5.27822	5.17556	5.03393	5.50486	5.26199	5.41406	5.03241	5.27227	5.75946	5.88914	5.67869	5.99157	5.96477	5.99303	5.8683	5.85532	5.5759
Q01532	LAP3	Cysteine proteinase 1, mitochondrial	18	4.37475	4.55051	4.88253	4.71295	4.47681	4.4495	4.74465	4.93459	4.85805	6.11144	6.1517	6.26713	6.57248	6.40633	6.61466	6.69698	6.61764	6.57729
Q08220	GSH2	Glutathione synthetase	18	5.11983	4.97051	5.27524	5.07115	4.95835	4.84712	5.14503	5.02482	5.27646	5.82879	5.81797	5.91805	6.32305	6.05944	5.94055	6.24365	6.17512	6.00489
P40970	LCB2	Serine palmitoyltransferase 2	18	5.72751	6.03301	6.07572	5.60499	5.67171	5.71341	5.94615	5.79633	5.8927	5.32619	4.94364	5.21501	5.19666	5.21708	5.42369	5.42408	5.34926	5.44287
P10659	SAM1	S-adenosylmethionine synthase 1	18	5.70285	5.48187	5.28009	5.19327	5.25838	5.1771	5.18206	5.14025	5.42845	6.10376	5.55335	5.65044	5.97156	5.68711	5.82006	5.92087	5.84311	5.60542
P40957	MAD1	Spindle assembly checkpoint component MAD1	18	6.01389	5.98609	5.76389	5.85621	5.54158	5.81453	5.95655	5.86977	6.08751	5.3706	5.60152	5.40858	5.16344	5.15838	5.12228	5.25478	5.05103	4.97938
P32340	NDI1	Rotenone-insensitive NADH-ubiquinone oxidoreductase, mitochondrial	18	4.66867	5.09759	4.35858	5.65243	6.16623	5.71866	5.49977	5.75929	4.93658	5.12123	5.61998	4.81727	6.05447	6.53759	6.09887	6.1309	6.13378	5.62811
Q02630	NUP116	Nucleoporin NUP116/NSP116	18	6.29121	5.83992	6.00965	6.26928	5.94435	5.66283	5.9429	6.12197	6.05194	5.18806	5.47781	5.18057	5.03092	5.20852	5.03444	4.80897	5.03623	4.90043
P33418	LOS1	Exportin-T	18	5.2138	5.40743	5.86576	5.52228	5.09767	5.16777	5.44728	5.3687	5.29635	5.84222	5.65697	6.22281	5.57327	5.53208	5.43179	5.83051	5.849	5.67429
P48582	BRO1	Vacuolar-sorting protein BRO1	18	5.49644	5.69765	5.65981	5.12767	5.36106	5.48707	5.61304	5.83632	5.91911	5.44052	5.62138	5.54347	5.64597	5.5027	5.65585	5.56097	5.46974	5.36122
P32795	YME1	Mitochondrial inner membrane i-AAA protease supercomplex subunit YME1	18	5.82615	6.15174	6.0805	6.24203	5.88901	5.92761	6.03595	5.90727	6.32233	4.99341	5.15038	5.40526	4.79937	4.87168	4.85293	4.95035	5.18602	5.408
P38198	STU1	Protein STU1	18	5.31489	5.30892	5.82735	5.4508	5.0013	5.29302	5.45196	5.20785	5.75904	5.77824	5.70814	5.69475	5.39378	5.55853	5.81231	5.5851	5.88518	5.96884
P23639	PRE8	Proteasome subunit alpha type-2	18	4.95269	4.96134	4.96527	5.05103	4.98586	5.00022	5.00876	4.86371	5.07194	5.95314	5.93302	6.00756	6.04767	5.99646	6.12907	6.28948	6.30485	6.47793
Q03862	ARX1	Probable metalloprotease ARX1	18	5.60139	5.3213	5.27035	5.56479	5.53316	5.43166	5.26233	5.67495	5.21769	5.57579	5.68454	5.71478	5.82473	5.70197	5.6744	5.71075	5.58658	5.64884
P32379	PUP2	Proteasome subunit alpha type-5	18	5.89949	5.59218	5.66825	5.38872	5.78458	5.68725	5.53388	5.525	5.58825	5.06108	5.24236	5.36962	5.55724	5.65642	5.69383	5.33782	5.75766	5.65637
P20676	NUP1	Nucleoporin NUP1	18	6.11528	6.127	5.8116	6.40577	6.11326	6.26697	5.75477	5.93757	6.25472	5.27081	5.41346	5.28746	4.58219	4.92799	4.96859	4.79466	4.92082	5.04707
P40483	YIL108W	Putative zinc metalloproteinase YIL108W	18	6.08506	6.10037	6.09219	6.23642	6.33524	6.10722	6.00928	6.19285	5.9182	4.77072	4.78884	4.87987	4.95856	5.06333	5.00705	5.19272	5.07474	5.18734
P36148	GPT2	Glycerol-3-phosphate O-acyltransferase 2	18	5.24627	5.12403	5.02175	5.24991	5.29528	5.71196	5.63377	5.3084	5.33772	5.75982	5.60451	5.29734	5.78623	5.92405	5.64785	6.18026	5.99933	5.87153
P53912	YNL134C	Uncharacterized protein YNL134C	18	5.15219	5.24541	5.29408	5.48187	5.79575	5.41325	5.30977	5.60178	5.36543	5.32001	5.78388	5.36039	6.04633	6.22436	5.64039	5.8875	5.64586	5.43174
P47176	BAT2	Branched-chain-amino-acid aminotransferase, cytosolic	18	5.61192	5.589	5.34841	5.8697	6.05285	5.78445	5.47966	5.58918	5.4059	5.29209	5.3129	5.29024	5.62334	5.81576	5.65268	5.54608	5.4405	5.29533
P14906	SEC63	Protein translocation protein SEC63	18	5.25593	5.4278	5.23958	4.90122	4.9092	4.94194	5.12518	4.88049	5.01493	6.11002	6.0161	6.29945	5.81152	5.99197	5.93988	6.08901	6.05126	5.99453
P19881	PHO13	4-nitrophenylphosphatase	18	5.12833	5.10818	5.13903	5.2744	5.40981	5.09576	5.37331	5.40239	5.21342	5.65255	6.13901	5.75036	5.90083	5.73342	5.8647	5.85522	5.79263	6.16666
P46969	RPE1	Ribulose-phosphate 3-epimerase	18	7.15095	7.24955	6.66882	7.5857	7.7415	7.43506	7.08966	7.43167	6.76444	3.56599	3.99118	3.8523	4.03556	3.93472	3.97496	3.60718	3.87353	4.04724
Q03774	TRM82	tRNA (guanine-N(7)-)-methyltransferase non-catalytic subunit TRM82	18	5.70628	5.74346	5.67805	5.55078	5.69872	5.65693	5.48081	5.72606	5.20492	5.69838	5.65949	5.74214	5.26649	5.41289	5.41955	5.51599	5.37629	5.46276
P38235	YBR053C	Uncharacterized protein YBR053C	18	4.92025	5.0619	4.8466	5.28198	5.51871	5.62183	5.50444	5.25291	5.52566	5.28316	5.40945	5.53548	6.03983	6.08561	5.95429	6.21063	6.03007	5.91719
P25605	ILV6	Acetolactate synthase small subunit, mitochondrial	18	5.87574	5.98768	5.83251	5.89366	5.56979	5.66162	5.92449	6.03837	5.80535	5.56568	5.27045	5.19096	5.34803	5.06071	5.12336	5.24844	5.25754	5.34562
P32347	HEM12	Uroporphyrinogen decarboxylase	18	5.54472	5.85472	5.79538	6.14626	6.11059	5.93227	5.84687	6.08172	5.85121	4.93257	4.98424	5.10127	5.21419	5.42188	5.3517	5.29729	5.34676	5.18638
P41911	GPD2	Glycerol-3-phosphate dehydrogenase [NAD(+)] 2, mitochondrial	18	5.02531	5.54123	5.4864	5.78033	5.73767	5.61296	5.01445	5.78211	5.17508	5.46402	5.08085	5.92597	6.0518	5.56632	5.9186	5.81805	5.43958	5.57928
P07284	SES1	Serine--tRNA ligase, cytoplasmic	18	5.94405	6.2811	5.76826	6.19762	5.86886	5.9985	6.01095	5.68706	5.39919	5.17597	4.93275	5.12875	5.34277	5.11378	5.07583	5.38321	5.23587	5.45549
P38719	DBP8	ATP-dependent RNA helicase DBP8	18	5.15405	5.01764	5.35553	4.95598	5.21219	5.10601	4.85411	5.00597	5.26092	6.30026	6.09725	6.30421	5.71813	5.76985	5.86195	5.70346	5.9929	6.32958
P42846	KRI1	Protein KRI1	18	4.36821	3.58652	3.5944	3.85602	3.90743	3.45164	3.45046	3.66339	3.80104	7.86836	8.38609	7.04096	6.81071	7.13173	7.13912	6.94139	7.13172	7.87081
P36060	MCR1	NADH-cytochrome b5 reductase 2	18	4.80402	5.09213	4.51825	5.32125	5.92637	5.41388	5.12008	5.12845	4.96542	5.50641	5.78916	5.17367	6.32057	6.24697	6.24421	6.26211	5.8215	6.34554
P53691	CPR6	Peptidyl-prolyl cis-trans isomerase CPR6	18	6.01048	6.26993	5.87488	6.52678	6.5309	6.45352	5.95333	6.16233	5.97241	4.95018	4.85602	4.5325	5.24099	5.10061	4.82823	5.3037	4.71385	4.71936
P40557	EPS1	ER-retained PMA1-suppressing protein 1	18	5.79263	5.75707	5.62258	5.86906	5.60591	5.62797	5.54023	5.64758	5.85066	5.59768	5.38153	5.18676	5.49138	5.06915	5.35313	5.79365	5.17985	5.63317
Q07418	PEX19	Peroxisomal membrane protein import receptor PEX19	18	5.76989	5.42732	4.7889	5.18616	5.03351	5.33481	5.8456	4.63076	4.96953	6.26083	6.06474	6.44234	5.82468	5.53745	5.54278	5.51142	6.20531	5.62397
P34760	TSA1	Peroxiredoxin TSA1	18	7.12181	7.44902	6.39731	8.03956	8.75095	6.97301	6.9597	8.19359	6.39417	3.63962	4.07009	3.75123	3.69617	3.60934	3.79378	3.75154	3.4651	3.94403
P53010	PAN2	PAN2-PAN3 deadenylation complex catalytic subunit PAN2	18	5.47403	5.81065	5.7374	5.48945	5.23366	5.60313	5.44142	5.49387	5.29779	5.34781	5.40057	5.7826	5.61323	5.89546	5.538	5.78506	5.47606	5.5798
P07278	BCY1	cAMP-dependent protein kinase regulatory subunit	18	5.70212	5.4624	5.61036	5.75812	6.15083	5.90988	5.96125	5.66183	6.02206	5.19626	5.33447	5.06843	5.49874	5.02827	5.31792	5.51373	5.61078	5.19259
P53115	INO80	Chromatin-remodeling ATPase INO80	18	5.38867	5.41184	5.67326	5.48697	5.40465	5.54029	5.35874	5.45598	5.73585	5.70316	5.54212	5.83511	5.62946	5.76284	5.62991	5.43042	5.54482	5.46594
P14904	APE1	Vacuolar aminopeptidase 1	18	4.24032	4.54474	4.04007	5.01549	5.10452	5.24944	5.00795	4.96006	4.76992	6.00238	5.77719	5.77261	6.3898	6.46987	6.40421	6.48494	6.67337	7.09311
P02309	HHF1	Histone H4	18	4.19638	3.69395	3.90444	4.44295	4.11919	3.46143	3.87453	3.8371	4.11661	7.12691	7.24488	6.85085	6.92566	7.02766	7.26763	7.17978	7.10435	7.62569
P40527	NEO1	Probable phospholipid-transporting ATPase NEO1	18	5.17712	5.26512	5.3091	4.65586	4.85349	4.79925	5.08681	5.08468	4.96768	6.06376	6.34233	6.48257	5.84775	5.76761	5.89263	6.18778	5.97256	6.2439
Q05785	ENT2	Epsin-2	18	6.59008	6.97111	6.84204	6.84911	6.6443	6.86123	6.79901	6.77238	7.13567	4.07161	4.62662	4.42168	4.28639	4.18013	4.27902	4.13155	4.21636	4.32169
Q07657	SHS1	Seventh homolog of septin 1	18	6.28519	6.14457	6.04747	6.25951	6.25076	5.94338	6.23808	6.0652	6.25351	5.05476	4.78746	4.93027	4.86961	4.90405	5.14969	4.99334	4.98097	4.8422
P38805	RPF1	Ribosome production factor 1	18	5.22407	4.89764	5.20191	4.73525	4.86159	4.74224	4.58064	4.65124	5.23248	6.80009	6.16088	6.18922	5.93968	6.26171	6.12964	6.01521	6.10011	6.27641
P36041	EAP1	Protein EAP1	18	6.45506	6.01063	6.50895	6.11201	6.24404	6.30242	6.56965	6.31728	6.38451	4.79013	4.90961	4.99875	4.72463	4.63502	4.7484	4.85482	4.68986	4.74423
Q02354	UTP6	U3 small nucleolar RNA-associated protein 6	18	5.38736	5.37494	5.59722	5.50007	5.02953	5.3244	5.2423	5.21421	5.48489	5.79646	5.90613	5.90345	5.51968	5.46636	5.78826	5.6146	5.92682	5.92331
P02557	TUB2	Tubulin beta chain	18	5.04791	5.45397	5.1787	5.01325	5.74537	5.33112	5.18087	5.66556	4.97675	6.05707	5.86271	5.64024	6.06999	5.94514	5.83814	5.66835	5.65142	5.67345
P32598	GLC7	Serine/threonine-protein phosphatase PP1-2	17	8.14838	8.45299	8.75967	8.73711	8.43467	8.67288	8.56796	8.11065	7.62389	2.63266	2.74814	2.84073	2.667	2.49814	3.02609	2.61515	2.52	2.9439
P09457	ATP5	ATP synthase subunit 5, mitochondrial	17	4.79046	4.53554	4.91567	5.14688	5.149	5.16049	4.72104	5.07435	5.23189	6.04236	5.6344	5.53089	6.52046	6.38218	6.29762	6.43095	6.18586	6.24995
P35197	GCS1	ADP-ribosylation factor GTPase-activating protein GCS1	17	7.47925	6.646	7.16498	6.99497	6.75024	6.87192	7.40156	6.7372	5.96728	4.35524	4.27523	4.31525	4.2553	4.23485	4.33839	4.2116	4.26951	3.73122
P38112	MAK5	ATP-dependent RNA helicase MAK5	17	5.67469	5.51629	5.50423	5.31846	5.36439	5.54215	5.13666	5.31723	5.2429	6.11144	5.57658	5.67165	5.89148	5.84957	5.77791	5.63564	5.4479	5.42082
Q07478	SUB2	ATP-dependent RNA helicase SUB2	17	6.26494	6.36274	6.48285	6.26059	6.14961	6.29475	6.26321	6.37564	6.35978	4.70756	4.69987	4.89753	4.99279	4.93433	4.80695	5.00412	4.70871	4.43404
Q03653	EFR3	Protein EFR3	17	6.10465	6.08165	6.18765	6.01073	6.13285	5.77279	5.88183	5.99904	6.38101	5.15824	5.13395	5.48578	5.06932	4.91248	5.09626	5.01812	4.94873	4.62492
Q12386	ARP8	Actin-like protein ARP8	17	6.28929	6.40767	6.00275	6.24016	6.47398	5.91624	5.93703	6.0116	6.07702	5.36158	4.9055	5.04984	4.95471	4.86638	4.88688	5.06112	4.7234	4.83487
P14747	CMP2	Serine/threonine-protein phosphatase 2B catalytic subunit A2	17	5.70985	5.52066	5.52135	5.54094	5.70251	5.89196	5.73795	5.63536	5.7238	5.32292	5.39138	5.09855	5.61563	5.43677	5.68241	5.69476	5.40137	5.37183
Q08647	PUS7	Multisubstrate pseudouridine synthase 7	17	5.4921	5.35894	5.60062	5.35388	5.33695	5.03168	5.2251	5.53111	5.34984	6.08067	6.00182	5.48626	5.61946	5.87508	5.66055	5.67124	5.75717	5.56754
P08539	GPA1	Guanine nucleotide-binding protein alpha-1 subunit	17	5.23551	5.66573	5.72525	5.39992	5.32839	5.14393	5.12688	5.37579	5.52824	5.80905	5.48358	5.69792	5.44591	5.68105	5.57876	5.66581	5.83733	6.27095
P53140	RMD9	Protein RMD9, mitochondrial	17	5.12153	5.43546	5.15311	5.26121	5.32861	5.26925	5.31711	5.17982	5.17865	6.08107	6.07996	5.81883	5.68386	5.78875	5.7362	5.7598	5.8656	5.94118
P31116	HOM6	Homoserine dehydrogenase	17	5.28886	5.01913	5.23828	4.92903	5.46652	4.94331	4.86081	5.07884	5.18612	5.914	5.898	5.87095	6.04641	6.21411	6.00622	6.2377	6.08903	5.7127
P38630	RFC1	Replication factor C subunit 1	17	5.48942	5.21618	5.79639	5.24899	5.41482	5.51414	5.57044	5.09457	5.5259	5.93011	5.80619	5.89378	5.32118	5.57824	5.62338	5.49073	5.69748	5.78808
P39002	FAA3	Long-chain-fatty-acid--CoA ligase 3	17	4.87762	5.41173	6.04875	5.72032	5.08089	5.12595	5.14396	5.51799	5.46222	5.2908	5.57919	6.13115	5.71672	5.47366	6.01001	5.88498	5.92989	5.59415
P11978	SIR4	Regulatory protein SIR4	17	6.22894	5.98948	6.16787	6.16497	5.7361	6.05568	6.07505	6.19062	5.96489	5.19304	5.0837	5.13439	4.81088	4.74767	5.03304	5.25719	5.12255	5.04392
Q02969	PEX25	Peroxisomal membrane protein PEX25	17	5.08681	5.23374	5.45553	5.26941	5.20115	5.22373	5.15761	5.14665	5.21243	5.54516	5.88523	6.10277	6.29575	5.81597	6.0409	6.17635	5.6855	5.46531
Q04279	SEG1	Eisosome protein SEG1	17	6.62583	6.77254	6.35088	7.20962	6.69565	7.17645	6.99614	6.80927	7.23	4.18236	4.4288	4.52354	4.29651	4.41811	4.06415	4.10863	4.06555	4.04598
P53953	SFB2	SED5-binding protein 2	17	5.08562	5.35963	5.62501	5.10484	5.30753	5.40945	5.49362	5.3547	5.28383	5.74556	5.88652	5.77371	5.73325	5.51514	5.76101	5.49174	5.89542	6.17343
P32909	SMY2	Protein SMY2	17	6.25588	6.3858	6.41263	6.47131	6.25372	6.69726	6.30476	6.10304	6.71776	4.66621	4.89745	5.20483	4.75299	4.48923	4.73094	4.66531	4.48753	4.50335
P38822	BZZ1	Protein BZZ1	17	5.34757	5.24026	5.19328	5.12711	5.11705	5.37001	5.10307	5.1928	5.06627	5.55009	5.44498	5.57509	5.65934	6.09964	5.89786	6.06151	7.06417	5.88989
Q06218	DBP9	ATP-dependent RNA helicase DBP9	17	5.33753	5.23254	5.69056	5.35922	4.88846	5.16557	5.03774	5.2066	5.26657	5.966	5.94738	6.27198	5.66849	5.74146	5.71591	5.66077	5.9901	5.85313
Q08773	ISW2	ISWI chromatin-remodeling complex ATPase ISW2	17	6.03571	5.79211	5.86984	5.61984	5.8528	5.75189	5.82879	5.66506	6.24912	5.06198	5.21314	5.35464	4.98916	4.98163	5.55696	5.44122	5.25701	5.47908
P40368	NUP82	Nucleoporin NUP82	17	5.54145	5.33595	5.28515	5.15301	5.22069	5.19964	5.34507	5.09785	5.22771	5.74405	5.87365	5.65879	5.96412	5.89741	5.98941	6.03127	5.62165	5.81313
P43590	YFR006W	Uncharacterized peptidase YFR006W	17	5.27458	5.53991	5.15944	5.35971	5.49906	5.5441	5.66357	5.61285	5.51147	5.5555	5.12111	5.13942	5.99879	5.81608	5.71525	6.12443	5.87828	5.48646
P32600	TOR2	Serine/threonine-protein kinase TOR2	17	4.95399	5.1455	5.34314	5.4431	4.96442	5.30752	5.35187	5.32064	5.16774	5.54049	5.65259	6.24067	5.32803	6.00079	5.81711	5.95421	6.05051	6.41768
P27809	KRE2	Glycolipid 2-alpha-mannosyltransferase	17	5.58991	5.2297	5.70978	5.47028	5.26891	5.56202	5.20324	5.23521	5.21343	5.65555	5.79735	5.43129	5.74519	5.50044	5.50008	5.94822	6.01259	5.92679
P14164	ABF1	ARS-binding factor 1	17	6.80128	6.76756	6.49497	6.7883	6.75368	7.05739	6.77351	6.90562	6.87769	4.15313	4.67404	4.32033	4.2545	4.26894	4.54319	4.04522	4.25134	4.26932
P21147	OLE1	Acyl-CoA desaturase 1	17	5.76917	5.54227	5.50492	5.18959	5.36385	5.19763	5.13708	5.25389	5.39173	6.11458	5.96208	5.91033	5.62344	5.6979	5.39461	5.55192	5.57298	5.82203
P47102	GEA1	ARF guanine-nucleotide exchange factor 1	17	5.14749	5.52919	5.56466	5.32887	5.17904	5.32086	5.4278	5.52328	5.3795	5.82944	5.81429	6.03582	5.31132	5.56879	5.58765	5.40029	5.89761	6.15411
P25555	GBP2	Single-strand telomeric DNA-binding protein GBP2	17	5.63252	5.68066	5.91678	5.73913	5.73041	5.75535	5.64764	5.96074	5.78413	5.89596	5.00541	5.55995	5.35938	5.54393	5.19628	5.13336	5.28311	5.17524
Q08235	BRX1	Ribosome biogenesis protein BRX1	17	4.6965	4.77079	4.91383	4.90371	4.72121	4.57151	4.65033	5.02375	4.42834	6.26905	6.35124	6.70662	5.88236	6.3497	6.45832	6.14839	6.10439	7.04994
Q02201	OSH6	Oxysterol-binding protein homolog 6	17	5.85338	5.6139	5.80307	5.4659	5.79548	5.69979	5.66247	5.54876	5.83543	5.328	5.5413	5.48763	5.20304	5.52576	5.26653	5.57233	5.41165	5.38559
Q03735	NAB6	RNA-binding protein NAB6	17	5.89734	6.14218	5.76795	5.68891	5.9267	5.85904	6.15022	5.69559	5.98543	5.17603	5.46781	5.09115	5.1583	5.26492	5.04417	5.11126	5.25336	5.31965
P36119	YKR023W	Uncharacterized protein YKR023W	17	5.88374	6.0428	6.17369	6.25739	5.78805	5.99571	5.99846	6.19714	6.15984	5.43372	5.46747	5.51191	4.63771	4.79448	4.71183	4.78214	5.17503	4.98888
P41832	BNI1	Protein BNI1	17	6.14545	5.76206	6.26532	5.67983	5.8093	5.47748	6.11423	5.88518	6.3722	4.93704	5.22437	5.3071	5.00535	5.08229	5.19502	5.17871	5.14119	5.41787
P15565	TRM1	tRNA (guanine(26)-N(2))-dimethyltransferase, mitochondrial	17	5.73612	5.52503	5.90524	5.50697	5.27979	5.34339	5.53693	5.41388	5.29569	5.8016	5.63522	5.42607	5.39205	5.58884	5.73567	5.85107	5.47237	5.55407
Q07457	BRE1	E3 ubiquitin-protein ligase BRE1	17	5.83314	5.70813	5.98874	6.05052	5.81987	6.02769	5.51916	5.77871	5.88043	5.56172	5.59055	5.19956	5.24075	5.22716	5.07165	5.14422	5.23256	5.12544
P38080	AKL1	Serine/threonine-protein kinase AKL1	17	5.60922	6.00513	5.77993	5.78564	5.92724	5.88882	5.96891	5.99422	5.97991	5.22015	5.08069	5.0372	5.32042	5.40637	5.44001	5.26619	5.05492	5.23502
Q07844	RIX7	Ribosome biogenesis ATPase RIX7	17	5.30179	5.39224	5.4321	4.99617	4.98269	4.94717	5.04241	4.96024	5.27443	6.2446	5.92376	6.13038	5.60694	5.64293	6.00224	5.87872	5.99932	6.24188
P32316	ACH1	Acetyl-CoA hydrolase	17	7.5427	7.41185	7.44803	8.64681	8.60553	8.63439	8.1701	8.21529	8.68579	2.35123	2.66867	2.48302	3.61585	3.45135	2.86227	2.78177	3.06263	3.36273
Q07825	FRA1	Putative Xaa-Pro aminopeptidase FRA1	17	5.23132	5.26598	5.37634	5.50982	5.26768	5.46325	5.69101	5.67011	5.80996	5.28002	5.41485	5.63616	5.39359	5.86026	5.82565	5.56204	5.7511	5.99088
P53848	FOL1	Folic acid synthesis protein FOL1	17	5.07617	5.05528	5.57364	4.96455	4.77636	5.07773	5.24674	5.16575	5.37108	5.77463	5.81501	6.08032	6.06066	5.91803	5.92666	6.05436	6.04866	6.01439
P87262	RPL34A	60S ribosomal protein L34-A	17	5.35875	5.06151	5.58631	5.50994	5.05794	5.53145	5.6942	5.52875	5.22766	5.55039	5.65516	5.62156	6.53993	5.99451	5.88703	5.51587	5.64175	5.03729
P38333	ENP1	Essential nuclear protein 1	17	5.17865	5.24361	5.50898	5.02306	5.522	5.22265	4.95257	5.24875	5.2825	5.98145	5.82683	5.59257	5.91302	5.80572	5.84517	6.06301	6.15307	5.63638
Q92331	VPS5	Vacuolar protein sorting-associated protein 5	17	6.2656	6.15166	6.28971	6.21507	6.14081	6.51346	6.23818	6.03031	6.46331	4.76849	4.97288	4.95444	4.92102	4.73785	4.993	4.56496	5.04474	4.73451
P33332	SEC3	Exocyst complex component SEC3	17	6.71258	6.82541	6.79073	6.84947	6.66515	6.72106	6.90099	6.76568	7.22919	4.35999	4.58464	4.35398	4.24809	4.29005	4.39158	3.89616	4.0418	4.37345
P40302	PRE5	Proteasome subunit alpha type-6	17	5.80639	5.80059	5.79718	5.77578	6.26362	5.69083	5.92516	6.35202	5.70283	5.02964	5.01428	4.72473	5.09676	5.30537	5.40812	5.0978	5.42116	5.78775
P49626	RPL4B	60S ribosomal protein L4-B	17	5.49643	5.44858	5.09225	5.37647	5.57545	5.45088	5.28596	5.41906	5.13046	6.08261	5.94079	5.90668	5.38754	5.80294	5.74153	5.46318	5.42975	5.96943
P25847	MSH2	DNA mismatch repair protein MSH2	17	5.64322	5.35766	5.46378	5.42527	5.17925	5.24257	5.43521	5.35418	5.5112	5.72581	5.81183	5.97258	5.39289	5.7018	5.65306	5.89158	5.50185	5.73627
P38132	MCM7	DNA replication licensing factor MCM7	17	5.73115	5.74044	5.5917	5.41165	5.35366	5.12655	5.5478	5.62612	5.18068	5.72445	5.74563	6.03903	5.2299	5.55677	5.43513	5.59014	5.50591	5.8633
P29496	MCM5	Minichromosome maintenance protein 5	17	5.08981	5.45117	5.49443	5.33291	5.13496	5.22487	5.30033	4.98672	5.43777	5.75123	5.57295	5.94242	5.93572	5.76008	5.74487	6.00829	5.94361	5.88786
Q02776	TIM50	Mitochondrial import inner membrane translocase subunit TIM50	17	5.55191	5.62147	5.58877	5.46344	5.27181	5.56422	5.58563	5.6165	5.62738	5.70006	5.67361	5.60911	5.30511	5.48414	5.40205	5.68636	5.56043	5.688
P22276	RET1	DNA-directed RNA polymerase III subunit RPC2	17	4.92814	5.3397	5.0701	6.13235	5.94051	5.55241	4.94181	5.4146	4.8958	5.88909	6.26751	5.35722	5.28531	5.84149	6.07268	5.2753	5.37504	6.42095
P53111	ARI1	NADPH-dependent aldehyde reductase ARI1	17	5.47042	5.37964	5.50551	5.49306	5.71495	5.24181	5.47886	5.43175	5.25731	5.87429	6.09315	5.68206	5.29431	5.3861	5.36884	5.51914	5.82211	5.98671
P25357	SNT1	Probable DNA-binding protein SNT1	17	7.22194	6.72969	7.11091	6.63866	6.675	7.20535	7.02819	6.79466	7.28692	4.03452	4.35795	4.12033	4.15886	4.38218	4.3785	3.95408	4.05332	3.86892
P53206	MCY1	Putative mitochondrial cysteine synthase	17	5.73729	6.02796	5.90484	6.28986	6.49526	6.35833	6.13708	6.51187	5.87995	4.93534	4.94882	4.79297	4.70315	5.12614	5.19024	4.87068	4.90077	5.18945
P22768	ARG1	Argininosuccinate synthase	17	5.77984	6.37715	6.61517	5.11489	5.00719	4.79445	5.12	5.59591	5.57003	5.68049	6.00529	6.46904	5.39412	4.98426	5.28279	5.41856	5.4243	5.36651
Q01163	RSM23	37S ribosomal protein S23, mitochondrial	17	4.96261	4.4354	4.53696	4.44605	4.67477	4.33399	4.70122	4.36529	4.81387	6.75604	6.64784	6.33181	6.05762	6.6859	6.37143	6.74975	6.44169	6.68774
Q12246	LCB4	Sphingoid long chain base kinase 4	17	5.07844	5.07826	5.26654	5.27998	5.24844	5.27762	5.34978	5.21463	5.244	5.76786	5.94138	5.91408	5.93779	5.73696	5.85353	5.89082	6.01525	5.90463
P47008	SFH5	Phosphatidylinositol transfer protein SFH5	17	5.07324	5.31505	5.58911	5.5794	5.251	5.35676	5.28288	5.33642	5.0135	5.74506	5.79182	5.83978	5.96944	5.96758	5.7003	5.83974	5.91835	5.43057
P48813	GNP1	High-affinity glutamine permease	17	5.25832	4.91718	5.16616	5.05896	5.0441	5.03041	4.91174	4.79532	4.90014	6.07986	6.09759	5.89847	6.07732	5.99425	6.25527	5.92223	6.06189	6.5308
P32832	NPL6	Chromatin structure-remodeling complex subunit RSC7	17	5.69702	5.60323	5.76737	5.75667	5.76771	5.78856	5.80627	5.49004	5.96174	5.19533	5.39775	5.24754	5.34546	5.35404	5.53487	5.51619	5.40849	5.36174
P38555	YPT31	GTP-binding protein YPT31/YPT8	17	5.34864	5.69453	5.45048	5.19697	5.38449	5.55569	5.60823	5.78521	5.58062	5.55946	5.77424	5.58578	5.65227	5.74554	5.59883	5.66105	5.4228	5.3952
P15790	CKA1	Casein kinase II subunit alpha	17	5.24888	5.2426	5.36769	5.19034	5.57414	5.19445	5.46513	5.49045	5.23069	5.81848	5.66236	5.81069	5.77797	6.02111	5.45098	5.86684	5.6609	5.92629
P38989	SMC2	Structural maintenance of chromosomes protein 2	17	5.57051	5.58206	5.84588	5.32372	4.95525	5.10013	5.41362	5.34183	5.44293	5.58605	5.69101	5.82703	5.60691	5.61859	5.32792	5.8156	6.06415	5.8868
P11745	RNA1	Ran GTPase-activating protein 1	17	5.3223	5.54516	6.04522	5.81874	5.38846	5.73558	5.93802	5.7268	5.73865	5.54147	5.1022	5.27993	5.51094	5.43064	5.43189	5.88796	5.38094	5.1751
P32873	BEM3	GTPase-activating protein BEM3	17	6.00829	6.62822	6.04318	6.17857	6.25033	6.07702	5.86441	6.4238	6.04842	4.95434	5.07369	5.10401	4.83201	4.82254	4.68947	4.83841	4.99928	5.16402
P50896	PSP1	Protein PSP1	17	6.18554	6.24601	5.75623	6.41206	6.29399	6.29576	6.67939	6.41053	5.94659	5.06657	5.19788	5.18674	4.61586	4.85565	4.85045	4.69622	4.58416	4.72038
Q06839	YPR097W	PX domain-containing protein YPR097W	17	5.34849	5.34548	5.71007	5.30386	5.2718	5.31175	5.21108	5.22282	5.42448	5.56557	5.87442	5.70324	5.69061	5.92327	5.42953	5.79923	6.04403	5.82024
P29547	CAM1	Elongation factor 1-gamma 1	17	4.83366	5.18115	5.09083	5.14622	5.31488	5.23183	5.0383	5.45321	5.02079	5.95034	5.51429	5.76597	6.24574	6.49155	6.11645	5.9384	5.82886	5.83753
P33333	SLC1	Probable 1-acyl-sn-glycerol-3-phosphate acyltransferase	17	5.21905	5.79288	5.36196	5.40944	5.43207	5.50857	5.67734	5.32842	5.16268	5.66452	5.98407	5.99784	5.3881	5.48917	5.48794	6.04307	5.38753	5.66533
Q04600	TMA64	Translation machinery-associated protein 64	17	5.29721	5.42685	5.56425	5.35619	5.42887	5.45822	5.16932	5.57387	5.16518	5.93814	6.01149	5.82587	5.66969	5.58115	5.51834	5.88905	5.49452	5.6318
P12868	PEP5	E3 ubiquitin-protein ligase PEP5	17	5.65702	5.41557	5.7766	5.3428	5.40285	5.52767	5.78284	5.41843	5.43245	5.65556	5.51319	5.72169	5.52854	5.46981	5.75773	5.52064	5.62242	5.4542
P54885	PRO2	Gamma-glutamyl phosphate reductase	17	5.27457	5.26304	5.6603	5.11369	4.86751	5.20288	5.09012	5.10814	5.12661	5.73401	5.74841	6.03249	6.17323	6.0334	5.78958	6.02412	5.97046	5.78743
P34756	FAB1	1-phosphatidylinositol 3-phosphate 5-kinase FAB1	17	5.47793	5.89134	5.88403	5.93559	5.78348	6.12073	6.25062	6.2693	6.37845	4.90166	5.1112	5.363	4.89407	5.08173	5.07293	5.25333	5.18738	5.14322
P36112	MIC60	MICOS complex subunit MIC60	17	5.56454	5.3925	5.57184	5.88228	5.87729	5.789	5.79044	5.84421	5.45738	5.25745	5.08079	5.18618	5.95735	5.69739	5.43677	5.47118	5.18393	5.55951
Q00816	REG1	Resistance to glucose repression protein 1	17	6.65212	6.74611	6.57503	7.17816	6.65631	6.69963	6.94633	6.73785	6.96751	4.19716	4.60471	4.53736	4.23056	4.04038	4.46415	4.15566	4.33565	4.27531
Q99247	DUF1	DUB-associated factor 1	17	5.1139	4.97725	5.43963	5.09874	4.76884	5.36364	5.48731	5.13809	5.30421	5.68534	5.10104	5.92349	6.12704	6.00018	6.00055	6.38708	6.27745	5.80623
Q08732	HRK1	Serine/threonine-protein kinase HRK1	17	7.07515	6.93428	7.65978	7.0291	7.11531	6.85673	7.43037	6.92925	6.80169	3.94757	4.03314	4.40376	4.17629	3.82379	3.81382	3.84841	4.17674	3.94482
P49956	CTF18	Chromosome transmission fidelity protein 18	17	5.14134	5.10829	5.57654	5.59127	5.27416	5.39827	5.25061	5.38317	5.536	5.5097	5.99696	6.01699	5.63626	5.60208	5.58688	5.66243	5.82915	5.89992
P10961	HSF1	Heat shock factor protein	17	6.02408	5.98294	5.83894	6.21069	6.04755	5.84948	6.01308	6.04011	6.24698	5.14526	4.94381	5.2151	5.0075	5.18128	5.27645	5.00956	4.76793	5.19926
P40533	TED1	Protein TED1	17	5.82349	5.75661	5.77986	5.51038	5.4344	5.3402	5.54317	5.76251	6.04577	5.166	5.3773	5.4834	5.52527	5.38516	5.33822	5.78951	5.51729	5.42146
P32477	GSH1	Glutamate--cysteine ligase	17	5.05475	5.11092	5.31664	5.46584	5.28181	5.27104	5.35727	5.03131	5.41304	5.31204	5.7071	5.92754	5.91587	6.05759	6.13295	5.73922	5.94366	5.96141
P53935	NST1	Stress response protein NST1	17	5.94127	5.83291	5.80918	5.79142	5.8415	6.1916	6.0567	5.99562	6.08681	5.50097	5.36231	5.4425	4.82575	5.24269	5.18894	5.02331	4.74936	5.11713
Q01080	RPA49	DNA-directed RNA polymerase I subunit RPA49	17	5.58168	5.35185	5.53075	5.14927	5.27528	5.40677	5.21737	5.42911	5.21704	5.97578	5.61081	5.68746	6.11179	5.95291	5.79845	5.71834	5.61286	5.37249
P29465	CHS3	Chitin synthase 3	17	5.82635	5.98996	5.89634	5.59804	5.37365	5.93282	5.80606	5.58848	5.71228	5.43183	5.03321	5.64171	5.09797	5.20618	5.10054	5.80992	5.27698	5.67769
P37838	NOP4	Nucleolar protein 4	17	5.47079	5.36596	5.71682	5.46804	5.36545	5.21091	5.54318	5.19138	5.58669	5.94844	5.53735	5.89977	5.62228	5.4429	5.66467	5.44122	5.8744	5.64974
Q06407	RGA2	Rho-type GTPase-activating protein 2	17	5.78508	5.92204	5.98083	6.06174	6.0347	6.45454	6.19976	6.05018	6.34619	4.82242	4.88779	4.97968	4.97861	4.89515	5.02169	5.34505	5.13133	5.10323
P38694	MSC7	Putative aldehyde dehydrogenase-like protein YHR039C	17	4.80858	5.14091	5.06475	5.06471	5.03627	5.29971	5.20573	5.1682	5.2051	5.96911	5.94341	5.84343	5.75279	6.07045	5.84849	6.27811	5.97188	6.32836
P29539	RIF1	Telomere length regulator protein RIF1	17	6.18082	6.27998	6.73089	6.39665	5.93198	6.29472	6.37651	6.31272	6.27253	4.49326	4.97491	5.36006	4.73	4.73267	4.63611	4.55595	4.71316	5.02709
P39106	MNN1	Alpha-1,3-mannosyltransferase MNN1	17	5.0814	5.15768	5.24644	5.05524	4.97828	5.07179	5.20308	5.02936	5.28242	6.19345	5.98156	5.82941	5.89736	6.05998	5.68729	6.03842	6.0075	6.19935
Q12298	YDR061W	Uncharacterized ABC transporter ATP-binding protein YDR061W	17	4.62683	5.00185	4.85921	5.53496	5.03304	5.26149	4.99072	4.96431	4.87598	5.92976	6.08054	5.99468	5.90452	5.99948	6.22202	6.3687	6.05926	6.29266
P33330	SER1	Phosphoserine aminotransferase	17	4.70304	5.07021	4.89189	4.72968	5.13378	4.89351	4.80274	5.07683	4.92808	6.60646	6.5492	6.24003	5.83207	6.21458	6.16994	5.8761	5.93898	6.34286
P38167	ECM21	Protein ECM21	17	5.4354	5.76665	6.01413	5.84116	5.75219	6.00057	6.28514	5.7927	6.19684	5.16048	4.9652	5.15496	5.32094	5.28888	5.19514	5.52832	5.13657	5.16473
P21826	DAL7	Malate synthase 2	17	5.15115	5.41942	5.63158	6.12319	5.98614	6.46235	5.62711	6.1221	5.85438	5.06422	4.95475	4.86224	5.72208	5.8146	5.53459	5.13704	5.30169	5.23138
P53273	YGR125W	Uncharacterized vacuolar membrane protein YGR125W	17	4.96548	5.27476	5.50596	5.08438	5.21506	5.17155	5.14447	5.04737	5.05107	6.29906	6.15152	5.99087	5.71002	5.7464	5.81914	6.01556	6.05916	5.74817
P27810	KTR1	Alpha-1,2 mannosyltransferase KTR1	17	5.60244	5.9245	5.70964	5.54288	5.7256	5.70504	5.58416	6.03481	5.04937	5.49729	5.90012	5.78783	5.43148	5.09734	5.11685	5.42322	5.4422	5.42522
P37296	STV1	V-type proton ATPase subunit a, Golgi isoform	17	5.07766	5.23539	5.3633	5.00495	4.76967	4.87261	5.12713	5.2482	5.19574	5.99382	6.02308	6.07397	5.6264	5.91335	5.93089	5.91541	6.20424	6.42418
Q12514	NOT5	General negative regulator of transcription subunit 5	17	5.37033	5.25725	5.61046	5.70954	5.13926	5.38839	5.35069	5.32905	5.58044	5.5846	5.34068	5.64341	5.80612	5.79709	5.69695	5.82578	6.06119	5.50878
P40327	RPT2	26S proteasome regulatory subunit 4 homolog	17	4.8852	5.17386	5.24433	5.11147	5.20694	5.24779	5.3844	5.2177	5.25075	6.04557	5.59986	5.83033	6.0846	5.79287	5.91354	5.93951	6.18404	5.88726
Q12189	RKI1	Ribose-5-phosphate isomerase	17	7.54003	7.4423	7.48576	7.2526	7.45689	7.30562	6.91219	7.18102	7.38162	3.75801	3.52315	3.73598	4.40406	4.09807	3.86547	3.63843	3.70424	3.31457
P49954	NIT3	Omega-amidase NIT3	17	5.19453	5.24281	5.13716	5.03184	5.18354	4.77509	4.98237	4.92321	4.92139	6.05175	6.19257	6.12023	6.11287	5.97857	6.07759	6.13321	5.95582	5.98546
P48234	ENP2	Ribosome biogenesis protein ENP2	17	6.07002	5.92835	6.15935	5.62549	5.95516	5.63786	5.64308	5.52103	6.01894	5.448	5.2285	5.56171	5.31843	5.11254	5.39931	5.10591	5.21937	5.04697
P15274	AMD1	AMP deaminase	17	6.13863	5.81259	5.81882	5.75534	5.95024	5.80387	5.68281	6.1235	5.63217	5.23936	5.12524	5.00722	5.40448	5.18493	5.47279	5.33515	5.20728	5.30557
P35191	MDJ1	DnaJ homolog 1, mitochondrial	17	4.9125	5.02891	4.87467	5.41285	5.08616	5.43158	5.13741	5.3777	5.34269	6.00725	5.86156	5.60275	5.99235	6.06517	6.12383	5.94983	5.88592	5.90687
P38074	HMT1	Protein arginine N-methyltransferase 1	17	5.89132	5.76783	5.63939	5.47714	5.6108	5.82741	5.6534	5.82617	5.64821	5.56226	5.24948	5.26774	5.45089	5.484	5.35267	5.53529	5.4655	5.29049
Q08645	MET7	Folylpolyglutamate synthase	17	5.46351	5.69086	5.82234	5.35456	5.71847	5.48436	5.57481	5.76608	5.47201	5.45764	5.71182	5.16763	5.51827	5.68822	5.66621	5.31068	5.60473	5.52781
P38817	GGA2	ADP-ribosylation factor-binding protein GGA2	17	5.19771	5.67148	5.37714	5.42834	5.4318	5.2491	5.29658	5.47706	5.34418	5.81761	5.69198	5.62958	5.82135	5.83928	5.64929	5.70774	5.76844	5.60133
P25623	SYP1	Suppressor of yeast profilin deletion	17	6.35562	6.43071	6.38956	6.63792	6.46264	6.09452	6.684	6.3279	6.47629	4.68495	5.03997	4.54676	4.61536	4.8907	4.42487	4.86843	4.71343	4.35637
Q03305	RMT2	Protein arginine N-methyltransferase 2	17	6.07761	5.88384	6.05385	5.49017	5.53239	5.81888	5.55588	5.56306	5.77787	5.49253	5.20938	5.61709	5.24137	5.15378	5.45865	5.40293	5.4281	5.24262
P31383	TPD3	Protein phosphatase PP2A regulatory subunit A	17	5.27169	5.67446	5.40009	5.47998	5.92112	5.26325	5.67921	5.3448	5.93745	5.05196	5.47705	5.18049	5.77017	5.70031	5.93736	5.84135	5.48831	5.58094
P38197	YBL036C	Pyridoxal phosphate homeostasis protein	17	5.67411	6.02526	5.78807	6.11052	6.20354	5.73727	5.70634	6.13998	5.52065	5.41279	5.21944	5.19545	5.28328	5.26551	5.19743	5.30097	4.95575	5.26364
P47048	YJL049W	Uncharacterized protein YJL049W	17	5.29165	5.51127	5.37317	5.34087	5.13196	5.37558	5.15041	5.15881	5.17743	6.05856	6.09135	6.01608	5.52889	5.755	5.77819	5.66639	5.71384	5.88055
Q12072	IOC2	ISWI one complex protein 2	17	6.19704	5.83537	6.16278	6.00943	5.89154	6.03465	5.82897	5.68701	5.9605	5.321	5.12647	5.21711	5.0082	5.25824	5.10492	5.06956	5.2108	5.0764
P27801	PEP3	Vacuolar membrane protein PEP3	17	5.02704	5.13898	5.40159	5.39655	4.94168	5.22231	5.12514	5.09057	5.17916	5.99321	5.96034	6.08	5.61142	5.81527	5.91678	6.05421	5.92487	6.12087
P42940	CIR1	Probable electron transfer flavoprotein subunit beta	17	5.22022	5.36991	5.21052	5.21729	5.35338	5.38748	5.43689	5.47658	5.23056	5.83429	5.71132	5.37987	6.08112	5.92726	5.81271	5.99581	5.79722	5.55757
Q08548	ALE1	Lysophospholipid acyltransferase	17	5.42661	5.52795	5.46089	5.05881	5.03006	5.05137	5.32677	5.17899	5.27965	5.85823	5.86484	6.08903	5.62027	5.77869	5.5524	5.78032	6.18834	5.92679
P17536	TPM1	Tropomyosin-1	17	10.9574	6.96569	4.68312	6.38504	5.67325	7.40989	6.10077	4.42759	5.5915	5.10526	4.47439	4.04527	5.65746	5.16225	4.27408	3.35626	4.29907	5.43167
P32288	GLN1	Glutamine synthetase	17	5.79396	6.04744	6.10994	5.30373	5.34562	5.5607	5.42696	5.63997	5.58116	5.47047	5.47424	5.87277	5.25643	5.4911	5.48977	5.18928	5.60425	5.34221
P47006	RPA34	DNA-directed RNA polymerase I subunit RPA34	17	5.43741	4.9068	5.29445	5.20341	5.24846	4.69036	5.01576	5.20591	5.2693	5.45702	6.04947	6.10509	6.42407	5.8664	6.06696	6.02895	5.89053	5.83965
Q08287	NOP8	60S ribosome subunit biogenesis protein NOP8	17	5.64721	5.51576	5.76494	5.39645	5.26488	5.39442	5.42377	5.15609	5.46866	5.94788	5.85684	5.97565	5.47846	5.43394	5.50084	5.60088	5.71381	5.45951
P47120	LIA1	Deoxyhypusine hydroxylase	17	5.50404	5.74124	5.55251	5.90538	5.70229	5.56269	5.78057	6.29848	5.63723	5.68887	5.98954	5.44806	5.27467	4.96627	5.73998	5.07249	4.98908	5.14662
P40029	MXR1	Peptide methionine sulfoxide reductase	17	5.77283	5.77542	5.29377	5.23116	6.07065	5.28447	5.63849	5.84019	4.92026	5.86006	5.99614	5.63014	5.15445	5.11982	5.62583	5.58894	5.31973	5.87764
Q04491	SEC13	Protein transport protein SEC13	17	6.63448	6.64101	6.83278	6.4003	6.23195	6.46726	6.54979	6.46916	6.53716	4.44585	4.42581	4.50881	4.78708	4.69557	4.60253	4.38038	4.85199	4.5381
P20606	SAR1	Small COPII coat GTPase SAR1	17	4.61842	5.29442	5.0129	5.00242	5.18076	4.96857	4.83645	5.2934	4.53829	6.15142	6.33178	6.12287	5.76493	6.11271	5.9983	5.94545	6.11871	6.7082
Q12453	CEX1	Cytoplasmic export protein 1	17	4.95166	5.40673	5.4071	5.66869	5.36286	5.30123	5.47229	5.46195	5.62317	5.67047	6.05975	5.88379	5.48883	5.59222	5.7127	5.55314	5.65783	5.72559
P10363	PRI1	DNA primase small subunit	17	4.82451	4.83618	4.94118	4.95377	4.82604	4.68434	4.9539	5.19921	4.75869	6.21222	6.49784	6.17149	6.10379	6.3367	6.03198	6.14381	6.41531	6.10902
P35732	DEF1	RNA polymerase II degradation factor 1	17	7.27487	6.86745	6.99663	7.17033	6.6509	6.96808	6.993	6.89078	7.17086	4.11991	4.28874	4.45999	4.07813	3.90586	3.76122	3.99023	4.24198	4.17103
Q04779	RCO1	Transcriptional regulatory protein RCO1	17	5.98381	6.20866	5.94706	6.44596	5.93011	6.11528	6.00127	6.3293	5.87389	5.0599	5.23556	5.29149	5.11621	5.03396	4.90425	4.66664	4.95638	4.90027
P34227	PRX1	Peroxiredoxin PRX1, mitochondrial	17	4.96732	5.00146	5.19609	5.71439	5.42604	5.53808	5.16239	5.04707	5.34447	5.42521	5.33563	5.66626	6.33626	6.23418	5.98962	5.82117	5.83005	5.96432
P21965	MCK1	Protein kinase MCK1	17	5.08904	5.43592	5.25496	5.14067	5.49996	5.46888	5.25558	5.39955	5.12452	5.64392	5.70548	5.6037	5.84242	6.01275	5.88771	5.89602	5.99244	5.74649
P36104	SWD2	COMPASS component SWD2	17	5.31763	5.46081	5.58794	5.51819	5.22041	5.31552	5.21022	5.4268	5.44696	5.37582	6.11024	5.5296	5.82666	5.71086	5.72385	5.74462	5.78447	5.68942
P53075	SHE10	Outer spore wall assembly protein SHE10	16	5.23076	5.27596	5.35143	4.92709	4.97365	5.44821	5.22177	5.15387	5.15231	5.9817	5.72537	6.00329	5.83837	5.97904	5.83545	5.93953	5.97146	5.99073
Q99186	APM4	AP-2 complex subunit mu	16	5.42482	5.21694	5.62229	5.43741	5.23962	5.26143	5.30384	5.25398	5.32776	5.54256	5.57446	5.69215	5.91268	5.80305	5.65253	5.84161	6.15152	5.74135
Q06505	SPN1	Transcription factor SPN1	16	7.06858	7.29814	7.03662	6.9711	6.96281	6.71601	7.0062	7.04711	7.40713	4.43222	4.08564	4.04023	4.18667	4.10328	4.02339	3.70084	3.93922	3.97481
P32419	MDH3	Malate dehydrogenase, peroxisomal	16	4.89607	4.71858	4.95992	4.57571	4.90156	4.64894	4.68608	4.64632	5.08015	6.10464	5.99181	6.09658	6.57696	6.49465	6.44768	6.81577	6.35969	5.99889
Q06629	HDA2	HDA1 complex subunit 2	16	5.42156	5.24365	5.45367	4.9987	5.35379	5.07963	5.22699	5.0795	5.53465	6.00105	5.861	5.81559	5.83138	5.62945	5.69526	5.94168	6.1255	5.70696
P32874	HFA1	Acetyl-CoA carboxylase, mitochondrial	16	5.26498	5.13663	5.13315	5.02838	4.90725	5.14435	4.81092	4.82341	4.92963	6.58047	5.50476	6.06206	5.9952	6.29967	5.78981	6.13251	6.20785	6.24897
P47170	IML1	Vacuolar membrane-associated protein IML1	16	5.50644	5.56086	5.67643	5.10592	5.18914	5.30378	5.48097	5.30437	5.26098	5.89916	5.7983	5.8106	5.28611	5.79377	5.4433	5.8311	5.6199	6.12886
P02406	RPL28	60S ribosomal protein L28	16	4.91746	4.61409	4.65314	4.72044	4.25191	4.66447	4.28299	4.35756	4.72498	6.76442	6.61259	6.70635	6.5215	6.56963	6.28914	6.63059	6.25227	6.46648
Q02773	RPM2	Ribonuclease P protein component, mitochondrial	16	5.35818	5.27824	5.57257	5.42262	5.04036	5.30659	5.59552	5.38399	5.62156	5.81943	5.65967	5.56469	5.62207	5.68798	5.7767	5.84627	5.68393	5.75961
P32492	MYO4	Myosin-4	16	5.06619	5.00046	5.39698	5.29767	5.1095	4.97173	5.11541	4.93196	5.08882	5.79731	5.57739	5.90297	5.89163	6.14886	6.16143	5.96667	6.40174	6.17327
P38885	AIM46	Altered inheritance of mitochondria protein 46, mitochondrial	16	5.22089	5.36405	5.37779	5.77261	5.82222	5.67443	5.46333	5.64982	5.30382	5.27372	5.44955	5.34888	5.83771	5.73902	5.83556	5.87848	5.48703	5.50107
P13433	RPO41	DNA-directed RNA polymerase, mitochondrial	16	5.32102	5.44852	5.41772	5.45325	5.37301	5.40219	5.35512	5.01068	5.10079	5.66851	5.8075	5.85304	5.55744	5.59199	5.77175	5.61428	5.88498	6.3682
Q04347	BUD22	Bud site selection protein 22	16	5.35633	5.26604	5.41966	5.33328	5.12678	5.06656	5.15542	5.05627	5.12177	5.7141	6.10172	6.16188	5.57911	5.74906	5.84731	5.7498	6.03476	6.16015
P40433	PFK26	6-phosphofructo-2-kinase 1	16	5.43802	5.77281	5.74845	6.44026	6.32584	6.44779	6.21168	5.96443	6.54093	4.76037	5.02716	5.12297	4.93225	4.89596	5.1802	4.91995	5.13718	5.13375
Q06315	SKG3	Protein SKG3	16	5.73866	6.14646	5.95426	5.84227	6.06251	6.11948	6.06321	6.2424	6.26932	4.98643	4.88704	5.24716	4.92344	4.97216	5.08765	5.31965	5.06538	5.07252
P31115	DEG1	tRNA pseudouridine(38/39) synthase	16	5.41427	5.33135	5.57423	5.69385	5.52907	5.41067	5.44726	5.8333	5.3784	5.56832	5.60356	5.33853	5.65685	5.71926	5.81114	5.23326	5.80062	5.65606
Q04500	UTP14	U3 small nucleolar RNA-associated protein 14	16	6.74734	6.69897	7.16346	6.17433	6.17239	6.44256	6.39468	6.43861	7.01765	4.754	4.83754	4.98951	4.34189	4.37595	4.56388	4.06895	4.5802	4.2381
P39936	TIF4632	Eukaryotic initiation factor 4F subunit p130	16	6.42985	6.91102	6.82336	6.4687	6.52947	6.41997	6.60589	6.65373	6.48743	4.87803	4.84216	5.29393	4.39855	4.1666	4.34094	4.30634	3.98677	4.45727
P21339	MSB1	Morphogenesis-related protein MSB1	16	7.38706	7.20052	7.55545	7.32784	7.47652	7.46926	7.32075	7.52244	7.40543	3.71902	3.99544	3.96099	3.54874	3.57729	3.93835	3.4944	3.45653	3.64397
Q10740	LAP2	Leucine aminopeptidase 2	16	4.51493	4.66656	5.08215	5.08782	4.70219	4.8022	4.91349	4.88759	5.11769	5.591	5.55471	6.42096	6.75971	6.77536	6.14744	6.38527	6.60139	5.98953
P25355	CTR86	Copper transport protein 86	16	5.19115	5.25036	5.39164	5.44131	5.39723	5.0838	5.23473	5.45574	5.05613	5.76496	5.86012	5.69761	5.81238	5.8353	5.78129	5.70285	5.94586	6.09755
P43638	MHP1	MAP-homologous protein 1	16	6.06969	6.42395	6.41597	7.12344	6.93036	6.7548	6.81827	6.95285	6.86436	4.16573	4.79482	4.68735	4.11145	4.2615	4.40653	4.06978	4.41042	4.73873
Q01939	RPT6	26S proteasome regulatory subunit 8 homolog	16	5.16441	5.44141	4.95086	5.16986	5.30354	5.14745	5.36602	5.02546	5.13749	5.91792	5.97513	5.88672	5.50868	5.84015	6.14223	6.02544	5.91791	6.07932
P39516	RPS14B	40S ribosomal protein S14-B	16	6.84073	5.92449	5.8046	6.79665	5.9851	5.99958	5.8615	6.12447	6.37963	5.01342	5.00768	5.27517	5.15459	5.03591	4.75671	4.38003	4.81281	4.84693
P47166	SGM1	Protein SGM1	16	6.60878	6.44421	6.46202	6.49078	6.40638	6.58798	6.19372	6.32923	6.80464	4.8939	4.96675	4.95573	4.60574	4.31647	4.45412	4.47611	4.41818	4.58528
P35176	CPR5	Peptidyl-prolyl cis-trans isomerase D	16	5.71229	5.47921	4.80809	5.14358	5.90708	5.72065	5.64993	5.73909	5.3234	5.19203	5.51545	5.49596	5.83418	6.06186	5.5558	5.9784	5.26673	5.61626
Q06179	FMP27	Protein FMP27, mitochondrial	16	5.58025	5.65234	5.49756	5.72007	5.15563	5.2341	5.80757	5.66734	5.67032	5.7748	5.7195	5.87484	5.3507	5.50585	5.25241	5.60845	5.4212	5.50708
P06700	SIR2	NAD-dependent histone deacetylase SIR2	16	6.71433	6.8313	6.42728	4.87412	4.88335	4.88268	6.2369	6.77568	6.41459	5.85067	6.22373	6.0285	3.8474	3.89051	3.90548	5.22041	5.3194	5.67366
Q08961	RKM1	Ribosomal lysine N-methyltransferase 1	16	4.94431	5.26422	5.13363	5.20627	4.97379	5.21287	5.42278	5.25976	4.92707	5.92252	6.2062	6.18397	5.64765	6.00816	5.66811	5.83772	6.14902	6.03196
P43593	UBP6	Ubiquitin carboxyl-terminal hydrolase 6	16	5.82624	5.68976	5.96986	5.62635	5.97296	5.90871	5.94493	5.73602	5.95791	5.29198	5.18673	5.12026	5.29321	5.18137	5.60344	5.27245	5.26249	5.15534
P07285	TRP4	Anthranilate phosphoribosyltransferase	16	5.01401	5.20277	5.53854	4.70021	4.94115	4.8275	4.73715	4.93363	4.93437	6.06119	6.37584	6.45668	5.66231	5.83443	5.99347	6.22365	6.14632	6.41677
Q04264	PDS5	Sister chromatid cohesion protein PDS5	16	5.23091	5.26206	5.76664	5.07883	5.22029	5.54156	5.32082	5.49941	5.22133	5.70118	5.66744	5.60632	6.00395	5.53236	5.78926	6.14923	5.57702	5.83139
Q06678	MRPL35	54S ribosomal protein L35, mitochondrial	16	5.19486	5.11982	4.90959	4.78512	5.087	4.69427	4.89441	4.93798	4.94213	6.37088	6.08751	5.94585	6.05274	6.31375	6.11303	6.39834	6.06143	6.09127
P14832	CPR1	Peptidyl-prolyl cis-trans isomerase	16	5.37388	5.12787	5.00651	4.95392	5.554	5.12149	4.95932	5.44402	4.8046	5.86448	5.87935	5.69118	6.44732	6.62398	5.97857	6.2637	5.54676	5.35903
P32776	TFB1	General transcription and DNA repair factor IIH subunit TFB1	16	5.66428	5.62474	5.60833	5.22409	5.35031	5.5686	5.44552	5.3012	5.86852	5.53348	5.09743	5.59428	5.69208	5.57017	5.92433	5.58362	5.80379	5.54522
P38138	ROT2	Glucosidase 2 subunit alpha	16	5.07181	5.0292	5.17523	5.02151	5.19369	5.07599	5.12286	5.21959	4.80487	5.90984	6.38448	6.22402	5.98013	5.5819	5.74436	6.17333	5.98143	6.30574
P32787	MGM101	Mitochondrial genome maintenance protein MGM101	16	6.11188	6.16967	5.79335	6.01014	6.38107	6.10698	6.38991	6.31719	6.13702	5.15836	4.84265	4.67952	5.04334	5.04657	5.26178	5.03695	4.65863	4.85499
P25298	RNA14	mRNA 3'-end-processing protein RNA14	16	5.29255	5.2708	5.48494	5.31851	5.3334	5.2951	5.10624	5.22861	5.41313	5.46021	5.45053	6.07088	5.94986	5.88063	5.81263	5.91093	6.01014	5.71091
P53141	MLC1	Myosin light chain 1	16	3.26769	4.56448	4.42401	3.83146	3.40049	4.73504	5.32648	4.72422	4.77921	9.65396	8.2407	6.56331	6.53135	5.01798	6.86968	7.50333	5.81741	4.74918
P53909	AAH1	Adenine deaminase	16	6.72925	6.88702	6.92574	6.64558	6.11596	6.85215	6.27117	6.63108	6.82282	4.58596	4.30839	4.34545	4.38386	4.55955	4.30738	4.57667	4.42621	4.62577
Q04225	RRB1	Ribosome assembly protein RRB1	16	6.01523	5.8471	5.52368	5.42255	5.70186	5.82251	5.52499	5.55365	5.47667	5.41457	5.69329	5.71206	5.19588	5.18108	5.49526	5.41691	5.41227	5.59046
P46151	MET12	Methylenetetrahydrofolate reductase 1	16	5.55633	5.67303	5.18145	5.45377	5.44537	5.50539	5.40972	5.44168	5.2312	5.61786	5.75155	5.59898	5.51548	5.85726	5.6837	5.59554	5.72716	5.75453
P38281	APD1	Actin patches distal protein 1	16	5.72216	5.68101	5.60948	5.65867	5.79985	5.69248	5.85906	5.97724	5.82434	5.2303	5.24479	5.27571	5.2569	5.18642	5.42347	5.56234	5.42	5.57578
Q08421	ETT1	Enhancer of translation termination 1	16	6.16611	6.73443	7.44821	6.32726	5.87296	6.29944	6.69921	6.46772	6.83581	4.63482	4.82787	4.89336	4.43552	4.36403	4.71491	4.35994	4.30051	4.61789
Q12125	GET4	Golgi to ER traffic protein 4	16	5.1564	6.02813	5.25014	5.09285	5.82847	5.44777	5.28734	6.30775	4.62552	5.62024	6.19512	5.67299	5.06805	5.08975	5.71745	5.66917	5.36515	6.57771
P47160	ENT3	Epsin-3	16	6.47862	6.49501	6.11634	6.26169	6.58138	6.20586	6.87386	6.51665	6.71761	4.62081	4.66558	4.76414	4.57193	4.33213	4.89827	4.57975	4.83976	4.48061
P29469	MCM2	DNA replication licensing factor MCM2	16	5.17645	5.43583	5.61891	5.12171	5.25784	5.34667	5.55055	5.3738	5.42827	5.86059	5.66048	5.75627	5.05989	5.57815	5.44638	6.10697	6.01995	6.20128
P38264	PHO88	SRP-independent targeting protein 3	16	6.11117	6.63797	5.73197	6.0376	5.97091	6.29891	5.81706	6.20693	5.68917	5.54791	5.13429	5.53489	4.89789	5.0148	4.80856	5.11774	4.56281	4.87943
Q03497	STE20	Serine/threonine-protein kinase STE20	16	6.58236	7.16648	6.9275	7.24422	7.1546	6.90113	6.47599	7.21893	7.15478	3.97283	4.53572	4.50701	3.77296	3.88362	4.1778	4.20199	3.92573	4.19636
P01120	RAS2	Ras-like protein 2	16	5.78141	5.58036	5.37911	5.70435	5.58841	5.39656	5.6485	5.45796	5.62617	5.77829	5.57784	5.49873	5.66153	5.51183	5.41502	5.7036	5.59155	5.09879
P38873	KOG1	Target of rapamycin complex 1 subunit KOG1	16	5.55645	5.67458	5.59014	5.62012	5.69077	5.65717	5.72469	5.7176	5.68837	5.52893	5.44726	5.2757	5.17096	5.45245	5.40897	5.45963	5.73135	5.60488
P38086	RDH54	DNA repair and recombination protein RDH54	16	5.34143	5.32587	5.53529	5.17994	5.42781	5.55307	5.85607	5.64528	5.39175	5.8552	5.46799	5.47813	5.34291	5.90961	5.28217	5.81675	5.90942	5.6813
P12754	GCD2	Translation initiation factor eIF-2B subunit delta	16	5.95502	6.08533	5.8615	6.24497	6.21985	5.6913	5.70624	6.19455	5.44233	5.38352	5.70748	5.10416	5.115	5.02276	5.05421	5.10625	4.84563	5.25991
Q06078	UTP21	U3 small nucleolar RNA-associated protein 21	16	5.59073	5.9052	5.8391	5.62268	5.74057	5.53862	5.41463	5.77183	5.16052	5.79801	5.97628	5.48386	5.39564	5.15416	5.48615	5.22857	5.24186	5.6516
P37012	PGM2	Phosphoglucomutase 2	16	4.397	4.3619	4.38349	5.57841	5.61737	5.58059	5.55322	5.37244	5.45521	4.99182	5.09515	4.92203	6.98274	6.68824	6.39813	6.30447	6.44567	5.87214
P16547	OM45	Mitochondrial outer membrane protein OM45	16	5.06397	5.06029	5.17514	5.92475	6.12276	6.53481	5.59695	5.76252	6.29666	4.55629	4.3618	4.62518	6.28575	6.08202	5.6565	5.74148	5.34986	5.80326
P32486	KRE6	Beta-glucan synthesis-associated protein KRE6	16	5.91535	5.8641	6.03149	5.63645	5.74324	6.02577	5.81703	5.9401	5.50146	4.90794	5.74063	5.4319	5.27861	5.34595	5.1513	5.12479	5.4433	5.10058
P39685	POM152	Nucleoporin POM152	16	6.51453	6.40247	6.41052	6.3253	5.98303	6.517	6.25005	6.31175	6.45171	4.80317	4.68811	4.85819	4.49813	4.72847	4.73643	4.67135	5.04525	4.80453
P39966	PTC2	Protein phosphatase 2C homolog 2	16	5.77933	5.71104	5.80213	5.91762	5.83185	5.93051	5.85849	5.85001	6.00566	5.21384	5.2904	5.13023	5.19531	5.02954	5.20905	5.38681	5.50968	5.34852
P00331	ADH2	Alcohol dehydrogenase 2	16	5.58166	5.70211	5.34951	6.02582	6.18804	5.97035	5.05102	5.24806	5.02117	5.26216	5.29837	5.41863	6.27352	6.13678	6.17096	5.24004	5.02728	5.03452
Q08985	SAM4	Homocysteine S-methyltransferase 2	16	5.61035	5.14854	5.25738	5.18137	5.25797	5.48743	5.18368	5.14976	5.19786	5.53172	5.43825	6.06641	6.24107	6.12086	6.04434	5.78425	5.96248	5.33627
P53067	KAP114	Importin subunit beta-5	16	5.22345	5.32409	5.32676	5.05681	5.3074	5.125	5.41019	5.22299	5.13661	5.91969	5.69199	6.06316	5.82629	5.86133	5.96225	5.77141	5.87212	5.89844
P40563	AIM21	Altered inheritance of mitochondria protein 21	16	7.99163	7.86272	7.54508	8.04677	8.51588	8.06752	7.92243	8.18726	8.12723	3.20568	3.29324	3.52865	3.21095	3.07842	2.84708	2.59174	3.08557	2.89213
P38999	LYS9	Saccharopine dehydrogenase [NADP(+), L-glutamate-forming]	16	4.98536	4.90573	5.17191	5.65593	5.70063	5.82845	5.12839	5.58007	5.36079	5.14513	5.03608	5.21531	6.65911	6.28612	6.17837	6.03516	5.74042	5.38704
P32588	PUB1	Nuclear and cytoplasmic polyadenylated RNA-binding protein PUB1	16	5.72722	5.73084	5.01312	5.73457	6.04787	5.44831	5.28733	5.69352	4.91371	5.7711	5.91728	5.65372	5.21203	5.59224	5.65876	5.38142	5.45584	5.76112
P39743	RVS167	Reduced viability upon starvation protein 167	16	5.36254	5.26288	5.69808	5.65808	5.63408	5.65185	5.67079	5.68879	5.93978	5.3723	5.24947	5.25102	5.53004	5.55864	5.67589	5.78007	5.57656	5.43913
P36139	PET10	Protein PET10	16	6.91233	6.88473	6.67479	6.2897	6.29766	6.42792	6.22015	6.15346	6.08002	4.83909	5.04648	4.8977	4.40033	4.27645	4.57001	4.7335	4.7131	4.58259
P53064	RTF1	RNA polymerase-associated protein RTF1	16	6.75865	5.96693	6.26317	6.17186	6.41839	6.29812	6.13157	6.21878	6.74095	4.70997	4.54216	4.70529	5.2501	4.7086	4.98089	5.0312	4.71348	4.3899
Q07878	VPS13	Vacuolar protein sorting-associated protein 13	16	5.30236	5.36261	5.50919	5.44997	5.21883	5.20558	5.39413	5.41095	5.35284	5.53698	5.81565	5.94536	5.36208	5.66632	5.49729	6.17402	5.6311	6.16476
P23337	GSY1	Glycogen [starch] synthase isoform 1	16	5.28838	5.64497	5.14878	5.11085	5.49344	5.42194	5.36063	5.28954	5.32679	5.63122	5.88989	5.73476	5.77638	5.45013	5.82898	6.22075	5.98209	5.40048
P32608	RTG2	Retrograde regulation protein 2	16	5.37873	5.44969	5.85211	5.77901	5.5881	5.5503	5.50518	5.75347	5.66526	5.35932	5.12545	5.47916	5.73895	5.4868	5.58123	6.06792	5.622	5.01732
Q08446	SGT1	Protein SGT1	16	5.26132	5.49342	5.4237	5.44812	5.50587	5.67256	5.60273	5.24056	5.25162	5.63374	5.55807	5.42042	5.89943	5.75636	5.76337	5.73607	5.72065	5.61198
P38237	UBP14	Ubiquitin carboxyl-terminal hydrolase 14	16	6.33797	6.22077	6.39398	6.18657	6.32536	6.03859	6.28496	6.31517	5.78992	5.36761	4.7505	5.07942	4.96123	4.96405	4.84073	4.98587	4.69387	4.46342
P40495	LYS12	Homoisocitrate dehydrogenase, mitochondrial	16	5.30455	5.29772	5.43796	5.0405	4.92613	5.16049	5.06548	5.0802	5.06408	5.81993	5.83117	5.86245	6.16543	6.18592	6.20525	6.10406	5.91595	5.53273
P39969	BOI2	Protein BOI2	16	6.2605	6.27282	6.35259	6.32938	5.96508	6.37581	6.47968	6.04006	6.63936	4.81175	4.99989	5.28234	4.72726	4.46619	4.72053	4.77157	4.60208	4.90312
P06839	RAD3	General transcription and DNA repair factor IIH helicase subunit XPD	16	5.81001	5.79278	5.84304	5.84027	5.40951	5.79	5.49971	5.37238	6.00381	5.475	5.15279	5.4663	5.32215	5.40397	5.51503	5.34992	5.41848	5.53485
P48362	HGH1	Protein HGH1	16	5.3802	5.22243	5.56445	5.22182	5.29736	5.04712	5.24868	5.33796	5.33255	5.92756	5.64032	5.91209	5.78142	5.44545	6.14341	5.76573	5.77423	5.95723
Q03496	TRM732	tRNA (cytidine(32)-2'-O)-methyltransferase non-catalytic subunit TRM732	16	5.46679	5.6364	5.51413	5.77384	5.26885	5.7612	5.43703	5.70265	5.29612	6.08566	5.68469	5.48108	5.2821	5.25603	5.47614	5.52228	5.51583	5.83919
P47137	YJR096W	Uncharacterized oxidoreductase YJR096W	16	4.70066	4.69982	4.55799	5.33214	5.63891	5.2924	5.18246	5.20217	5.17392	5.60812	5.79989	5.50886	6.49173	6.52428	6.41575	6.2305	5.94507	5.69535
P33891	TIP20	Protein transport protein TIP20	16	5.33644	5.32585	5.37098	5.29834	5.03026	5.11773	5.29062	5.06658	5.3283	5.84935	5.72433	5.97132	5.99695	5.63919	5.81744	5.77848	6.0434	6.01444
Q06178	NMA1	Nicotinamide/nicotinic acid mononucleotide adenylyltransferase 1	16	5.32407	4.96741	5.04962	5.31579	5.03946	5.25139	5.4147	5.40253	5.33979	5.72124	5.83105	5.96098	5.67603	5.58278	5.99428	5.83424	6.07411	6.22053
Q05931	SSQ1	Heat shock protein SSQ1, mitochondrial	16	5.59525	5.53022	5.37416	5.30937	5.17807	5.50159	5.49467	5.16896	5.52622	5.77159	5.65684	6.14496	5.78355	5.61967	5.43192	5.47588	5.6606	5.77647
P52488	UBA2	Ubiquitin-activating enzyme E1-like	16	5.77796	5.45528	5.61651	5.41427	5.69666	5.94743	5.89062	5.7712	5.38468	5.48726	5.55282	5.52816	5.47069	5.36894	5.43211	5.46619	5.57211	5.16711
P14737	RAD9	DNA repair protein RAD9	16	6.36841	6.60704	6.44992	5.97129	5.77549	5.96431	6.30969	5.94212	6.14644	5.1538	5.40862	5.33378	4.56995	4.68727	4.91645	4.59162	4.82298	4.98082
P53874	UBP10	Ubiquitin carboxyl-terminal hydrolase 10	16	5.40768	5.45625	5.43775	5.47784	5.34521	5.51699	5.2359	5.36547	5.40623	5.83422	5.78247	5.68658	5.99161	5.64985	5.46908	5.53186	5.98427	5.42074
P39938	RPS26A	40S ribosomal protein S26-A	16	5.02901	4.4736	4.58139	4.63968	4.64409	4.41361	4.54369	4.80167	4.89059	7.20016	6.88174	6.88059	6.44295	6.55666	6.04	6.27754	5.95396	5.74905
P13574	STE12	Protein STE12	16	6.06005	6.20831	6.34522	5.84722	5.82629	6.11788	6.23611	5.92396	5.92114	5.0618	5.24913	5.16208	4.71225	5.04815	5.08977	5.00983	4.94298	5.23785
P38250	IST2	Increased sodium tolerance protein 2	16	5.85419	5.80247	6.15396	6.09232	6.08362	5.92771	5.77224	5.96407	6.06631	5.26577	5.60242	5.26104	4.94511	4.77468	5.13062	4.91911	5.01136	5.373
Q00764	TPS1	Alpha,alpha-trehalose-phosphate synthase [UDP-forming] 56 kDa subunit	16	5.31761	5.37674	5.35526	6.09004	6.40997	6.18421	6.46253	5.92962	6.29262	4.66499	4.46647	4.5421	5.30059	5.60623	5.62189	5.50644	5.47039	5.4023
P47061	VPS53	Vacuolar protein sorting-associated protein 53	16	5.60634	5.71328	5.68491	5.68158	5.58529	5.51426	5.6557	5.5469	5.7264	5.47278	5.31391	5.31096	5.57896	5.68859	5.20715	5.51851	5.99893	5.19554
P35729	NUP120	Nucleoporin NUP120	16	5.09562	5.20083	5.57375	5.1971	4.87092	5.26343	5.19316	5.1596	5.17615	5.98429	5.7971	6.092	5.47746	6.23189	5.77083	6.04929	5.98047	5.88611
P53303	ZPR1	Zinc finger protein ZPR1	16	5.52911	5.63506	5.52054	5.47077	5.90959	5.73582	6.08752	5.68797	5.91661	5.49523	4.9287	5.22768	5.73118	5.78552	5.44167	5.45597	5.32452	5.11655
P32634	PMD1	Negative regulator of sporulation PMD1	16	5.94551	5.99094	6.11914	6.27658	6.04766	6.35018	6.53223	5.83352	6.43309	5.17001	5.01708	5.15048	4.7273	4.98203	4.4845	4.57161	5.18336	5.18477
P40017	YAT2	Carnitine O-acetyltransferase YAT2	16	4.71054	4.82427	5.09087	6.02783	5.87566	6.04345	5.66818	5.4793	5.9364	4.79158	5.02298	4.90623	5.99808	5.86383	5.8538	5.93477	6.10981	5.86243
P30952	MLS1	Malate synthase 1	16	4.95599	4.79058	4.56711	5.66418	5.5016	5.35761	5.08562	5.21012	5.17937	5.15535	5.20562	5.11788	6.8464	6.80265	6.62605	6.25566	5.99367	5.68455
P32939	YPT7	GTP-binding protein YPT7	16	5.2197	5.55398	5.05427	5.19961	5.23483	5.09089	5.34848	5.50028	5.50264	5.63108	5.44508	5.9885	5.83696	5.76287	5.88064	5.96219	6.06621	5.72179
P53318	COQ6	Ubiquinone biosynthesis monooxygenase COQ6, mitochondrial	16	5.09042	5.1143	5.38343	5.34362	4.96431	5.29312	5.14162	5.43788	5.26724	5.731	5.32189	6.01479	6.06719	6.17275	5.58014	6.21117	5.87189	5.99326
P17119	KAR3	Kinesin-like protein KAR3	16	5.86733	5.77308	5.84925	5.49509	5.34237	5.66131	5.51292	5.75661	5.90221	5.52983	5.13718	5.6983	5.16283	5.37605	5.25804	5.73033	5.31753	5.62975
P21242	PRE10	Probable proteasome subunit alpha type-7	16	5.68314	5.36984	5.27968	5.34303	5.60516	5.50225	5.56714	5.38941	5.35928	5.43195	5.24398	5.62775	5.78948	5.8038	5.81747	5.57663	5.81503	5.79497
P14065	GCY1	Glycerol 2-dehydrogenase (NADP(+))	16	4.71381	5.00188	4.95616	5.55894	5.73167	5.53474	5.14609	5.31601	5.50377	5.31147	5.43263	4.95464	6.72074	6.44694	6.28271	5.80768	5.81899	5.76113
P21827	SRM1	Guanine nucleotide exchange factor SRM1	16	6.49938	6.2749	6.31001	6.1665	6.19445	6.53446	6.75776	6.67205	6.59535	4.54608	4.47392	4.60586	4.90933	5.01725	4.5933	4.82406	4.8387	4.18666
Q08686	TUM1	Thiosulfate sulfurtransferase TUM1	16	5.34179	5.48637	5.21893	5.26761	5.68635	5.45489	5.45692	5.34708	5.54045	5.3354	5.99018	5.27226	5.67856	5.59552	5.99212	5.84169	5.65154	5.84235
P38810	SFB3	SED5-binding protein 3	16	6.71418	7.05702	6.5795	6.1302	6.98757	7.49972	6.84872	6.85634	6.82525	4.36757	4.29897	3.99814	4.10157	4.60982	4.17049	4.27893	4.34046	4.33556
P40414	TPM2	Tropomyosin-2	16	10.0082	6.13619	4.6399	6.24848	5.79296	6.33969	5.6183	3.97886	4.92939	6.68988	6.27739	3.61845	7.02448	5.9616	5.07378	3.0541	4.56745	4.04091
P38883	RIX1	Pre-rRNA-processing protein RIX1	16	5.58955	5.6341	5.50635	5.40024	5.38339	5.50091	5.67166	5.23447	5.56242	5.71659	5.5252	5.33672	5.99011	5.62815	5.36017	5.51904	5.69957	5.74134
P19454	CKA2	Casein kinase II subunit alpha'	16	5.13811	5.22223	5.11807	5.17027	5.31203	4.91429	5.22013	5.06443	4.86246	6.22569	6.34865	5.6336	5.79391	5.91103	6.08169	5.91262	5.94973	6.12107
Q03466	EBS1	Protein EBS1	16	5.24625	5.21666	5.42116	5.80167	5.18211	5.42506	5.03972	5.13722	5.30682	6.00534	5.95447	5.89807	5.58437	5.91083	5.76343	5.88528	5.6664	5.55515
Q08723	RPN8	26S proteasome regulatory subunit RPN8	16	5.83575	5.66314	5.80085	5.72177	5.83871	5.76288	5.50134	5.60776	5.85711	5.67731	5.43624	5.32765	5.53644	5.24337	5.15974	5.57313	5.41235	5.04445
Q08977	CUB1	Cu(2+) suppressing and bleomycin sensitive protein 1	16	6.07138	6.31792	5.67219	6.72188	6.74971	6.51515	6.29368	6.5005	5.85433	4.63458	5.01701	4.70936	4.56587	4.88836	4.82637	4.85386	4.66705	5.14078
P20484	MAK11	Protein MAK11	16	6.51961	6.82895	6.49229	6.60652	6.33092	6.36124	6.22373	6.72923	5.56457	4.72587	5.36274	4.65753	4.0718	4.52578	4.59759	4.59888	4.56772	5.23503
P05756	RPS13	40S ribosomal protein S13	16	4.47753	3.80076	3.58836	3.80969	4.31058	3.45018	3.5586	4.1043	3.82086	7.62235	8.14621	7.29202	6.89803	7.09571	6.97324	6.87376	6.71587	7.46195
P31373	CYS3	Cystathionine gamma-lyase	16	5.07046	4.86417	4.95118	5.04865	5.23208	5.15311	4.97071	5.2001	5.34127	5.73732	5.83253	5.60788	6.536	6.55997	6.29812	6.06546	5.88991	5.64111
P17505	MDH1	Malate dehydrogenase, mitochondrial	16	4.68656	4.51709	4.65475	5.55824	4.96035	5.15667	5.0246	4.94578	5.24933	5.77845	5.64096	5.351	6.56162	6.14106	6.18797	6.36192	6.64635	6.57727
P32911	SUI1	Eukaryotic translation initiation factor eIF-1	16	5.75746	5.7648	5.84715	5.42316	5.76432	5.66257	5.67184	5.52428	5.87868	5.7829	5.97896	5.47242	5.33403	5.69009	5.45616	5.16499	5.33127	4.49494
Q05881	YLR287C	Uncharacterized protein YLR287C	16	4.9305	5.06807	5.41322	4.87497	4.8658	5.12139	5.11131	5.03693	4.65481	6.30006	6.12066	6.31686	5.85877	5.74554	6.27425	6.32215	6.05092	5.9338
P40517	YRB2	Ran-specific GTPase-activating protein 2	16	6.21613	5.95063	6.19407	5.63384	5.74038	5.96714	5.95414	5.8435	5.77906	5.25753	5.38241	5.62065	5.17029	4.87328	5.06233	5.15713	5.21825	4.97923
P16664	RGP1	Guanine nucleotide exchange factor subunit RGP1	16	5.677	5.48715	5.88364	5.43828	5.28119	5.71626	5.39493	5.54686	5.41484	5.5875	5.553	5.45492	5.49708	5.57779	5.54681	5.61972	5.59775	5.72529
P53081	NIF3	NGG1-interacting factor 3	16	5.2111	5.28477	4.8896	5.31286	5.70808	5.22352	5.54231	5.72944	4.9067	5.4687	5.92345	5.76822	5.7337	5.70085	6.09132	5.83331	5.78449	5.88759
P38254	PBY1	Probable tubulin--tyrosine ligase PBY1	16	5.45194	5.6414	5.38686	5.27589	5.34301	5.2963	5.53084	5.41231	5.43353	5.91534	5.50497	5.65399	5.71308	5.68763	5.84969	5.53858	5.64176	5.72287
P47122	NPA3	GPN-loop GTPase 1	16	5.30589	5.2905	5.63392	4.96053	5.3586	5.33657	4.87708	5.10003	5.4814	5.80725	5.64474	5.8851	5.83127	5.66794	5.76875	5.59227	6.2077	6.25048
P38777	FSH1	Family of serine hydrolases 1	16	5.73095	5.12393	4.72264	4.70862	4.93034	4.32158	4.9379	5.01775	4.66709	7.00354	6.59653	6.02203	5.99344	6.0689	5.63803	6.35068	5.98235	6.18369
P30902	ATP7	ATP synthase subunit d, mitochondrial	16	5.50361	5.15229	5.23995	5.36974	5.83746	5.41277	5.84394	5.57158	5.48279	5.67307	5.29282	4.96549	5.97316	5.8014	5.89209	5.64256	5.69857	5.64671
P53959	COG6	Conserved oligomeric Golgi complex subunit 6	16	5.71147	5.53333	5.57936	5.79427	5.18815	5.59504	5.615	5.50688	5.61857	5.5638	5.88435	5.7048	5.01201	5.3252	5.46088	5.65241	5.42612	5.82835
P00045	CYC7	Cytochrome c isoform 2	16	4.82095	4.67962	4.4343	5.50131	5.41767	4.89815	5.17342	5.05253	5.0192	5.77294	5.8372	5.66591	6.41636	6.46865	6.11992	6.2605	6.2704	6.19098
P23724	PRE7	Proteasome subunit beta type-6	16	5.06458	5.11932	4.86581	4.9219	5.51229	5.19719	4.88691	5.22379	4.98238	5.9228	5.59188	5.71774	6.29213	6.21892	6.15863	6.09561	5.89121	6.33689
P46669	RPA43	DNA-directed RNA polymerase I subunit RPA43	16	5.64401	5.75386	5.69027	5.21371	5.30546	5.61195	5.37382	5.81194	5.40403	5.48782	5.51639	5.58769	5.46501	5.68574	5.48677	5.41543	5.87883	5.66726
Q02206	RSC4	Chromatin structure-remodeling complex subunit RSC4	16	5.62086	5.86466	5.75856	5.76272	5.72581	5.58266	5.63215	5.57075	5.50462	5.61627	5.50744	5.64972	5.34876	5.21929	5.59812	5.35537	5.55567	5.12656
Q01802	AAT1	Aspartate aminotransferase, mitochondrial	16	5.06253	5.18042	5.62756	5.04474	5.3159	5.10355	4.78303	5.31937	5.25463	5.67923	6.07539	5.85558	6.10515	5.59492	6.07173	6.04872	5.89332	5.98422
P43613	ERJ5	ER-localized J domain-containing protein 5	16	5.39508	5.46667	5.10324	5.43634	5.37629	5.46764	5.34817	5.08509	5.54541	5.37304	5.27101	5.59397	5.73236	5.90176	5.41294	5.94855	6.00456	6.53789
P39009	DUN1	DNA damage response protein kinase DUN1	16	5.93434	5.42185	5.57984	5.24449	5.37935	5.28007	5.46281	5.35845	5.72012	5.62983	5.82179	5.48578	5.62824	5.42899	5.83504	5.71763	5.85952	5.21186
P29468	PAP1	Poly(A) polymerase	16	5.50207	5.43981	5.58814	5.24949	5.36255	5.60456	5.47014	5.35521	5.68876	5.66822	5.43109	5.71637	5.49559	5.83529	5.52498	5.7177	5.91414	5.4359
P36101	TCD2	tRNA threonylcarbamoyladenosine dehydratase 2	16	4.87444	5.09174	5.24544	5.04074	4.8748	4.85051	4.74095	5.04655	4.97054	6.00961	6.24124	6.11774	6.04231	5.93786	6.24099	6.27704	6.50511	5.8924
P48837	NUP57	Nucleoporin NUP57	16	5.53444	5.44775	5.49267	5.36405	5.22967	5.36205	5.4274	5.5453	5.52292	5.49699	5.29211	5.85605	5.86287	5.60204	5.77553	5.56101	5.53176	6.09541
P14120	RPL30	60S ribosomal protein L30	16	4.73558	4.58985	4.73241	4.56232	4.36567	4.54979	4.51898	4.34055	4.50037	6.66319	6.37902	6.71526	6.52602	6.28175	6.73606	6.66438	6.52925	6.60954
P0C0T4	RPS25B	40S ribosomal protein S25-B	15	5.04807	4.38694	4.60245	4.57742	4.83296	4.45016	4.72134	4.93347	5.16216	6.37569	6.20623	6.30642	7.05764	6.51753	6.41179	6.34699	6.1283	5.93444
P40150	SSB2	Ribosome-associated molecular chaperone SSB2	15	5.07206	5.18968	5.61674	5.31335	5.19285	5.19963	5.09745	5.13336	5.35166	5.7635	5.65672	5.80389	5.79894	5.723	6.00479	5.55168	6.24485	6.28586
P11154	PYC1	Pyruvate carboxylase 1	15	6.24073	5.46531	4.89253	5.87273	6.07238	6.05277	5.51572	5.45602	5.32148	6.27241	4.80686	4.62724	5.99528	6.08528	5.77273	5.50631	4.87551	5.16873
P53252	PIL1	Sphingolipid long chain base-responsive protein PIL1	15	4.85087	5.03515	4.58159	4.86934	5.03316	5.05229	4.93705	4.93047	4.5873	6.47454	5.83358	6.00662	5.97425	6.47041	6.22881	6.54524	6.05205	6.53725
P32843	YME2	Mitochondrial escape protein 2	15	5.34163	5.43839	5.6452	5.58886	5.70358	5.52378	5.55337	5.54419	5.63114	5.4657	5.60205	5.66913	5.39878	5.26449	5.7161	5.46273	5.81056	5.64033
Q12344	GYP5	GTPase-activating protein GYP5	15	6.35744	6.65176	5.98118	6.88221	6.41612	6.38647	6.62358	6.7849	6.44675	4.6684	5.13993	4.88462	4.30444	4.44049	4.70644	4.26585	4.37602	4.68341
P30665	MCM4	DNA replication licensing factor MCM4	15	5.50615	5.52021	5.4177	5.62974	5.26425	5.10661	5.67642	5.20063	5.28664	5.36651	5.86166	5.83979	5.50654	5.61833	5.77479	5.65336	6.11838	5.65226
P39076	CCT2	T-complex protein 1 subunit beta	15	5.4531	5.29	5.17513	5.25973	5.3086	5.40379	5.21868	5.23888	5.26473	5.80943	5.8105	5.94676	5.89227	5.76536	5.80081	5.73852	5.94936	5.67435
Q01574	ACS1	Acetyl-coenzyme A synthetase 1	15	5.23157	5.0628	4.8179	5.51443	5.60526	5.43227	5.27484	5.53088	5.25845	5.7479	5.59989	5.58078	5.86668	5.82952	6.15565	5.83104	5.62751	6.03262
P33297	RPT5	26S proteasome regulatory subunit 6A	15	5.62574	5.3773	5.58079	5.58945	6.07647	6.13834	5.97981	5.92555	5.84846	5.55705	5.37023	5.05794	5.38698	4.99604	5.38238	5.31867	5.39337	5.39544
P39985	POL5	rDNA transcriptional regulator POL5	15	5.50696	5.20982	5.62093	5.05266	5.24187	5.09928	5.34782	5.24044	5.14581	5.94811	5.70725	6.04061	5.75311	5.64776	6.05374	5.59961	5.95234	5.83188
Q06604	BSP1	Protein BSP1	15	6.66391	6.58913	6.46165	6.87966	6.42719	6.5969	6.57094	6.65556	6.93341	4.54844	4.68456	4.53689	4.5145	4.38589	4.40645	4.53216	4.28119	4.33156
P17442	PHO81	Phosphate system positive regulatory protein PHO81	15	5.2141	5.21393	5.18113	5.33157	5.32129	5.00169	5.23416	5.01242	5.3401	6.0124	5.78327	5.67543	5.65672	6.21989	5.9955	5.97923	5.89678	5.93038
Q12276	HER1	HMG2-induced ER-remodeling protein 1	15	5.71297	6.26392	5.38449	6.09748	6.16379	5.89836	6.65141	6.32144	6.76826	4.76144	4.6636	4.86173	5.00207	5.0211	5.17739	5.30903	4.97393	4.96759
Q06108	RGC1	Regulator of the glycerol channel 1	15	5.88953	6.06659	5.70829	6.29268	6.44665	6.26892	6.65689	6.56317	6.63867	4.56266	4.74111	4.58696	4.68786	4.79285	4.96758	4.90916	4.82637	5.39407
P36121	RPC37	DNA-directed RNA polymerase III subunit RPC5	15	6.01131	6.28222	5.53049	6.53701	7.14035	6.7725	6.19779	6.44922	5.85143	4.76933	5.24037	4.92727	4.7359	4.69893	4.61203	4.61479	4.47698	5.15208
P38755	OSH7	Oxysterol-binding protein homolog 7	15	5.16585	5.16587	5.47403	5.18965	5.11899	5.34901	5.25956	5.22233	5.18	5.84118	5.39459	5.74271	6.0491	5.94968	6.23056	5.86008	6.03724	5.76957
Q08925	MRN1	RNA-binding protein MRN1	15	5.41573	5.63488	5.64851	5.45787	5.01948	5.53972	5.62707	5.46623	5.33499	5.6263	5.43356	5.48523	5.39488	5.81578	5.49256	5.85561	6.04094	5.71068
P53598	LSC1	Succinate--CoA ligase [ADP-forming] subunit alpha, mitochondrial	15	5.41673	5.50036	5.18815	6.08408	5.80834	5.58139	5.95184	5.77181	5.59061	5.41487	5.42405	5.11441	5.52022	5.78316	5.38948	5.14761	5.55969	5.75318
P25719	CPR3	Peptidyl-prolyl cis-trans isomerase C, mitochondrial	15	6.51611	6.20744	5.7832	5.98145	6.3942	6.14602	6.08805	6.15752	6.24345	4.57952	4.86168	4.78336	5.36597	5.27981	5.17144	5.17345	4.81905	4.44826
Q02875	SYH1	SMY2 homolog 2	15	6.21554	6.02755	6.44034	6.31995	6.16536	6.31614	6.41818	6.1694	6.66977	4.75088	5.0856	5.03499	5.01779	4.58938	4.79388	4.60368	4.68137	4.70019
Q01454	CTF4	DNA polymerase alpha-binding protein	15	6.56491	6.50119	6.93967	6.67217	6.09572	6.94908	7.16115	6.92671	6.08271	4.28517	4.3701	4.43358	4.71058	4.45823	4.39938	4.64677	4.45027	4.35261
P47031	IML2	Inclusion body clearance protein IML2	15	4.80803	5.38038	5.4969	5.33938	5.4341	5.48271	5.57567	5.24068	5.60188	5.23594	5.74562	5.58749	5.70792	5.74098	6.01992	5.62531	5.90316	6.07392
Q06677	SWA2	Auxilin-like clathrin uncoating factor SWA2	15	5.91222	6.05846	5.87707	5.72728	6.05525	5.73825	5.8452	6.06186	5.91635	5.13009	5.43717	5.10488	5.13563	5.27549	5.12658	5.00103	5.23165	5.36555
Q04183	TRS120	Trafficking protein particle complex II-specific subunit 120	15	5.11051	5.24683	5.03377	5.10167	5.30187	5.10426	5.16114	5.11441	5.04408	5.76166	5.90099	5.78399	6.11107	5.88866	5.76262	5.99544	6.18994	6.38708
P15303	SEC23	Protein transport protein SEC23	15	5.809	5.90372	5.42194	5.74987	6.17664	5.9587	5.89858	5.84816	5.01093	5.69689	5.21767	5.08653	5.50627	5.32842	5.39104	5.61194	5.15287	5.23083
P40494	PRK1	Actin-regulating kinase PRK1	15	5.75532	5.87826	6.0255	6.16798	6.0404	5.87706	5.96553	5.95133	6.24712	5.31199	4.74498	5.15918	5.05655	5.40844	5.02831	4.92229	5.22007	5.23971
Q12749	SMC6	Structural maintenance of chromosomes protein 6	15	5.38735	5.32287	5.38786	5.17124	4.85589	5.03119	5.2075	5.10617	5.14862	5.94389	5.64671	5.73731	5.6908	5.84871	5.9405	6.11781	6.22828	6.22727
P15801	MIP1	DNA polymerase gamma	15	5.34845	4.98195	5.30478	5.36189	5.35198	5.38704	5.31893	5.24574	5.22758	5.61329	5.80527	5.95875	5.88027	5.81902	5.72622	5.76675	5.86507	6.03702
P34160	STO1	Nuclear cap-binding protein complex subunit 1	15	4.80971	5.19817	5.50643	4.89717	5.21942	5.28978	5.08534	5.03972	5.25717	6.04646	6.11859	6.01399	5.97001	6.01994	5.81266	5.8118	6.09627	5.80738
Q05029	BCH1	Protein BCH1	15	5.40315	5.60517	5.62708	5.71735	5.37863	5.55247	5.90721	5.94084	5.53514	5.19498	5.43793	5.71786	5.45181	5.36937	5.43717	5.47405	5.70339	5.54638
P16622	HEM15	Ferrochelatase, mitochondrial	15	6.02737	6.12642	6.35925	5.55626	5.42395	5.87652	5.50779	5.68467	5.63494	5.47226	5.42781	5.27269	5.19574	5.12394	4.92264	5.33928	5.60068	5.44779
P25340	ERG4	Delta(24(24(1)))-sterol reductase	15	5.54074	5.22736	5.05005	4.98102	5.1805	4.78362	4.83857	5.12548	5.12462	6.16051	6.10665	5.99991	5.71598	5.95089	5.94412	6.23372	6.1327	5.90356
P09064	SUI3	Eukaryotic translation initiation factor 2 subunit beta	15	4.38915	4.14857	4.50932	4.10349	3.75727	4.00585	4.15518	4.15799	3.50092	7.72073	7.48366	7.25417	7.02779	7.66816	6.56005	7.01325	6.70034	5.84412
P32602	SEC17	Alpha-soluble NSF attachment protein	15	5.74516	5.47901	5.14727	5.43786	5.8327	5.73074	5.386	5.39939	5.7147	5.13929	5.51852	5.47441	5.74232	5.75441	5.71378	5.81553	5.7182	5.2507
P04821	CDC25	Cell division control protein 25	15	5.52757	5.46063	5.71662	5.57502	5.77671	6.01631	5.83415	5.9174	5.68803	5.05152	5.60546	5.44291	5.44941	5.2711	5.50201	5.45317	5.17388	5.53811
P53120	YGL140C	Uncharacterized membrane protein YGL140C	15	5.63813	5.82636	5.99147	5.80499	5.72427	6.05775	5.62994	5.88512	5.57364	5.58496	5.36671	5.40184	5.0328	5.33827	5.25359	5.35567	5.26767	5.26681
P38260	FES1	Hsp70 nucleotide exchange factor FES1	15	5.47521	5.42817	5.67604	5.38284	5.38929	5.5736	5.46209	5.31954	5.67404	5.71937	5.15836	5.7421	5.82063	5.8002	5.53668	5.81097	5.54566	5.48524
P01119	RAS1	Ras-like protein 1	15	6.06373	5.59592	5.92341	5.66558	5.39408	5.63699	5.34528	5.44578	5.71089	5.36041	5.45795	5.66372	5.32408	5.47267	5.50606	5.56904	5.6554	5.209
P47116	PTK2	Serine/threonine-protein kinase PTK2/STK2	15	6.25085	6.74384	5.58718	6.84048	7.29311	6.69627	6.55872	6.70728	6.47159	4.23285	4.76509	4.48526	4.29161	4.13749	4.59381	4.85598	4.93823	4.55036
P38758	TDA3	Putative oxidoreductase TDA3	15	5.66828	5.81979	5.85169	6.28299	6.33677	5.92257	6.07954	6.27074	6.10974	4.96164	5.21797	4.97069	4.9236	5.2598	4.79246	5.23085	5.28345	5.01746
P33750	SOF1	Protein SOF1	15	6.42413	6.0094	6.16647	5.99941	5.98643	5.94502	6.11535	6.07482	6.34615	5.04333	4.86952	4.97597	4.98727	4.95446	5.14997	4.89816	5.29019	4.76397
P25039	MEF1	Elongation factor G, mitochondrial	15	6.4633	6.424	6.02784	5.95907	6.64508	6.32702	6.31709	6.34493	6.48463	4.79649	4.92024	4.67148	4.74173	5.02147	4.72112	4.91466	4.74721	4.47265
P32796	CAT2	Carnitine O-acetyltransferase, mitochondrial	15	4.34438	4.45921	4.42995	5.39556	5.35234	5.31768	5.26696	5.63689	4.90296	5.17865	5.56179	5.50218	6.13357	6.45704	6.59475	5.91832	6.66429	6.88348
Q06096	COG4	Conserved oligomeric Golgi complex subunit 4	15	5.28092	5.38178	5.41058	5.62836	5.22651	5.67008	5.38063	5.27862	5.38452	5.74804	5.77276	5.87435	5.62258	5.71168	5.54259	5.40664	5.88675	5.79259
P38113	ADH5	Alcohol dehydrogenase 5	15	5.17288	5.47652	5.8382	4.9407	4.53296	5.15673	5.02852	4.77654	5.14985	5.70374	6.08419	6.63602	6.49197	5.80158	5.80552	5.83786	5.7703	5.79592
P53316	YGR250C	Uncharacterized RNA-binding protein YGR250C	15	5.02629	5.41544	5.49483	5.40106	5.66954	5.28664	5.57076	5.6108	5.67395	4.97724	5.03161	5.59292	5.79533	5.77358	5.91867	6.01609	5.79694	5.9483
Q12099	FAL1	ATP-dependent RNA helicase FAL1	15	5.25723	4.99618	5.35274	4.91829	4.91912	5.19165	4.8855	4.81215	5.43234	6.17496	5.71373	6.08291	6.07202	5.9096	5.89341	6.1581	6.13197	6.0981
P38717	SIP3	Membrane-anchored lipid-binding protein SIP3	15	4.66706	4.73699	4.96941	4.71299	4.74026	5.0169	4.80037	4.86697	4.94725	5.9969	6.04082	6.27895	6.17572	6.47747	6.52019	6.27516	6.40622	6.37037
Q12071	VPS54	Vacuolar protein sorting-associated protein 54	15	5.37194	5.33629	5.16737	5.56595	5.47731	5.4099	5.58473	5.25942	5.25996	5.81786	5.45727	5.57398	5.67369	6.08902	5.97599	5.87452	5.55701	5.54779
P53276	UTP8	U3 small nucleolar RNA-associated protein 8	15	5.68876	5.6384	5.27077	5.06927	5.48247	5.46299	5.44834	5.53679	5.28559	5.81937	5.33852	5.66737	5.57953	5.6585	5.91941	5.71395	5.72969	5.69028
P25586	KRR1	KRR1 small subunit processome component	15	5.34411	4.939	5.34656	4.83505	4.83201	4.86748	4.99864	4.84133	5.37878	6.19722	5.94338	6.01485	6.04374	6.21159	6.30927	5.86471	6.08949	5.94278
P40318	SSM4	ERAD-associated E3 ubiquitin-protein ligase DOA10	15	5.28314	5.10231	5.31315	4.87434	4.91044	5.28016	5.38848	5.26308	5.20507	6.08681	6.00543	6.11332	5.94668	6.10192	5.86884	6.05	5.48852	5.71833
Q03661	ESC1	Silent chromatin protein ESC1	15	5.94623	6.42675	6.31224	6.64552	5.9644	6.29719	6.28329	6.31471	6.25551	5.04604	5.28945	5.32475	4.32256	4.70814	4.5876	4.53813	4.82681	4.91067
P41697	BUD6	Bud site selection protein 6	15	5.30636	5.21846	5.93009	5.65664	5.60825	5.33544	5.50164	5.24158	5.67928	5.66701	5.35301	5.68437	5.68111	5.60634	5.56016	5.65597	5.87332	5.44098
Q99369	FSH3	Family of serine hydrolases 3	15	5.0352	5.17441	5.12569	5.24253	5.12509	4.90168	5.26988	5.5224	4.80725	6.24527	6.13389	6.37967	5.40893	5.42987	5.48775	5.99847	6.19065	6.52138
P09032	GCD1	Translation initiation factor eIF-2B subunit gamma	15	5.85286	5.91775	5.74216	6.08904	5.96569	5.95743	5.65004	5.75114	5.42024	5.52093	5.56748	5.20074	4.6629	4.95803	5.24737	5.06259	5.47083	5.96278
P54784	ORC1	Origin recognition complex subunit 1	15	5.45865	5.23076	5.64386	5.24485	4.73239	5.39141	5.32561	5.03329	5.41817	5.80905	5.77045	6.22762	5.5768	5.2034	5.63539	5.89438	6.14405	6.25988
P52593	NUP188	Nucleoporin NUP188	15	4.99082	4.96303	5.06378	4.81903	5.38998	4.8932	4.71016	5.15555	5.08601	5.88405	5.9689	5.85427	6.17329	5.95276	6.12365	6.26924	6.1887	6.51358
P11938	RAP1	DNA-binding protein RAP1	15	6.27867	6.46422	6.25082	6.29293	6.54798	6.54968	6.77741	6.65909	6.78626	4.53224	4.96735	4.80487	4.62928	4.59298	4.42706	4.26137	4.62273	4.55507
P43588	RPN11	Ubiquitin carboxyl-terminal hydrolase RPN11	15	5.4657	5.4473	5.13502	5.71752	5.73825	5.58809	5.16621	5.65303	5.46746	5.41883	5.69817	5.79673	5.60547	5.86927	5.76238	5.59362	5.48805	5.38888
P38344	REI1	Cytoplasmic 60S subunit biogenesis factor REI1	15	6.92547	6.42552	6.89012	6.24499	6.37059	6.3774	6.37093	6.16522	6.85908	4.72929	4.57869	4.68744	4.78994	4.31601	4.30638	4.59537	4.88563	4.48193
P46683	YAR1	Ankyrin repeat-containing protein YAR1	15	7.24765	6.71282	5.90453	6.0185	6.13214	7.01662	7.29532	5.76091	6.00616	6.23164	5.51833	4.46755	4.63907	4.15737	4.88037	3.75881	4.35025	3.90195
P43568	CAK1	Serine/threonine-protein kinase CAK1	15	5.07738	5.44635	5.65821	5.34908	5.34617	5.21485	5.36216	5.20149	5.61451	5.6939	5.4313	5.79551	5.87764	5.72109	5.64023	5.96777	5.75771	5.84465
Q08282	PPM2	tRNA wybutosine-synthesizing protein 4	15	5.47977	5.30842	5.67986	5.15585	5.29013	5.2682	5.3636	5.00764	5.29725	5.83683	5.84539	6.01814	5.8573	5.71714	5.50256	5.60149	5.8079	5.96254
P23255	TAF2	Transcription initiation factor TFIID subunit 2	15	5.54071	5.42944	5.56729	5.33012	5.2917	5.42276	5.35673	5.40662	5.1939	5.5954	5.44543	5.60277	5.74296	6.04542	5.64805	5.68271	6.0634	5.63457
Q12339	UTP23	rRNA-processing protein UTP23	15	6.24966	6.05342	6.23221	6.3375	6.01845	5.94552	6.10009	6.26089	6.37805	4.76058	5.05037	4.58285	5.03964	5.14185	5.20392	4.95842	4.94701	4.73957
P32875	LIP5	Lipoyl synthase, mitochondrial	15	5.66261	5.4251	5.96489	5.74296	5.47108	5.96573	6.00106	6.00373	5.83169	5.30855	4.99022	5.20903	5.16634	5.25197	5.55426	5.62564	5.49647	5.32867
P53954	ALG11	GDP-Man:Man(3)GlcNAc(2)-PP-Dol alpha-1,2-mannosyltransferase	15	5.24242	5.02002	5.12594	5.3618	5.23797	5.63144	5.16636	5.28379	5.41702	5.65339	5.76375	5.86207	5.65658	5.67285	5.95416	6.19587	6.03852	5.71606
P36009	DHR2	Probable ATP-dependent RNA helicase DHR2	15	5.57605	5.3227	5.75171	5.39802	5.169	5.41032	5.23293	5.36086	5.40264	5.93034	5.14271	5.9681	5.62717	5.61818	5.59345	5.75935	5.94035	5.79612
P38079	YRO2	Protein YRO2	15	4.80231	5.31743	5.23697	4.9623	4.65245	5.0128	4.95427	5.13547	5.21712	5.63312	6.09648	5.94062	5.74493	6.18023	5.64591	6.18523	6.44304	6.83933
P41819	DIM1	Dimethyladenosine transferase	15	5.4641	4.9684	5.2408	4.96228	4.76711	5.03568	4.53059	5.14103	5.16599	6.08883	5.96091	6.36867	5.87557	5.76442	6.28166	6.0197	6.10348	6.26078
P25374	NFS1	Cysteine desulfurase, mitochondrial	15	5.29239	5.48915	5.23101	5.31206	5.56748	5.56954	5.25684	5.56122	5.33599	5.83464	5.2224	5.65222	5.68251	5.69117	5.59081	6.1247	5.8631	5.72276
P53107	YRB30	Ran-specific GTPase-activating protein 30	15	5.19142	5.33983	5.50591	4.93664	4.70146	5.16049	5.03541	5.17629	5.07924	5.8198	5.80069	6.14894	5.848	5.87581	6.08128	6.20514	6.34808	5.74556
P46681	DLD2	D-2-hydroxyglutarate--pyruvate transhydrogenase DLD2	15	5.54532	5.17393	5.15888	5.70649	5.39328	5.26223	5.29862	4.99156	5.16611	5.83587	5.66457	5.53254	6.18898	5.84786	5.6975	5.68772	6.08061	5.76794
P38850	RTT107	Regulator of Ty1 transposition protein 107	15	5.7891	6.09002	6.31152	5.81579	5.83693	5.96248	5.94901	6.22778	6.28756	5.26221	5.0789	4.86061	5.2346	5.18644	4.95025	5.39022	5.09152	4.67506
Q12377	RPN6	26S proteasome regulatory subunit RPN6	15	4.73894	5.11959	5.08398	5.12203	5.02186	5.11876	4.83192	5.13574	5.051	5.89427	5.96937	5.80465	6.08042	6.37424	5.9139	6.15139	6.15173	6.43621
Q02046	MTD1	Methylenetetrahydrofolate dehydrogenase [NAD(+)]	15	4.82506	5.0374	5.17809	4.64989	4.68213	4.69371	4.46841	4.9148	4.72265	7.13575	6.89575	6.38925	5.72925	6.02054	5.91528	6.37592	6.07533	6.29078
Q08199	SIL1	Nucleotide exchange factor SIL1	15	5.3926	5.5838	5.5508	5.492	5.04105	5.46274	5.14241	5.52116	5.52167	5.2452	5.86802	6.19714	5.58197	5.41141	5.8731	5.67644	5.64663	5.79184
P38217	KAP104	Importin subunit beta-2	15	5.41549	5.53866	5.8143	5.80514	5.57206	5.41802	5.72569	5.69417	5.22929	5.36155	5.51246	5.86043	5.35608	5.76653	5.54114	5.42602	5.3842	5.57876
P47133	EMC2	ER membrane protein complex subunit 2	15	4.70883	4.85626	4.93242	4.58906	4.84474	4.48563	4.69478	4.88373	4.73862	6.21724	6.16227	6.42945	6.29818	6.33488	6.4652	6.49477	6.2973	6.56664
P39521	FHL1	Pre-rRNA-processing protein FHL1	15	6.40222	6.42273	6.71989	6.41904	6.21387	6.58378	7.14399	6.45353	6.98793	4.1629	4.64159	4.72204	4.35757	4.39884	4.50171	4.53043	4.68554	4.65239
Q03010	UME1	Transcriptional regulatory protein UME1	15	6.00184	5.95738	5.64011	5.77101	6.2304	5.96661	5.89719	5.68526	5.83431	5.26525	5.12246	4.9888	5.38956	5.3705	5.09285	5.41706	5.35212	5.01728
P11325	NAM2	Leucine--tRNA ligase, mitochondrial	15	5.20273	5.23088	5.23104	5.43176	4.86592	5.12895	5.43918	5.05279	5.10579	5.92114	5.59998	5.86995	5.62765	6.0766	6.08252	6.24839	6.12856	5.75617
Q05040	FAR8	Factor arrest protein 8	15	5.99581	6.36375	6.33716	5.99196	6.26035	6.15231	6.72346	6.04641	6.13775	5.03822	4.93417	5.01075	4.76725	4.70049	5.24223	4.67888	4.95299	4.66606
P33755	NPL4	Nuclear protein localization protein 4	15	5.19586	5.19888	5.31957	5.33421	5.06788	5.39742	5.60822	5.08314	5.42059	5.67241	5.6441	5.79275	5.79197	5.61028	5.81941	5.98358	6.0339	6.02583
P46951	YPP1	Cargo-transport protein YPP1	15	5.01809	5.16268	5.23781	4.91914	5.02106	5.35181	5.12021	4.86053	5.18827	5.94632	5.77169	6.10081	6.1429	5.99579	5.85918	6.21916	6.26231	5.82222
P38891	BAT1	Branched-chain-amino-acid aminotransferase, mitochondrial	15	5.95562	5.91917	6.26788	5.20919	5.00743	5.32023	5.06396	5.43283	5.10995	5.87586	5.83454	6.46758	5.51741	5.27501	5.32746	5.29576	5.62896	5.49115
P17423	THR1	Homoserine kinase	15	5.67875	5.36522	5.24063	5.12497	5.3405	5.23497	5.27271	5.29547	5.51656	5.85904	5.59856	5.71416	5.94585	5.85756	6.01105	5.79467	5.57853	5.57079
P32469	DPH5	Diphthine methyl ester synthase	15	5.79411	5.07485	5.27672	4.85463	5.42275	4.9569	4.75592	5.23116	5.40412	6.11704	5.8389	5.9111	6.09296	5.9831	5.79823	5.99976	5.89664	5.59109
P46682	APL6	AP-3 complex subunit beta	15	5.55379	5.56161	5.68429	5.15461	5.35045	5.4451	5.51259	5.76447	5.74413	5.54174	5.48191	5.57452	5.65866	5.41736	5.34607	5.74938	5.69326	5.76606
P47057	SNX4	Sorting nexin-4	15	5.23437	5.5353	5.35283	5.52274	5.76032	5.69033	5.46716	5.45473	5.50391	5.34708	5.78893	5.52758	5.46939	5.48098	5.84741	5.79502	5.33966	5.88225
P32802	EMP70	Transmembrane 9 superfamily member 1	15	4.56296	4.9186	5.18974	4.84931	4.35707	5.00955	5.05594	5.3063	4.74071	7.03953	6.22861	6.02885	6.02094	5.8384	5.89863	6.44924	5.94676	6.55887
P39011	BEM4	Bud emergence protein 4	15	5.3627	5.14469	5.39376	5.42029	4.99371	5.11379	5.54239	4.94831	5.30614	5.91361	5.76082	6.11783	5.79009	5.46605	5.81757	5.83752	6.16706	5.90368
P38130	KTR3	Probable mannosyltransferase KTR3	15	5.1043	5.18438	5.34532	5.15192	5.12021	5.19195	5.07644	5.22733	5.30977	5.87693	5.84651	5.90723	5.70275	5.9506	6.00843	6.04058	6.01918	5.93617
Q04693	RSE1	Pre-mRNA-splicing factor RSE1	15	5.34902	5.71217	5.43782	5.513	5.46282	5.53815	5.65408	5.0763	5.5148	5.44626	5.87314	5.54058	5.56577	5.6661	5.56607	5.89675	5.68331	5.50384
P25632	RSC6	Chromatin structure-remodeling complex protein RSC6	15	5.08229	5.12402	5.17136	5.33795	5.29474	5.22228	5.4431	5.12426	5.38959	6.11804	5.82517	5.98898	5.77613	5.47037	5.98861	5.83419	5.88991	5.91902
P38775	YHR045W	Putative uncharacterized protein YHR045W	15	4.9827	5.20023	5.25176	5.23568	5.17868	5.01629	5.0858	5.114	5.45651	5.73771	5.88451	5.9606	5.70972	6.05461	5.99342	6.005	6.12991	6.0029
P38623	RCK2	Serine/threonine-protein kinase RCK2	15	5.79919	5.57974	5.43936	5.04807	5.28196	5.16427	5.19814	5.18796	5.16417	6.19532	5.75814	5.81537	5.78535	5.82811	5.65067	6.02697	5.58528	5.49194
Q06554	IRC20	Uncharacterized ATP-dependent helicase IRC20	15	4.90712	5.41734	5.25296	4.84796	4.83774	4.99823	5.40392	4.85304	5.09547	6.03022	5.76155	6.19993	6.03883	6.04676	5.84779	6.01997	6.06029	6.38089
Q12191	BUG1	Binder of USO1 and GRH1 protein 1	15	7.78258	7.28386	6.55914	7.58814	7.22941	7.6069	7.56351	7.18635	7.77324	3.71136	3.82734	4.04606	3.8469	3.57541	3.57686	3.6107	3.70054	3.53169
P53265	YGR111W	Uncharacterized protein YGR111W	15	5.094	5.31264	5.27911	5.33883	5.58651	5.63781	5.89459	5.49148	5.3676	5.41364	5.58575	5.31353	5.67289	5.70309	5.6523	5.82549	5.92979	5.90095
P41805	RPL10	60S ribosomal protein L10	15	4.43117	4.66421	4.73991	4.24021	4.57789	4.69207	4.54965	4.47639	4.51769	6.52252	6.3938	6.86295	6.73068	6.42905	6.68115	6.63768	6.29025	6.56275
P53388	DIP5	Dicarboxylic amino acid permease	15	4.99423	5.1891	5.41732	4.91732	4.93718	5.35354	5.22885	5.23042	5.25734	5.51437	5.84653	6.02699	6.2358	6.12821	5.87566	5.63088	6.03957	6.17669
P32916	SRP101	Signal recognition particle receptor subunit alpha homolog	15	5.52926	5.1864	5.22328	4.91137	4.96123	5.61015	5.11615	5.20941	5.26577	5.68256	6.0587	6.20132	5.99798	5.86606	5.76803	6.1895	5.77111	5.45174
P32563	VPH1	V-type proton ATPase subunit a, vacuolar isoform	15	4.76638	4.71552	5.24072	4.59466	4.41764	4.787	4.69844	4.70901	4.92129	6.56088	6.04971	6.37096	6.36996	5.99884	6.35772	6.39726	6.48094	6.56306
P32380	SPC110	Spindle pole body component 110	15	5.994	5.69547	5.48213	5.42806	5.60205	5.43121	5.97071	5.08369	5.80742	5.07218	4.95742	5.5236	5.24807	5.01026	5.37017	5.3912	7.52963	5.40272
Q03281	HEH2	Inner nuclear membrane protein HEH2	15	6.12519	5.68943	5.97745	5.88122	5.67423	5.88118	5.75676	5.81363	5.96127	5.27171	5.34649	5.12456	5.47323	5.20352	4.99596	5.63492	5.11874	5.0705
P32836	GSP2	GTP-binding nuclear protein GSP2/CNR2	15	5.73002	5.59661	5.30741	5.31653	5.96574	5.7102	5.60761	6.11345	5.33173	5.78874	5.11709	5.23918	5.67072	5.95646	5.44202	5.68417	5.22373	5.19859
P53969	SAM50	Sorting assembly machinery 50 kDa subunit	15	6.27781	6.67778	6.74775	6.91289	6.14606	6.72672	6.2568	6.88954	6.30947	4.585	4.74956	4.80449	4.39114	4.42956	4.53246	4.49553	4.59172	4.47573
P49573	CTR1	Copper transport protein CTR1	15	7.39847	7.29067	7.53025	7.47313	7.17412	7.14142	7.49643	6.82976	7.03616	4.19579	4.1944	3.7136	3.74807	3.97903	3.48907	3.86944	4.06811	3.37207
Q03761	TAF12	Transcription initiation factor TFIID subunit 12	15	6.03668	5.95199	6.30222	6.15404	5.82413	6.01658	5.81181	5.98179	6.13676	4.77835	5.25925	5.5687	4.91863	4.84495	5.13379	4.98011	5.56548	4.73475
P09620	KEX1	Pheromone-processing carboxypeptidase KEX1	15	6.01658	5.91848	6.31658	5.85743	5.69733	5.90633	5.87453	5.53758	5.96729	5.30044	5.19991	5.47663	4.88924	5.05481	5.23911	5.26463	5.31554	5.16757
P40361	YJL070C	Inactive deaminase YJL070C	15	4.70091	4.72169	5.00551	5.43579	5.11773	4.92582	5.73594	5.38574	5.16695	5.25737	6.12845	5.80582	5.4589	5.64778	6.17815	6.50408	6.3128	6.51059
P38911	FPR3	FK506-binding nuclear protein	15	5.09857	5.27816	4.87414	5.66965	5.86958	5.10366	5.19615	5.86671	4.75554	5.87219	6.68967	5.74446	5.19533	5.50741	5.66622	5.58493	5.53482	6.49284
P35723	YET1	Endoplasmic reticulum transmembrane protein 1	15	5.48695	5.14536	5.204	5.18322	5.46445	5.38268	5.36295	5.38459	5.22964	6.07814	5.55395	5.58227	5.75586	5.99687	5.59674	6.14335	5.7918	5.65718
P39998	EDC3	Enhancer of mRNA-decapping protein 3	15	6.10727	5.75329	6.11804	6.3818	5.83332	6.01426	5.85687	5.78628	6.25103	5.02403	5.56917	5.27425	4.76223	5.06662	4.77248	5.06813	5.23452	5.1264
P35183	AST1	Protein AST1	15	6.25252	6.50603	6.35578	6.63353	6.28478	6.18256	6.3148	6.32168	6.28505	4.92876	4.59656	4.33582	4.8511	4.90771	5.0798	4.82708	4.62516	4.71129
P37302	APE3	Aminopeptidase Y	15	4.20318	4.49212	4.8503	3.92888	3.55254	3.83453	4.36052	4.4308	3.92579	6.66411	6.73733	6.76586	7.57487	7.27614	7.07268	7.27179	6.4311	6.62747
P22141	PRE1	Proteasome subunit beta type-4	15	5.92828	5.87877	5.83531	6.10114	6.02519	5.86923	5.98414	5.86082	5.85848	5.00121	4.97884	5.27524	4.9584	5.22216	5.33524	5.28775	5.2743	5.3255
P49095	GCV2	Glycine dehydrogenase (decarboxylating), mitochondrial	15	7.31943	7.21083	7.48215	6.43134	6.75868	6.50566	6.7358	6.45074	6.31696	4.00627	4.36723	4.48469	3.9607	4.45952	4.40425	4.50794	4.42238	4.17546
Q12428	PDH1	Probable 2-methylcitrate dehydratase	15	4.84872	5.22038	4.92064	6.01335	6.36088	6.0152	6.01725	6.55913	5.40847	4.835	5.02167	4.70385	5.31439	5.68356	5.70079	5.78671	5.5357	6.05432
P38961	RRP8	25S rRNA (adenine(645)-N(1))-methyltransferase	15	5.55112	5.60067	5.60141	5.74488	5.65465	5.59153	5.11901	5.46637	5.49558	5.93128	6.08418	5.49085	5.22628	5.33198	5.48161	5.39482	5.50868	5.72511
P22438	MSM1	Methionine--tRNA ligase, mitochondrial	15	4.95019	4.95301	5.42511	5.03474	5.10236	4.92996	5.10154	5.04916	4.97338	5.98979	5.70156	5.9493	5.99665	5.96489	5.81563	6.36605	6.34666	6.35004
P05740	RPL17A	60S ribosomal protein L17-A	15	5.46165	5.46205	5.38618	5.4735	5.33098	5.56506	5.4159	5.54503	5.2372	5.76146	5.70163	6.00702	5.61886	5.36149	5.30369	5.68379	5.69747	5.98703
Q08971	YPL225W	Protein PBDC1 homolog	15	5.00202	4.89221	5.19468	4.93357	5.08025	5.12773	4.99088	5.04256	4.73679	6.0932	5.82611	5.93979	6.80735	6.54582	6.34342	6.13461	5.69963	5.60938
Q12102	CFT2	Cleavage factor two protein 2	15	5.81997	5.57348	5.55534	5.24969	5.14587	5.7215	5.55439	5.6772	5.43396	5.58599	5.3196	5.9671	5.42784	5.62163	5.44708	5.62788	5.73264	5.53883
P07260	CDC33	Eukaryotic translation initiation factor 4E	15	6.36445	5.98139	6.03922	6.22988	5.96367	6.46644	5.75124	5.98107	6.04042	5.07224	5.46635	5.27149	4.67072	4.98822	5.20424	4.65925	4.84543	5.00428
P00445	SOD1	Superoxide dismutase [Cu-Zn]	15	9.64785	9.46617	9.92167	10.563	9.11164	10.0053	10.1454	9.656	10.1455	1.4477	1.89588	1.25038	1.70589	1.54693	1.5426	0.345262	0.690082	0.912662
P38930	CKB2	Casein kinase II subunit beta'	15	4.60831	4.48256	4.93087	4.67325	4.67658	4.69562	4.73377	4.73315	4.43528	6.6604	6.52784	6.07512	6.42889	6.71515	6.27262	6.28795	6.66497	6.39766
Q06252	YLR179C	Uncharacterized protein YLR179C	15	5.51369	5.41061	5.53826	5.05794	5.33854	5.32018	5.0308	5.33713	5.57306	5.55183	5.7659	6.00282	6.0944	5.65397	6.1049	5.72455	5.60301	5.37843
Q04013	YHM2	Citrate/oxoglutarate carrier protein	15	5.13637	5.23808	5.33967	5.39274	5.25946	5.24432	4.74879	5.19548	4.98658	5.92849	5.97373	5.89116	5.82207	6.15066	5.80051	5.78893	5.85234	6.25062
Q07622	ACK1	Activator of C kinase protein 1	14	5.63422	5.29796	5.5862	5.50058	5.56479	5.35013	5.30498	5.47122	5.48929	5.83443	5.22504	5.53005	5.77683	5.53957	6.00886	5.80141	5.33956	5.74488
P40008	FMP52	Protein FMP52, mitochondrial	14	4.95715	4.85263	4.79736	4.9303	5.21787	4.90492	4.92362	4.86347	4.92869	5.93126	5.82659	5.77464	6.71925	6.57102	6.29361	6.36582	6.21309	5.92873
Q06708	VAC14	Vacuole morphology and inheritance protein 14	14	5.55478	6.022	5.59803	5.65433	5.8032	5.77472	5.87903	5.823	5.77433	5.16287	5.46835	5.43661	5.02697	5.39267	5.19372	5.37105	5.34519	5.71913
P06115	CTT1	Catalase T	14	4.87727	4.80877	4.48168	6.0049	6.47803	6.07447	5.47749	5.59467	5.54915	4.90611	4.7243	4.73359	6.37501	6.28465	6.36292	5.84784	5.97596	5.44317
P32628	RAD23	UV excision repair protein RAD23	14	6.17559	6.7121	6.68852	7.40318	6.56054	6.83056	6.88718	6.88032	7.34655	4.10123	4.33487	4.51752	4.56143	4.30269	4.04652	4.13068	4.40817	4.11234
P53335	PXR1	Protein PXR1	14	5.69293	5.18324	5.17019	5.04931	5.26622	5.33393	5.45124	4.8222	5.49307	5.88309	5.73156	6.11855	5.80185	5.58256	5.84991	5.66069	5.88927	6.02017
P05986	TPK3	cAMP-dependent protein kinase type 3	14	5.24237	5.21812	5.466	5.22365	5.08779	5.56422	5.58075	5.13544	5.42818	5.6703	5.67914	5.7402	5.72012	5.5971	5.85846	5.83005	5.95653	6.00158
Q12452	ERG27	3-keto-steroid reductase	14	5.90065	6.19152	5.67961	5.71265	5.87938	5.52621	5.87625	6.05558	5.51792	5.42183	5.52329	4.86042	5.02089	5.25438	5.05736	5.49658	5.45167	5.57382
P53840	TOF1	Topoisomerase 1-associated factor 1	14	5.25723	5.54845	5.58562	5.60446	5.19641	5.58864	5.71378	5.70501	5.57962	5.81723	5.4538	5.79528	5.33864	5.83505	5.60267	5.63041	5.1485	5.59921
P21375	OSM1	Fumarate reductase 2	14	5.091	5.04987	4.6437	4.98283	5.20816	5.07287	4.7917	5.04772	4.82218	5.98937	6.25648	6.07873	5.86146	5.79727	6.07037	6.4179	6.26583	6.55258
P53863	JJJ1	J protein JJJ1	14	5.00351	5.00035	5.28501	4.69503	4.95404	5.13903	5.02695	5.14659	5.25899	6.28312	6.22296	6.5758	5.53733	6.07336	5.91071	5.94741	5.96403	5.97578
P47171	HIR3	Histone transcription regulator 3	14	4.88149	4.9582	5.15372	4.8644	4.6278	4.67753	4.93602	4.86434	5.05284	6.20745	6.28063	6.15377	5.82386	5.98578	6.01796	6.2423	6.55617	6.71574
P32377	MVD1	Diphosphomevalonate decarboxylase	14	5.22744	5.12716	5.53182	4.9255	5.11616	4.91606	4.89041	5.00793	5.19637	6.12317	5.76388	5.84077	6.4571	6.26711	5.91139	5.8373	6.33711	5.52333
Q03656	SKY1	Serine/threonine-protein kinase SKY1	14	5.41561	5.30862	5.52273	5.25147	5.46558	5.30146	5.67101	5.46707	5.41983	5.46624	5.72538	5.71086	5.79305	5.43026	5.83213	5.80583	5.95868	5.45418
Q3E754	RPS21B	40S ribosomal protein S21-B	14	4.07529	6.75704	5.4149	6.20605	7.29816	6.10027	6.03704	7.17867	4.69363	6.03505	6.87595	6.00546	4.69305	4.83117	4.97033	4.16937	3.95158	4.70698
P25359	RRP43	Exosome complex component RRP43	14	5.8093	5.89846	5.56836	5.51509	5.8996	5.99063	5.73167	5.89253	5.87664	5.21946	5.19617	4.97728	5.36973	5.56543	5.539	5.17923	5.69003	5.0814
P47029	ALY2	Arrestin-related trafficking adapter 3	14	5.43992	5.41733	5.08706	5.62382	5.7816	5.45855	5.68453	5.69356	5.52686	5.56577	5.52307	5.66964	5.40932	5.57352	5.32095	5.71924	5.66757	5.83768
P39538	UBP12	Ubiquitin carboxyl-terminal hydrolase 12	14	6.20362	6.00684	5.75571	5.85567	5.52245	5.61469	5.8402	5.55758	5.71713	5.59487	5.31794	5.43833	5.00268	5.41811	5.48866	5.30984	4.95043	5.40524
Q03063	DIG1	Down-regulator of invasive growth 1	14	7.11479	7.05176	6.81978	7.10733	6.95641	6.94272	6.84027	6.98478	7.04084	4.24895	4.27386	4.16816	4.38203	4.06555	3.88276	3.99414	4.10194	4.02393
P53094	MDS3	Negative regulator of sporulation MDS3	14	6.24146	5.69259	5.7409	5.52826	5.96963	5.58743	5.93297	5.65541	5.8256	5.14762	5.36018	5.24031	5.30909	5.25451	5.02968	5.46341	5.40183	5.61913
P48361	ASK10	Activator of SKN7 protein 10	14	5.33106	5.52814	5.87007	5.59546	4.95025	5.32358	5.55505	5.63341	5.74879	5.4186	5.88972	6.15809	5.35621	5.35008	5.43305	5.1616	5.67338	6.02345
Q02199	NUP49	Nucleoporin NUP49/NSP49	14	5.22149	5.35499	5.44719	5.09564	5.02166	5.27851	5.39095	4.99145	5.18884	6.28077	5.42796	5.95997	5.68485	5.99496	5.79623	6.04247	5.98602	5.83604
P19263	RGR1	Mediator of RNA polymerase II transcription subunit 14	14	5.54357	5.63673	5.7219	5.69875	5.97031	5.45748	5.50851	5.52271	5.36716	5.38604	5.72229	5.48206	5.06633	5.43065	5.47071	5.50073	5.79444	5.71962
P41920	YRB1	Ran-specific GTPase-activating protein 1	14	5.92352	5.46543	5.46525	5.62695	6.26146	5.59672	5.73167	5.81699	5.95818	5.05838	5.43686	5.41361	5.57256	5.18045	5.66183	5.2595	5.48206	5.08857
Q07528	ATG20	Autophagy-related protein 20	14	5.61616	5.58685	5.24199	5.74533	6.10007	5.65972	5.9473	5.94789	5.47648	5.29476	5.2212	5.53588	5.26666	5.20424	5.49677	5.43225	5.49568	5.73078
P53270	YGR117C	Uncharacterized protein YGR117C	14	5.40952	5.80387	5.82907	5.45902	5.64674	5.4018	5.51799	5.34151	5.58779	5.57723	5.3384	5.0735	5.7615	5.70018	5.95393	5.77234	5.65879	5.16681
P32915	SEC61	Protein transport protein SEC61	14	5.00751	4.86559	5.02801	4.80207	4.42309	4.74857	4.8383	4.55015	5.00676	6.50366	6.39445	6.21316	6.43787	6.27311	6.08228	6.38573	6.27392	6.16576
P12684	HMG2	3-hydroxy-3-methylglutaryl-coenzyme A reductase 2	14	5.61857	5.61841	5.74868	5.52136	5.47882	5.46981	5.57776	5.54982	5.63788	5.52225	5.55449	5.87797	5.4133	5.53267	5.35262	5.488	5.555	5.4826
P53192	GET1	Golgi to ER traffic protein 1	14	5.26556	5.10282	5.0784	5.10163	4.8476	5.14289	4.93412	4.94621	5.37318	5.87928	5.8291	5.8125	6.37654	6.04623	6.01936	6.46156	5.99315	5.78987
Q99189	MTR10	mRNA transport regulator MTR10	14	5.33041	5.71435	5.88741	5.8214	5.65401	5.78412	5.78953	5.89615	6.24889	5.57401	4.79929	5.27699	5.45791	5.83889	5.32577	5.56068	5.29586	4.74433
P40581	HYR1	Glutathione peroxidase-like peroxiredoxin HYR1	14	5.39465	5.34189	5.31967	5.40908	5.53809	5.53376	5.58229	5.3903	5.35652	5.41771	5.6782	5.49435	5.83092	5.85214	5.63864	6.01655	5.89979	5.30546
P21304	PWP1	Periodic tryptophan protein 1	14	6.66111	6.73843	6.49288	6.18252	6.61945	6.69749	6.2374	6.56402	6.28333	4.7736	4.42553	4.60161	4.53883	4.73562	4.70194	4.44344	4.27131	5.03149
P36520	MRPL10	54S ribosomal protein L10, mitochondrial	14	4.97448	5.12046	5.07529	5.38969	5.05984	5.16571	5.4205	5.01769	5.1753	6.11281	5.86691	6.02447	5.94901	5.94928	5.96373	5.97348	5.70919	6.05217
Q12674	DNF3	Probable phospholipid-transporting ATPase DNF3	14	4.91479	5.53135	5.16759	5.2872	5.40234	5.26342	5.1614	5.49617	5.15169	6.01158	6.35034	5.69275	5.47413	5.60181	5.89163	5.73295	5.62743	6.24144
Q02629	NUP100	Nucleoporin NUP100/NSP100	14	5.73979	6.30783	6.21523	6.62127	6.22286	6.53072	5.46531	5.975	6.26782	5.01567	4.99652	5.26289	4.79877	4.8613	4.64985	4.85301	5.28512	4.93103
Q08217	PSK2	Serine/threonine-protein kinase PSK2	14	5.44352	5.88938	5.79943	5.69364	5.11656	5.59046	5.35228	5.81789	5.60336	5.34394	5.47731	5.94681	5.50602	5.17397	5.36818	5.42642	5.52418	5.92665
P40467	ASG1	Activator of stress genes 1	14	5.19705	5.62356	5.46295	5.62778	5.36164	5.50186	5.26384	5.46144	5.67889	5.40729	5.50064	5.97173	5.31867	5.52985	5.72885	5.76036	5.70866	5.89495
P40956	GTS1	Protein GTS1	14	5.67485	5.35395	5.27894	5.51306	5.64673	5.29357	5.58171	5.49351	5.64735	5.31946	5.37155	5.46709	6.10832	5.70781	5.77526	5.73317	5.53366	5.50002
P39729	RBG1	Ribosome-interacting GTPase 1	14	5.57651	5.38895	5.32265	5.01857	5.43626	5.15151	4.86472	5.35187	4.93661	6.22514	5.9596	5.9628	5.64272	5.55944	5.75878	5.97044	5.82164	6.05179
Q12017	PLP2	Phosducin-like protein 2	14	5.94932	6.03278	6.14	5.86375	6.12282	5.71645	5.96206	6.01894	6.00731	4.81987	5.28346	5.42067	4.77356	5.11939	5.23981	5.19854	5.17874	5.15253
P53009	SCY1	Protein kinase-like protein SCY1	14	6.15619	5.84072	5.69077	5.77951	5.58509	5.91452	5.9629	5.72326	5.19991	5.21296	5.65114	5.49226	5.04322	5.16511	5.46096	5.42887	5.34617	5.34644
P48570	LYS20	Homocitrate synthase, cytosolic isozyme	14	5.92753	6.07787	6.03266	6.30927	6.28094	5.99319	5.83529	5.88059	5.98619	5.39453	5.6226	5.17131	4.95404	4.99508	4.88453	4.97576	4.72331	4.95532
P32769	HBS1	Elongation factor 1 alpha-like protein	14	6.20412	6.33515	6.18643	5.98397	5.95687	5.95142	6.45803	6.50158	6.19273	5.10835	4.90095	5.04842	4.93751	4.81906	4.86107	4.89003	4.92258	4.74172
P39531	RCY1	Recyclin-1	14	4.84512	5.15294	5.15615	4.90521	4.89157	4.84552	4.83827	4.75727	5.04489	5.94608	6.13403	6.19397	6.07691	6.09257	6.30874	6.36835	6.37167	6.07076
P43612	SAP155	SIT4-associating protein SAP155	14	5.46695	5.48378	5.36438	5.48934	5.25745	5.32599	5.71964	5.11267	5.73583	5.39599	5.59819	5.48982	5.73366	5.6803	5.7023	5.67536	5.82694	5.94139
P38712	RRP3	ATP-dependent rRNA helicase RRP3	14	5.24974	5.50603	5.39793	5.66706	5.38543	5.43526	5.16555	5.35543	5.24684	5.8003	5.83643	5.79766	5.44236	5.79522	5.79395	5.49445	5.48442	6.14592
P47104	RAV1	Regulator of V-ATPase in vacuolar membrane protein 1	14	4.83063	5.29458	5.02964	5.11043	5.01833	5.24723	5.65202	5.26154	5.03848	5.79985	5.62368	6.08371	5.91204	5.85743	6.0578	6.20794	5.91548	6.05919
P38697	IMD2	Inosine-5'-monophosphate dehydrogenase 2	14	5.66771	5.28141	5.73216	4.6857	4.71899	4.848	5.80642	5.73538	6.36442	5.82919	5.26207	5.97862	5.19853	5.00883	5.38521	6.11879	6.27111	6.10745
Q06705	CSR1	Phosphatidylinositol transfer protein CSR1	14	5.61406	5.86566	5.84101	5.61888	5.43041	5.78807	5.4301	5.32005	5.53918	5.51042	5.25817	5.60873	5.44542	5.50847	5.44161	5.87149	5.22702	5.68122
P02400	RPP2B	60S acidic ribosomal protein P2-beta	14	6.48854	6.62178	6.84342	5.96709	5.03712	6.57031	6.537	5.90747	6.84135	4.80732	4.40071	5.14316	5.25549	4.83691	4.69085	4.47438	4.92201	4.65509
P25382	RSA4	Ribosome assembly protein 4	14	6.27355	6.24142	6.19874	5.44677	6.2702	6.1664	6.01226	6.03956	6.17864	4.81892	4.72088	5.07005	5.32252	5.03529	5.49476	4.8355	4.9413	4.93323
P52891	NUP84	Nucleoporin NUP84	14	5.07729	5.31108	5.24558	5.16869	5.30417	5.28606	5.28466	5.19058	5.20913	6.12739	5.88133	6.01183	5.69045	5.97582	5.60494	5.77945	5.90248	5.94907
P53112	PEX14	Peroxisomal membrane protein PEX14	14	5.90002	5.49889	5.55246	5.83684	5.55938	5.59873	5.64373	5.46684	5.93715	5.38916	5.22289	5.57701	5.45379	5.15876	5.40263	5.61614	5.52162	5.66397
Q05468	RQC1	Ribosome quality control complex subunit 1	14	5.44616	5.62073	5.54602	5.45166	5.48655	5.30045	5.58313	5.28257	5.56683	5.76961	5.42106	5.59986	5.7275	5.68632	5.47498	5.77163	5.29384	5.97108
Q03124	RSC9	Chromatin structure-remodeling complex subunit RSC9	14	5.21322	5.10683	5.43972	5.45729	5.27675	5.33626	5.38677	5.54339	5.40237	5.587	5.58436	5.67906	5.79499	5.771	6.14125	5.8983	5.87236	5.50908
P32567	PAH1	Phosphatidic acid phosphohydrolase 1	14	5.77319	5.33063	5.68527	5.54927	5.53625	5.59598	5.56801	5.41574	5.73089	5.39393	5.1863	5.6012	5.40256	5.51051	5.56938	5.48015	5.67497	5.99579
Q12180	HAL9	Halotolerance protein 9	14	4.9312	5.03674	5.51287	5.0443	4.66428	5.29628	5.24627	5.00319	5.29799	6.06381	5.5623	6.17756	6.01366	6.19572	5.73226	6.35654	5.93256	5.93247
O13297	CET1	mRNA-capping enzyme subunit beta	14	6.18823	6.21132	6.30524	6.18343	6.63288	6.33091	6.32007	6.0543	6.44634	4.89964	4.97459	4.42456	5.03112	5.02428	4.8645	4.92084	4.42318	4.76456
P36159	TRZ1	Ribonuclease Z	14	5.49572	5.46106	5.31142	5.33061	5.58437	5.4261	5.58828	5.71256	5.00136	5.98661	5.8597	5.6134	5.34893	5.41538	5.85952	5.69086	5.61121	5.7029
Q12374	NCA2	Nuclear control of ATPase protein 2	14	5.09174	5.09834	4.98857	5.35525	5.18061	5.09487	5.38972	4.79658	5.13793	6.34763	5.8945	5.52393	6.03099	6.07427	6.30397	6.04538	5.72256	5.92316
P39955	SAP1	Protein SAP1	14	5.93372	5.84025	6.11775	5.7977	5.96139	5.8304	5.76516	6.13604	6.24766	5.09873	5.1263	5.40113	5.10195	5.10674	4.86164	5.25932	5.3692	5.04491
Q03758	BUL2	Ubiquitin ligase-binding protein BUL2	14	5.34542	5.44348	5.67085	5.5417	5.58211	5.49304	5.68458	5.82798	5.41346	5.44239	5.35438	5.68556	5.34494	5.31441	5.91176	5.586	5.80264	5.5553
Q12063	NUS1	Dehydrodolichyl diphosphate synthase complex subunit NUS1	14	5.25616	5.54508	5.55818	5.29638	5.1439	5.27313	5.28787	5.16776	5.39821	5.8359	5.81717	6.01906	5.49788	5.65589	5.76616	5.75406	5.98872	5.73847
P42941	SER2	Phosphoserine phosphatase	14	5.86705	5.64918	5.85711	5.70897	5.5756	5.62892	5.53199	5.58213	5.29174	5.6996	5.6204	5.6676	5.42131	5.68333	5.25358	5.31764	5.43239	5.21147
P25332	RBK1	Ribokinase	14	6.17015	6.00772	6.11033	5.83311	6.31116	6.34092	5.96618	5.64471	6.11849	4.94066	4.66794	4.67929	5.34456	5.62733	5.20623	5.05835	5.23729	4.7356
Q04002	SCC2	Sister chromatid cohesion protein 2	14	5.17651	5.2242	5.45421	4.76647	4.81517	4.79002	4.94043	4.97495	5.37259	5.91917	5.95113	6.17033	5.77815	6.04893	6.1058	6.13928	5.93353	6.43912
P07258	CPA1	Carbamoyl-phosphate synthase arginine-specific small chain	14	7.00145	6.01758	6.10524	5.90611	5.51712	5.84387	5.69243	5.50551	5.61538	5.98607	4.93836	5.36895	5.15919	5.04246	5.19669	4.99744	4.9856	5.12055
P37370	VRP1	Verprolin	14	7.2501	7.31981	7.41383	7.30702	7.25833	7.594	7.7089	7.30412	7.45912	3.5371	4.47622	4.15702	3.56678	3.6816	3.61114	3.86381	3.3768	3.11429
P22936	APN1	Apurinic-apyrimidinic endonuclease 1	14	5.92747	6.09872	5.64618	5.64584	6.13125	5.81264	6.15428	6.07421	5.77467	4.92201	5.27224	5.1688	5.38427	4.95026	5.23326	5.20041	5.28498	5.31849
P48360	ARH1	Probable NADPH:adrenodoxin oxidoreductase, mitochondrial	14	4.95027	4.92715	5.26328	4.87354	4.95602	4.91723	4.81486	4.91587	5.23023	6.15624	5.62666	6.23565	5.85465	6.05788	6.21207	6.35181	6.29592	6.36066
P36145	TFA2	Transcription initiation factor IIE subunit beta	14	6.42008	6.25504	6.05501	6.5661	5.94058	6.2966	6.29958	6.6633	6.54565	4.80966	5.16259	4.76212	4.6781	4.67077	4.55301	5.05776	4.55496	4.70908
Q05359	ERP1	Protein ERP1	14	5.73496	5.76793	5.60364	5.6794	5.79153	5.70915	5.67798	5.88845	5.6118	5.28976	5.45398	5.29095	5.34622	5.57681	5.45125	5.40118	5.36712	5.3579
P40416	ATM1	Iron-sulfur clusters transporter ATM1, mitochondrial	14	5.1901	5.3235	5.46446	5.23897	4.9622	5.27466	5.18121	5.29533	5.03675	5.98308	5.64865	6.23563	5.7903	5.69755	5.73604	5.77303	6.2173	5.95123
Q12447	PAA1	Polyamine N-acetyltransferase 1	14	5.6181	5.46492	5.60922	5.61529	5.47639	5.74486	5.47407	5.49487	5.38417	5.41302	5.38055	5.62836	5.87816	5.91603	5.49265	5.81541	5.3374	5.25651
P39976	DLD3	D-2-hydroxyglutarate--pyruvate transhydrogenase DLD3	14	7.42283	6.98441	6.91863	5.69626	5.85093	5.79634	5.82255	5.82594	6.2017	5.63717	5.31321	4.80257	4.65527	4.66509	4.26278	4.98885	4.62074	4.53474
P53119	HUL5	Probable E3 ubiquitin-protein ligase HUL5	14	5.06798	5.13431	5.53208	5.39021	4.75899	5.15704	5.34718	5.54253	5.37221	5.68196	5.61105	5.90223	5.73675	5.42142	5.62493	6.27089	6.07268	6.37555
P25567	SRO9	RNA-binding protein SRO9	14	6.39914	6.35269	6.3986	6.22631	6.54831	6.46106	6.43631	6.45286	6.90778	4.51495	4.80044	4.68518	4.73669	4.45744	4.84973	4.48436	4.85158	4.43657
P54000	SUB1	RNA polymerase II transcriptional coactivator SUB1	14	7.34861	7.12186	7.02458	7.02918	6.84881	7.12773	6.9768	6.84368	7.33658	4.20432	4.40489	4.47206	4.42416	3.98512	3.78296	3.63989	3.91105	3.51771
P17695	GRX2	Glutaredoxin-2	14	6.06562	5.97652	5.12692	6.10895	6.33962	5.9045	5.63416	6.57281	5.12306	5.72006	6.31953	4.81135	5.1243	5.53818	5.18287	5.1684	4.45681	4.82632
P38066	RIB1	GTP cyclohydrolase-2	14	6.16494	5.93063	6.18992	6.04491	5.74084	5.84955	6.08069	5.91073	5.39064	5.6593	5.38778	5.28392	5.06237	5.25684	4.89253	5.06845	5.23049	4.85547
Q06689	YLR413W	Cell membrane protein YLR413W	14	5.22611	5.02505	4.81473	4.59493	4.59345	4.77328	4.51651	4.80478	4.54957	6.46074	6.15157	6.04318	6.55983	6.58025	6.28027	6.39711	6.28727	6.34139
P50942	INP52	Polyphosphatidylinositol phosphatase INP52	14	6.1884	6.079	6.43178	5.98632	5.87945	6.07373	6.36407	5.92052	5.95715	4.8982	4.79651	5.24429	4.73196	4.84379	4.96261	5.30584	5.14401	5.19238
P53073	EMC4	ER membrane protein complex subunit 4	14	5.05658	5.4663	5.44849	5.40329	5.61532	5.39105	5.453	5.71088	5.29829	5.81196	6.11562	5.76718	5.4269	5.71624	5.66466	5.5859	5.59867	5.46965
P49367	LYS4	Homoaconitase, mitochondrial	14	5.60388	5.25695	5.80234	5.109	4.80433	5.07572	5.18343	5.15808	5.41252	5.9328	6.03009	5.99537	5.94744	5.62142	5.79785	5.76859	5.71118	5.78901
P39721	AIM2	Protein AIM2	14	5.33697	5.01625	5.16618	5.30877	5.42752	5.33382	5.39029	5.14168	5.19298	5.40396	5.4129	5.81909	6.43318	6.418	5.87682	6.25874	5.64822	5.41463
P53878	YNL181W	Uncharacterized oxidoreductase YNL181W	14	5.06678	5.02761	5.05997	4.98505	5.15661	4.94155	5.0493	5.03935	4.93944	6.17999	5.84317	5.86949	6.12519	6.51513	5.97031	6.22818	5.94185	6.06103
Q05778	PBA1	Proteasome chaperone 1	14	5.37887	5.47537	5.54623	5.39092	5.66999	5.87741	5.47592	5.50311	5.83127	5.67814	5.35008	5.55795	5.5514	5.58276	5.60962	5.7313	5.38815	5.40151
P38795	QNS1	Glutamine-dependent NAD(+) synthetase	14	5.32913	5.58101	5.50672	5.61597	5.32922	5.61393	5.80598	5.64757	5.66528	5.31698	5.27305	5.43501	5.52263	5.56257	6.06718	5.65988	5.50163	5.56625
Q03707	SRC1	Inner nuclear membrane protein SRC1	14	5.84327	5.83366	5.7063	5.61759	5.92393	5.72388	5.76409	5.50112	5.41464	5.75226	5.35923	5.39233	5.43943	5.59193	5.41341	5.32331	5.19909	5.20054
P36056	RSM22	Probable S-adenosyl-L-methionine-dependent RNA methyltransferase RSM22, mitochondrial	14	5.63437	5.60188	5.63536	5.85122	5.70957	5.66742	5.85599	5.55801	5.7981	5.69978	5.14878	5.31863	5.3637	5.54254	5.2314	5.56453	5.45646	5.36225
P33441	MFT1	THO complex subunit MFT1	14	6.44305	5.79796	6.3066	5.82825	6.13542	5.91717	5.62337	5.69935	6.13926	5.05529	4.73935	5.21435	5.60619	5.24886	5.19817	4.96766	4.88153	5.19817
P53090	ARO8	Aromatic/aminoadipate aminotransferase 1	14	5.31407	5.07032	5.24624	4.97787	5.20859	5.06075	5.45609	5.06346	5.37787	5.78497	5.8707	5.78007	6.06777	5.79104	6.02044	5.74124	6.51582	5.65269
P35719	MRP8	Uncharacterized protein MRP8	14	5.42813	5.42614	4.21121	5.37595	5.64214	5.84723	5.65145	5.28164	5.63745	5.68298	5.64162	5.54092	6.05794	6.11319	5.66458	5.69826	5.35075	5.74843
P38820	UBA4	Adenylyltransferase and sulfurtransferase UBA4	14	5.49162	5.62242	5.46209	5.64785	5.41291	5.44062	5.51269	5.49637	5.30761	5.49872	5.45461	5.36201	6.00818	5.3559	5.67938	5.72114	5.85052	5.67536
P24384	PRP22	Pre-mRNA-splicing factor ATP-dependent RNA helicase PRP22	14	5.3967	5.50538	5.76483	5.69584	5.16416	5.83658	5.52478	5.46295	5.4836	5.51041	5.45205	5.61018	5.64536	5.32855	5.53085	5.84077	5.58129	5.66572
P40164	PSY2	Serine/threonine-protein phosphatase 4 regulatory subunit 3	14	5.08267	5.0552	5.31855	5.05786	4.8931	5.16636	4.88036	5.01396	4.98787	6.40367	6.08064	6.27705	5.78385	6.09169	5.94975	5.80528	6.05914	6.09301
P21734	UBC1	Ubiquitin-conjugating enzyme E2 1	14	5.10154	5.07521	4.71359	5.05063	5.59837	5.21304	5.09186	5.21861	5.09889	5.79639	5.80057	5.90054	6.17345	6.16707	5.97464	6.03982	5.86643	6.11936
Q03798	AIM36	Altered inheritance of mitochondria protein 36, mitochondrial	14	5.23486	5.06476	5.49204	5.15124	5.02607	5.01762	5.28898	4.83878	5.38742	5.97847	5.54822	5.7928	5.83467	6.00278	6.01838	6.07067	6.19442	6.05783
Q06211	MMS1	E3 ubiquitin-protein ligase linker protein MMS1	14	4.86598	4.89491	5.13926	4.94062	4.95554	4.9432	5.04445	4.90817	5.31894	6.17262	5.97128	5.98158	5.88781	6.05102	6.09064	5.9789	6.18916	6.66593
Q12074	SPE3	Spermidine synthase	14	5.22407	5.27279	5.33267	5.0978	5.30344	5.44094	5.30533	5.73058	4.92916	5.57986	5.95457	5.60241	5.74624	5.89954	6.23266	5.97584	5.58984	5.78225
Q12746	PGA3	Plasma membrane-associated coenzyme Q6 reductase PGA3	14	4.49449	4.54437	4.41686	4.12286	4.11406	4.55737	4.3887	3.87291	4.24815	6.98696	6.44451	6.91517	6.69629	6.67686	6.90474	6.57618	6.94641	7.09312
P22213	SLY1	Protein SLY1	14	5.53276	5.21427	5.4947	5.3092	4.91323	5.21497	5.59258	4.92522	5.66024	5.85494	6.13209	5.80273	5.83287	5.87125	5.66117	5.72573	5.87993	5.38212
P43132	BRE2	COMPASS component BRE2	14	5.62996	5.64421	5.95621	6.10557	5.56721	5.65586	5.61714	5.44099	5.9532	5.51474	5.18105	5.4626	5.22113	4.98509	5.46945	5.40324	5.46664	5.72573
P36037	DOA1	Protein DOA1	14	5.63	5.33678	5.34791	5.38608	5.68871	5.34727	5.36783	5.18404	6.00788	5.42493	5.34235	5.10855	6.15247	5.83165	5.90468	5.64033	5.74094	5.55757
P39113	CAT8	Regulatory protein CAT8	14	3.55509	4.25112	4.6903	5.1317	4.72729	4.06958	4.62652	4.24584	4.6484	4.3613	5.17806	6.65416	5.79518	5.51364	7.64639	7.20768	7.27562	10.4221
P11353	HEM13	Oxygen-dependent coproporphyrinogen-III oxidase	14	5.64096	6.09115	6.0851	5.3134	5.40531	5.53147	5.78004	5.49241	5.71714	5.5395	5.57485	5.79846	5.43359	5.1221	5.26501	5.45768	5.43943	5.3124
Q08438	VHS3	Phosphopantothenoylcysteine decarboxylase subunit VHS3	14	6.28877	6.09857	6.33034	6.99614	6.13723	6.39721	6.7454	5.88299	6.86403	4.89529	4.60819	5.10926	5.21235	4.07059	5.03299	4.68125	4.19129	4.4581
P11433	CDC24	Cell division control protein 24	14	5.67916	5.39205	5.52599	5.60877	5.58543	5.69118	5.15342	5.38743	5.82611	5.39628	5.27091	5.48978	5.76111	5.44459	5.89887	5.46713	5.74766	5.67413
P53136	NSA1	Ribosome biogenesis protein NSA1	14	5.01664	4.83672	4.9765	5.09298	5.00445	4.90248	4.81011	4.9106	5.01848	6.06855	5.9182	6.00817	6.1163	6.28126	6.33078	6.09874	6.02523	6.58382
P38523	MGE1	GrpE protein homolog, mitochondrial	14	6.2672	5.62788	5.33571	5.55846	5.76406	5.44699	5.77368	5.68286	5.9859	5.10136	5.10108	5.22976	5.71804	5.18183	5.73684	5.85366	5.36445	5.27025
P38698	PPX1	Exopolyphosphatase	14	4.92319	5.11559	5.21361	5.08768	5.13442	5.0391	4.98635	5.36351	5.14084	6.07754	6.17594	5.94773	5.94551	6.00857	5.97432	5.88893	5.97482	6.00236
P47127	AIM24	Altered inheritance of mitochondria protein 24, mitochondrial	14	5.00294	5.11164	4.87358	5.13639	5.44183	5.20826	5.21021	5.2782	5.20328	5.76085	6.42749	6.02961	5.39156	5.53367	5.96479	6.03809	6.10768	6.27992
P42838	LEM3	Alkylphosphocholine resistance protein LEM3	14	5.46291	5.2921	5.34113	4.97461	4.86942	4.90426	5.09175	5.27243	4.93353	6.02315	6.44055	5.91367	5.89744	5.77024	5.90759	5.98496	5.93318	5.98708
Q03790	NUP53	Nucleoporin NUP53	14	6.98575	7.12172	6.78409	7.03922	6.76309	6.77917	6.74494	6.75708	6.83999	4.26325	4.53844	4.47721	4.18677	4.07392	4.38203	3.5683	4.25579	4.43926
Q05905	HRI1	Protein HRI1	14	7.13207	6.17445	5.63324	6.15652	6.33214	6.56501	6.25969	6.2822	7.00636	3.86152	3.88127	5.02261	4.91338	5.07756	5.09608	3.92694	5.24809	5.43088
P36521	MRPL11	54S ribosomal protein L11, mitochondrial	14	5.10535	5.17095	4.76907	4.71314	5.1931	4.53267	4.86649	4.62451	5.07972	6.2329	6.02177	5.80464	6.34103	6.43833	6.06769	6.6327	6.38662	6.0193
P36010	YNK1	Nucleoside diphosphate kinase	14	5.13785	4.91107	4.89453	5.44326	5.50805	5.65854	5.42165	5.45658	5.63692	5.27499	5.3637	5.32729	6.45447	6.02786	6.04982	6.1675	5.63582	5.6301
P33303	SFC1	Succinate/fumarate mitochondrial transporter	14	4.18019	4.53011	4.38649	5.22943	6.13677	5.24915	5.0045	5.64977	4.89234	5.45852	5.66753	5.42693	6.45253	6.55396	6.5123	6.06336	5.82945	6.77668
P40303	PRE6	Proteasome subunit alpha type-4	14	6.21406	6.24868	6.20506	6.50723	6.78288	6.65072	6.62659	6.36782	6.56678	4.23048	4.29633	4.36539	4.72712	4.75589	4.6943	4.926	4.7752	5.05949
P38225	FAT1	Very long-chain fatty acid transport protein	14	5.118	5.22505	5.0987	5.07461	5.35257	5.17236	5.28848	5.10863	5.53944	6.2105	5.60265	5.988	5.81107	6.02114	5.72696	6.08955	5.67478	5.8975
Q99316	MPD2	Protein disulfide isomerase MPD2	14	5.17051	5.05313	5.32859	4.94572	4.95302	4.93768	5.36036	4.91517	4.96681	6.20833	5.85898	6.01507	5.90737	6.03037	6.0998	6.13001	6.03834	6.08072
P20081	FPR1	FK506-binding protein 1	14	5.07933	5.84916	5.555	4.65249	5.45164	5.30178	5.17615	5.3807	5.03977	6.11331	6.016	5.69775	6.24581	6.30724	5.76533	5.72711	5.34581	5.29563
P32767	KAP122	Importin beta-like protein KAP122	14	4.78203	5.2321	5.26108	4.40734	4.73184	4.92841	4.91012	4.77069	4.70376	5.90149	6.30931	6.54164	6.11123	6.26242	6.53428	6.06816	6.17057	6.37351
P0CX25	RPL43A	60S ribosomal protein L43-A	14	4.26053	4.36938	4.70054	4.88152	4.50991	4.29598	4.51361	4.60118	3.50747	7.72165	7.94694	6.83566	6.32299	6.73544	6.33672	6.47911	6.06287	5.9185
P14843	ARO3	Phospho-2-dehydro-3-deoxyheptonate aldolase, phenylalanine-inhibited	13	5.88557	6.13953	6.16622	5.50962	5.7482	5.90798	5.56713	5.68485	5.59422	5.1159	5.15068	5.29894	5.52522	5.28823	5.2181	5.32167	5.44737	5.43058
P46675	STU2	Protein STU2	13	6.73927	7.07416	6.932	6.84501	6.42914	6.59917	7.04986	6.6146	7.2731	4.42526	4.39149	4.29121	4.06752	4.37654	4.1759	4.16837	4.22414	4.32324
Q99258	RIB3	3,4-dihydroxy-2-butanone 4-phosphate synthase	13	6.91725	6.90152	7.0247	6.02825	6.77366	7.22228	6.194	6.56906	6.85153	4.216	4.24804	4.24967	4.60749	4.67284	4.47547	4.39599	4.52527	4.12699
P32844	SEC6	Exocyst complex component SEC6	13	5.2537	5.52527	5.42097	5.12607	4.89271	5.02668	5.16322	5.35257	5.34733	5.97834	5.38408	5.86623	5.99251	6.07638	5.85821	6.20292	5.89421	5.63862
P36022	DYN1	Dynein heavy chain, cytoplasmic	13	5.11202	5.13193	5.66886	5.00485	4.7067	5.2585	5.41739	4.78684	5.44321	6.01662	6.20341	5.93439	5.67102	5.79845	5.73208	5.76508	6.29017	6.05847
P23287	CNA1	Serine/threonine-protein phosphatase 2B catalytic subunit A1	13	5.73355	5.83055	6.88697	6.03087	5.97141	5.91233	6.51357	5.90965	5.54859	4.81872	4.71058	5.02589	5.37653	5.25761	5.29571	5.19537	5.13271	4.84939
P32466	HXT3	Low-affinity glucose transporter HXT3	13	5.49942	4.99083	5.37918	5.13484	5.05027	4.86443	4.9432	4.45387	5.16641	5.57601	6.09047	6.5562	6.07337	6.21804	5.57698	5.73818	6.56602	6.12226
P40580	IRC24	Benzil reductase ((S)-benzoin forming) IRC24	13	5.31828	5.68547	5.24256	5.82481	6.36714	5.83024	5.68266	5.94074	5.43189	5.06427	5.94388	5.0207	5.08887	5.36342	5.45879	5.48885	5.57462	5.67282
Q12236	PKH2	Serine/threonine-protein kinase PKH2	13	5.59935	5.49565	5.65851	5.89759	5.63119	5.23023	5.89017	5.71108	6.08882	5.21816	5.35974	5.14017	5.50635	5.37741	5.23987	5.57966	5.65221	5.72384
P46985	MNN11	Probable alpha-1,6-mannosyltransferase MNN11	13	5.18447	5.43796	5.4152	5.37219	5.37195	5.47729	5.22314	5.57743	5.46628	5.84847	5.68767	5.7807	5.85242	5.55998	5.53968	5.75503	5.99169	5.45844
P07143	CYT1	Cytochrome c1, heme protein, mitochondrial	13	5.39794	5.19771	5.22939	6.31393	6.09596	6.12318	5.88739	5.59201	5.89705	4.92807	4.86578	4.9817	5.35941	5.88635	5.37804	5.65249	5.52863	5.68496
P53258	MDR1	GTPase-activating protein GYP2	13	5.90544	5.86207	5.81856	5.93483	6.0018	6.03563	6.16344	5.83843	5.99736	5.00548	5.00593	4.84163	5.1056	5.43587	5.05367	5.41352	5.19146	5.38929
P38620	PRS2	Ribose-phosphate pyrophosphokinase 2	13	4.94324	4.83821	5.31612	5.34849	4.8506	5.03789	5.13676	4.89367	4.95639	6.25559	5.65303	6.04319	5.78753	6.1303	5.96136	6.25079	6.06455	6.53229
P39925	AFG3	Mitochondrial respiratory chain complexes assembly protein AFG3	13	5.74748	6.03637	5.30977	5.81715	5.88073	5.62308	5.41898	5.2816	5.31107	5.66017	5.76262	5.5907	5.47544	5.50355	5.56939	5.56105	5.2148	5.23606
P06634	DED1	ATP-dependent RNA helicase DED1	13	5.12751	5.30346	5.04737	5.55005	5.76448	5.13654	5.34523	5.7657	5.5532	5.53078	5.93425	5.65623	5.09808	5.74429	6.03826	5.19361	5.97398	6.23699
P36126	SPO14	Phospholipase D1	13	5.11942	5.28287	5.97694	5.59015	4.9897	5.41951	5.65704	5.19444	5.45742	5.79049	5.87664	5.81109	5.51755	5.74892	5.32308	5.73855	5.68353	5.82267
P25588	MRC1	Mediator of replication checkpoint protein 1	13	6.36504	6.01163	6.30387	6.30072	5.73438	5.90269	6.88115	6.04441	6.69001	4.88279	5.08036	5.14342	5.05583	4.71379	4.40981	4.67228	4.91584	4.89199
P54786	ZDS2	Protein ZDS2	13	6.12095	6.28955	6.2051	6.50347	6.19004	6.13301	6.42498	6.50078	6.14881	4.83867	4.75124	5.14298	4.83696	4.60141	4.80848	4.54676	4.94417	5.01265
P36117	ALY1	Arrestin-related trafficking adapter 6	13	5.99742	6.06164	5.68957	6.02471	5.91383	5.57254	5.91788	6.00679	5.69676	5.27941	5.47092	5.04446	4.68291	4.99219	5.12154	5.06466	5.43522	6.02754
Q08491	SKI7	Superkiller protein 7	13	5.70523	5.68464	6.15762	5.60966	5.44849	5.59755	5.70003	5.49267	5.70537	5.36702	5.54263	5.75824	5.4782	5.0773	5.36944	5.56858	5.41946	5.31787
P53866	SQS1	Protein SQS1	13	5.08384	5.23287	5.76219	5.06287	4.71757	4.72206	5.33478	4.96169	5.59556	6.02417	6.08924	6.58716	5.2351	5.24367	5.42322	6.18421	6.25046	6.48936
P46982	MNN5	Alpha-1,2-mannosyltransferase MNN5	13	5.14868	5.48289	5.57826	5.12145	5.45853	5.39334	5.36758	5.46258	5.45554	5.4906	5.71177	5.31799	5.97084	5.92809	5.93103	6.30523	5.59052	5.28509
Q08281	RTC1	Restriction of telomere capping protein 1	13	5.48086	5.74404	5.91747	6.59567	5.71272	5.68114	5.74742	5.6979	6.19216	5.33702	5.42525	5.35674	4.93665	5.21066	5.12996	5.33516	5.05949	5.43969
P41812	POP1	Ribonucleases P/MRP protein subunit POP1	13	6.54692	6.34602	6.57438	6.35143	6.35676	6.82613	6.26451	6.49452	6.58758	4.65563	4.77717	4.51545	4.41934	4.90327	4.8739	4.49779	4.672	4.33719
Q02554	CUS1	Cold sensitive U2 snRNA suppressor 1	13	5.98637	5.58975	5.58145	5.63756	5.74715	5.94109	5.8126	5.97386	6.03729	5.29907	5.60763	5.29888	5.3368	5.12414	5.23483	5.31507	5.13343	5.34302
Q03177	YMR102C	WD repeat-containing protein YMR102C	13	6.02389	5.99535	6.28945	6.54823	6.70228	6.29167	6.57781	6.23627	6.44545	4.53944	4.62204	4.78423	4.58362	4.80157	4.9941	4.73428	4.76095	5.06937
P32480	HIR2	Protein HIR2	13	5.12078	5.49058	5.48855	5.29608	4.98037	5.16252	5.16776	5.07396	5.35824	6.23601	5.80535	5.7365	5.59555	6.11742	5.80287	6.18063	5.57393	5.81294
P40693	RLP7	Ribosome biogenesis protein RLP7	13	4.99222	4.80073	5.03994	4.54377	4.92652	4.5055	4.43366	4.44147	4.95426	6.69125	6.29379	6.38314	6.28008	6.34522	6.38993	6.18785	6.36127	6.4294
P21560	CBP3	Protein CBP3, mitochondrial	13	5.45637	5.63807	5.46491	5.87843	5.90898	5.69294	6.22714	5.90522	5.82077	4.88611	5.36684	5.48605	5.23836	5.10137	5.5425	5.79146	5.13761	5.45686
Q06321	ATG26	Sterol 3-beta-glucosyltransferase	13	5.40187	5.60126	5.7488	5.56998	5.42576	5.30673	5.61641	5.68538	5.73083	5.35821	5.48943	5.34435	5.50286	5.34407	5.44685	5.66995	5.57386	6.18341
P22219	VPS15	Serine/threonine-protein kinase VPS15	13	5.26163	5.42973	5.45346	5.2915	5.29708	5.07526	5.4355	5.8541	5.22173	6.29159	5.93649	5.48231	4.81203	5.41834	5.6445	5.58117	5.94352	6.57004
P14741	GCN3	Translation initiation factor eIF-2B subunit alpha	13	4.89835	5.45042	5.12605	4.98816	5.02348	4.96679	5.37015	5.27048	5.25973	6.00367	5.92614	5.94404	6.06674	5.72923	6.2341	5.90755	5.87435	5.96057
P32381	ARP2	Actin-related protein 2	13	5.1638	5.36577	5.28021	4.96289	5.57132	5.3207	5.27214	5.16293	5.34063	5.67944	5.86879	5.84582	5.88936	5.86543	5.71987	5.93779	6.04029	5.71285
P18562	FUR1	Uracil phosphoribosyltransferase	13	5.9044	5.3932	5.25647	5.10051	5.00812	5.49606	5.29172	5.06648	5.49111	5.76487	5.47727	5.83648	6.03442	5.76437	6.05589	5.68025	5.74012	5.63827
P38323	MCX1	ATP-dependent clpX-like chaperone, mitochondrial	13	5.54983	5.63555	5.91574	5.08256	4.91944	5.32752	5.23655	5.26394	5.20415	5.90172	6.09105	5.89012	5.66692	5.60783	5.76901	5.68232	5.87441	5.38133
P0C2H6	RPL27A	60S ribosomal protein L27-A	13	3.94238	5.01876	3.7273	5.39623	5.38168	4.25882	4.24334	5.34616	3.91634	7.0253	7.88659	6.09217	5.51241	6.51535	6.62822	6.17386	5.57743	7.35764
P40971	LYS14	Lysine biosynthesis regulatory protein LYS14	13	6.25083	6.52015	6.36839	6.54006	6.48217	6.66847	6.44939	6.9145	6.87954	4.3502	4.50773	4.51016	4.45924	4.5784	4.19028	4.61872	4.57875	5.13301
P38814	SBE22	Protein SBE22	13	6.48498	6.27586	6.51744	6.41557	5.92442	5.99635	6.57309	6.19144	6.12867	5.1005	4.96511	5.33415	4.62011	4.38952	4.87862	4.67557	4.88783	4.64078
P15700	URA6	Uridylate kinase	13	5.16297	5.12298	5.1624	5.46893	5.38918	5.52202	5.21789	5.06603	5.12377	5.90234	5.5073	5.69821	6.02433	6.07448	6.08472	5.78819	5.77022	5.91403
P53228	NQM1	Transaldolase NQM1	13	4.84306	4.81794	4.96488	5.36984	5.98874	6.02309	5.13391	5.07419	5.23733	5.34616	5.21182	4.94987	6.66481	6.971	6.52476	5.75498	5.82957	5.29402
P54730	UBX4	UBX domain-containing protein 4	13	5.45751	5.2787	5.16853	5.40344	5.70961	5.31472	5.06692	5.44018	5.39269	5.95826	5.63652	5.47507	5.71536	5.7018	5.5976	5.85939	6.04776	5.77594
P28273	OXP1	5-oxoprolinase	13	5.77705	5.85011	5.6048	5.61887	5.91454	5.86621	5.82678	5.89647	5.84827	5.23149	5.52405	5.25525	5.20448	5.36874	5.32012	5.56093	5.08213	5.24972
P53184	PNC1	Nicotinamidase	13	5.5365	5.28745	4.91344	5.88597	6.60265	6.154	6.05321	5.9436	5.50275	4.71792	4.54337	4.61115	6.54303	5.82108	5.57442	5.49762	5.39925	5.41259
P38295	EHT1	Medium-chain fatty acid ethyl ester synthase/esterase 2	13	5.22198	5.41498	5.21848	5.8832	5.82121	5.5998	5.76692	6.10089	5.67803	5.14389	5.24593	5.28215	5.38487	5.60246	5.82103	5.36587	5.5314	5.9169
P40578	MGA2	Protein MGA2	13	5.90993	6.00008	5.85981	5.77019	5.80951	6.16482	5.56836	5.3882	5.96264	5.34945	5.26538	5.44603	5.30241	5.27482	5.1958	4.99384	5.43358	5.30516
P27351	APL1	AP-2 complex subunit beta	13	5.07181	5.22263	5.19651	4.99812	5.34683	5.40041	5.39506	5.04662	5.2883	5.7643	5.89876	6.01871	5.97477	6.25353	5.49305	5.958	5.68747	5.98512
P38903	RTS1	Serine/threonine-protein phosphatase 2A 56 kDa regulatory subunit delta isoform	13	5.21977	5.36271	5.23272	5.45681	5.48662	5.30338	5.18327	5.09301	5.17011	6.0024	5.92694	5.72905	5.25883	5.92409	5.76671	5.94766	5.86367	6.07226
P23291	YCK1	Casein kinase I homolog 1	13	7.89769	8.24953	8.35024	7.86684	8.03824	8.1734	8.11684	7.80127	8.44368	3.01462	3.05771	2.7596	3.07768	3.16618	3.12056	3.23804	2.86961	2.75828
Q03940	RVB1	RuvB-like protein 1	13	4.99306	5.15434	5.13283	5.41973	5.17928	5.16529	5.29121	5.27943	5.15778	5.81583	5.56614	5.78314	5.91418	5.9451	6.02547	5.75958	6.1955	6.22214
P38959	VPS41	Vacuolar protein sorting-associated protein 41	13	5.44603	5.27224	5.66712	5.45282	5.08165	5.41459	5.43404	5.19257	5.53158	5.89759	6.15177	5.77673	5.70727	5.76662	5.53328	5.89879	5.62243	5.15288
P53315	SOL4	6-phosphogluconolactonase 4	13	4.57295	4.71696	4.39685	5.91564	6.08063	6.032	5.5857	5.66496	5.18677	4.89966	4.88376	4.68075	6.34921	6.6518	6.34602	6.1245	5.79473	6.11711
P32855	SEC8	Exocyst complex component SEC8	13	5.02184	5.17953	5.51147	5.41846	5.07034	5.19072	5.39332	5.12506	5.29824	5.92904	6.02236	5.81994	5.57174	5.49231	5.84017	6.0312	6.20341	5.88085
Q02486	ABF2	ARS-binding factor 2, mitochondrial	13	5.09447	5.4124	4.79234	5.2401	5.54365	5.05401	5.16798	5.54026	4.98375	5.92462	6.22107	5.95011	5.69406	5.57393	5.80896	6.05261	5.60367	6.34203
P46677	TAF1	Transcription initiation factor TFIID subunit 1	13	6.12787	5.92148	6.1472	6.23945	5.90013	6.21159	5.93528	6.05327	6.36705	5.15167	4.96477	5.15815	4.88762	4.97769	4.67356	4.98538	5.15306	5.14477
P17106	CBF1	Centromere-binding protein 1	13	6.73038	6.16631	5.8572	6.37469	6.65436	6.76329	6.36885	6.02827	6.48002	5.10106	4.8591	4.74843	4.67189	4.73094	4.3975	4.85393	4.89687	4.31689
P14180	CHS2	Chitin synthase 2	13	5.60928	5.88151	5.64007	5.63611	5.40342	5.71258	5.48097	5.62281	5.97439	5.5508	5.11957	5.43819	5.06521	5.62932	5.60063	5.71059	5.38336	5.5412
P53855	ATG2	Autophagy-related protein 2	13	5.57985	5.33575	5.50099	6.11953	5.49455	5.60824	6.28219	5.60554	5.48693	5.3013	5.35714	5.13431	5.61779	6.1433	5.32885	5.3622	5.57129	5.17024
P0CX29	RPS23A	40S ribosomal protein S23-A	13	5.07885	4.64616	5.06191	4.61541	4.39886	4.40348	4.56861	4.46658	5.07411	6.48164	6.83462	7.15518	6.15696	6.10664	6.19208	6.02316	6.21488	6.52086
P23293	SGV1	Serine/threonine-protein kinase BUR1	13	5.80707	5.85039	5.84504	5.88764	5.37948	5.89717	5.49572	5.49756	5.76554	5.58423	5.57268	5.25251	5.46556	5.59	5.24752	5.36839	5.47838	5.0151
P40040	THO1	Protein THO1	13	5.96485	6.06389	6.18155	5.64023	5.82558	6.24127	6.01466	6.17357	6.08476	5.46421	5.17403	5.3408	5.27287	5.06324	5.14335	4.91866	4.8527	4.57979
P39742	SEC72	Translocation protein SEC72	13	5.68279	5.56131	5.76109	5.6393	5.49592	5.29672	5.15763	5.65006	5.71954	5.85409	5.86318	5.79222	5.4674	5.52092	5.47383	5.16686	5.49936	5.39778
P32264	PRO1	Glutamate 5-kinase	13	5.43605	5.34782	5.37775	5.78396	5.44452	5.14246	5.31877	5.34934	5.5049	6.14838	5.71726	5.85563	5.55059	5.32395	5.9192	5.3804	5.7267	5.67233
P07248	ADR1	Regulatory protein ADR1	13	4.94589	5.38037	5.18665	6.12092	5.91847	6.26363	5.48477	5.99537	5.39494	4.81393	5.41992	4.90174	5.6433	5.89223	5.88612	5.64098	5.05103	6.05975
P37304	PAM1	Protein PAM1	13	5.79674	6.35116	6.18757	6.42547	6.50449	6.47459	6.48708	6.21551	6.4987	4.66803	4.84369	4.64855	4.89828	4.53035	4.85907	5.23045	4.90205	4.47822
P39007	STT3	Dolichyl-diphosphooligosaccharide--protein glycosyltransferase subunit STT3	13	5.18994	5.0023	5.07918	4.8612	4.57361	4.84119	4.67928	4.5342	5.14274	6.08014	6.01081	6.51022	5.78972	5.95894	6.09693	6.3236	6.76807	6.55792
Q03102	YML131W	Uncharacterized membrane protein YML131W	13	4.59843	5.39557	5.97187	5.59772	5.15679	5.36252	5.09049	5.46662	5.31222	5.31714	5.76553	6.59844	5.69576	5.40224	5.52901	5.57023	6.12324	6.04619
P39523	YMR124W	Uncharacterized protein YMR124W	13	7.81885	7.43299	7.88209	7.80401	7.42039	7.8719	7.48538	7.58607	8.0065	3.31023	3.87794	3.65659	3.41107	3.36964	3.33932	2.97201	3.35411	3.40091
P53723	YNR021W	UPF0674 endoplasmic reticulum membrane protein YNR021W	13	4.96891	5.41889	5.04732	4.97122	5.43972	5.07572	5.14607	5.24285	4.78715	6.03727	5.662	5.96216	6.45309	6.32584	5.70539	6.01323	5.84971	5.89346
Q12495	RLF2	Chromatin assembly factor 1 subunit p90	13	6.55638	6.14368	6.76259	6.38328	5.85047	6.15596	6.17852	6.2709	6.57591	4.90926	5.04602	5.06735	4.85343	4.67683	4.76894	4.72132	4.72327	4.3559
P10963	PCK1	Phosphoenolpyruvate carboxykinase (ATP)	13	6.94571	6.24038	6.44323	5.22352	5.13214	5.03995	5.31564	5.1329	5.41077	6.58276	6.22707	6.12539	5.0293	4.93372	4.88642	4.93475	5.33582	5.06053
P40035	PIC2	Mitochondrial phosphate carrier protein 2	13	4.17543	4.69366	4.71263	4.87363	4.69516	4.80269	5.54561	4.94315	4.33148	5.9286	5.71462	5.80253	6.4733	6.68038	6.48024	6.94903	6.75203	6.44584
Q08237	REX4	RNA exonuclease 4	13	6.15759	5.5502	5.9596	5.73565	5.485	5.38066	5.35269	5.4024	5.45391	5.85333	5.83375	5.90926	5.38726	5.08392	5.36384	5.19662	5.46556	5.42876
P38321	YBR225W	Uncharacterized protein YBR225W	13	6.21253	6.21231	6.48354	6.82797	6.85825	6.57953	6.66829	6.64609	7.05471	4.5328	4.25387	4.31377	4.21256	4.57528	4.59214	4.52164	4.64045	4.81428
P20485	CKI1	Choline kinase	13	4.9464	5.11383	5.11465	5.57262	5.34257	5.23245	5.53852	5.3305	5.67824	5.65697	5.49751	5.72408	5.848	5.6014	5.94821	5.88725	6.07331	5.89348
Q01159	CEG1	mRNA-capping enzyme subunit alpha	13	5.16976	5.24312	5.4021	5.34024	5.40047	5.60782	5.38395	5.25554	5.5547	5.82666	5.41541	5.57667	5.81772	5.95054	5.80874	5.97417	5.6383	5.63408
Q06245	SEC10	Exocyst complex component SEC10	13	4.93761	5.03261	5.37918	5.15063	4.80101	5.35117	5.27813	5.22105	5.12384	6.02504	5.98555	5.92321	5.92286	5.95772	5.78163	6.05318	6.26883	5.80675
P50109	PSP2	Protein PSP2	13	5.75658	6.30167	6.48592	6.11539	5.77418	6.26349	6.09006	6.07005	5.94086	5.13807	5.02648	5.48082	4.88057	4.80531	4.74621	4.9617	5.07592	5.08672
Q12109	WRS1	Tryptophan--tRNA ligase, cytoplasmic	13	5.10236	5.07219	5.41433	5.09503	5.38745	5.0531	4.8855	5.15249	4.97567	5.9302	6.21029	5.92396	5.89101	5.69353	6.1713	5.71792	6.14193	6.18175
P53858	BNI4	Protein BNI4	13	5.80096	6.05396	5.81319	6.02127	5.41297	6.14726	6.24133	5.34207	5.82893	5.61369	5.33539	5.32783	5.11174	5.00127	5.06638	5.56369	4.79198	5.52609
P24521	ERG8	Phosphomevalonate kinase	13	5.19467	5.18289	5.06369	5.2169	5.42903	4.88905	5.10274	5.4896	4.95847	5.64482	6.37305	6.11627	5.42755	5.81622	5.93656	6.07287	5.94439	6.14122
P25573	MGR1	Mitochondrial inner membrane i-AAA protease supercomplex subunit MGR1	13	5.88106	6.56017	6.60463	6.57051	6.36072	6.40337	6.51858	6.4946	6.60243	4.66868	4.85168	4.4773	4.55152	4.42927	4.82715	4.43233	4.73272	5.03326
Q03337	TRS31	Trafficking protein particle complex subunit 31	13	5.25432	5.7953	5.92173	5.49876	5.47553	5.81945	5.90665	5.84474	5.80232	5.27052	5.48576	5.53187	5.17018	5.3351	5.25834	5.51303	5.52483	5.5916
Q12480	AIM45	Probable electron transfer flavoprotein subunit alpha, mitochondrial	13	5.37297	5.13475	5.38824	5.486	5.87195	5.60306	5.42136	5.45048	5.40111	5.64499	5.56738	5.47026	5.46529	5.72871	5.73023	5.90973	5.69296	5.66051
P34111	TFC3	Transcription factor tau 138 kDa subunit	13	5.3869	5.37525	5.34632	5.28835	5.04935	5.20017	5.50082	5.32804	5.44485	5.82686	5.66754	5.73205	5.84536	5.64174	5.72644	5.82266	5.66017	6.15714
P53962	YNL035C	Uncharacterized WD repeat-containing protein YNL035C	13	5.7743	5.53894	5.472	5.49172	5.24474	5.22667	5.39233	5.35999	5.61107	5.41829	5.62656	5.68908	5.4082	5.61278	5.51785	5.81889	5.93713	5.85945
P25846	MSH1	DNA mismatch repair protein MSH1, mitochondrial	13	5.465	5.73558	5.64914	5.08734	5.06345	5.30424	5.42877	5.33917	5.34639	5.93346	5.96163	5.66884	5.27265	5.76616	5.647	5.73397	5.5867	6.0105
P29366	BEM1	Bud emergence protein 1	13	6.0483	5.92029	5.8326	5.76417	5.71576	5.77696	5.54549	5.68551	5.76267	5.14253	5.47136	5.38388	5.60836	5.19072	5.20909	5.33086	5.20789	5.40357
P12688	YPK1	Serine/threonine-protein kinase YPK1	13	5.30557	5.27661	5.48935	5.13436	5.30489	5.10384	5.51382	5.10172	5.6942	5.91628	5.52608	5.74565	5.87869	5.23697	5.90979	5.94162	5.89518	6.02537
P34110	VPS35	Vacuolar protein sorting-associated protein 35	13	6.11554	6.25955	6.21126	6.27497	5.82577	6.25877	6.00551	6.213	6.09388	4.98548	4.84502	5.19453	4.47287	4.95087	4.98153	4.9175	5.16114	5.23281
P80428	ARP4	Actin-related protein 4	13	5.43101	5.06259	5.8161	4.96466	4.72055	5.12536	5.22852	5.2633	5.2945	5.81927	5.67193	6.05497	5.66799	6.14464	5.74514	6.14197	5.9445	5.90302
Q05021	TAF7	Transcription initiation factor TFIID subunit 7	13	5.69088	5.75135	5.59772	5.92277	5.42017	5.56916	5.66927	5.62289	5.91624	5.61438	5.24949	5.53536	5.00624	5.69983	5.36882	5.53027	5.32655	5.50865
P27514	PHO91	Low-affinity phosphate transporter PHO91	13	5.36601	5.53502	5.21023	5.80596	5.95538	5.51012	5.48514	5.78925	5.11052	6.16681	6.23857	5.8914	5.18717	5.1487	5.6587	5.52598	5.34401	5.07105
P38353	SSH1	Sec sixty-one protein homolog	13	5.07701	4.59743	4.90288	4.60203	4.42797	4.70488	4.39028	4.61356	4.40253	6.66843	6.23263	6.36956	6.74519	6.96654	6.36857	6.45666	6.48347	5.99039
P25365	SED4	Putative guanine nucleotide-exchange factor SED4	13	4.45798	4.76071	5.15861	4.85341	4.77235	4.90867	4.87907	5.12498	4.57499	5.83892	6.03383	6.06179	6.79035	6.20161	6.36323	6.50545	6.56727	6.1468
P46654	RPS0B	40S ribosomal protein S0-B	13	5.33451	5.16932	5.09	5.25815	5.45966	5.21684	4.85468	5.60127	4.83221	5.96296	6.01698	5.93154	6.16209	6.00157	5.97752	5.77313	5.62786	5.7297
P42942	YGR210C	Uncharacterized GTP-binding protein YGR210C	13	5.19964	4.88233	5.54257	5.02466	5.15809	5.37353	5.30373	4.9447	5.5053	5.65899	6.07359	5.93498	5.83367	5.59904	6.23296	5.4196	6.11193	6.20066
Q08817	SOG2	Leucine-rich repeat-containing protein SOG2	13	5.41878	5.99365	5.98253	5.68402	5.32564	5.77361	5.41419	5.46971	5.38048	4.99727	5.55358	5.52349	5.66247	5.48549	5.42684	5.92037	5.74986	5.23805
P25342	CDC10	Cell division control protein 10	13	5.06152	4.94421	4.98044	4.89528	5.01248	4.92428	4.95237	4.78725	5.01089	5.89571	6.10114	6.09862	6.35118	6.30096	6.01732	6.16866	6.22845	6.26924
Q03034	FDC1	Ferulic acid decarboxylase 1	13	5.76633	5.96504	5.5043	5.03369	5.09091	5.14074	5.00865	5.12894	5.11742	6.02854	5.86256	5.75377	5.47646	5.72211	6.02641	5.5315	5.96789	5.87475
P38084	BAP2	Leu/Val/Ile amino-acid permease	13	5.46947	5.37702	5.39741	5.09798	5.23385	5.42146	5.08339	5.01055	5.31981	5.96682	5.77789	5.80018	5.80854	6.14627	5.94409	5.71538	5.73306	5.69684
P38149	DUG2	Probable di- and tripeptidase DUG2	13	5.10917	4.88661	5.28936	4.75824	4.87173	5.21444	5.08594	4.73054	4.80314	6.25388	6.06528	6.20592	5.81227	5.78566	5.8868	6.52689	6.29758	6.41657
P00498	HIS1	ATP phosphoribosyltransferase	13	5.84551	5.50192	6.21054	4.96905	5.75962	5.37814	5.1747	5.67027	5.2754	5.76079	5.84299	5.78953	6.07815	5.33257	5.39869	5.37154	5.17696	5.46365
Q12055	FAP7	Adenylate kinase isoenzyme 6 homolog FAP7	13	5.99584	5.55353	5.38529	5.60523	5.7997	5.55092	5.39168	5.63116	5.68706	5.46695	5.58092	5.79546	5.24608	5.56819	5.63743	5.45832	5.74786	4.89838
P13259	PCT1	Choline-phosphate cytidylyltransferase	13	5.45483	5.27395	5.81486	5.42739	5.3584	5.40279	5.55125	5.09617	5.76848	5.50817	5.46234	5.40152	5.93969	5.88465	5.91274	5.67402	5.56906	5.49972
P21182	SPE2	S-adenosylmethionine decarboxylase proenzyme	13	4.98246	5.29205	4.97555	5.08827	5.79819	5.56816	5.0933	5.70823	5.26821	5.53026	5.60956	5.45938	5.83728	6.49536	5.79454	5.77052	5.92209	5.8066
P32317	AFG1	Protein AFG1	13	5.01622	5.26786	5.37681	5.21971	5.11117	4.75674	4.8836	5.29019	5.03204	5.94851	5.58011	5.9182	5.94663	5.92051	5.94106	6.55702	6.19888	6.03472
P38131	KTR4	Probable mannosyltransferase KTR4	13	5.99581	6.11393	6.10178	5.95383	5.6916	6.03374	5.99383	6.08288	5.49095	4.98134	5.04129	5.1592	5.17014	5.01502	5.36045	5.3058	5.23797	5.27041
P38797	PTC7	Protein phosphatase 2C homolog 7, mitochondrial	13	5.56692	5.4167	5.1446	5.10702	5.13415	5.1476	5.30928	5.08886	5.17268	5.9521	5.72914	5.77077	5.87882	5.92217	6.08522	5.95362	5.87148	5.74886
P53326	YGR266W	Uncharacterized protein YGR266W	13	5.03209	5.16707	4.88687	4.66346	5.05999	5.2653	5.36019	5.20048	5.0355	5.92615	5.63612	6.27551	6.11204	5.89179	6.19858	6.03023	6.32574	5.93289
P20049	TYR1	Prephenate dehydrogenase [NADP(+)]	13	5.28281	5.64172	5.62061	5.65624	5.47667	5.60017	5.53527	5.63699	5.35235	5.82958	5.66068	5.37466	5.07031	5.6591	5.57439	5.73186	5.68317	5.61341
Q02648	TRM44	tRNA (uracil-O(2)-)-methyltransferase	13	4.957	5.622	5.31985	5.14656	5.34967	5.15453	5.00427	5.22824	5.05197	5.70257	5.87632	6.09929	5.81354	6.00668	5.84997	5.86596	5.89283	6.05877
Q06146	YLR257W	Uncharacterized protein YLR257W	13	6.57592	7.20536	5.62276	7.34722	7.47281	7.37896	7.50361	6.76855	6.85757	4.34619	4.52819	4.57367	4.33082	4.19984	3.90139	3.84452	3.92748	3.61513
P38861	NMD3	60S ribosomal export protein NMD3	13	5.58309	5.84415	6.05346	5.6028	5.43855	5.4712	5.65321	5.43721	5.28883	5.64773	5.33938	5.81541	5.55538	5.38958	5.47719	5.36266	5.39158	5.64861
P53253	NNF2	Protein NNF2	13	5.44445	5.29355	5.23765	5.36996	5.47038	5.45308	5.52716	5.39152	5.44525	5.72357	5.671	5.52799	5.45418	5.86624	5.58295	5.81318	5.91903	5.80886
P36130	CAF4	CCR4-associated factor 4	13	5.28522	5.04788	5.43387	5.17944	4.83695	5.21554	4.91352	5.17996	5.46318	5.69534	5.91387	6.05366	6.00312	5.46697	5.73107	6.07267	6.25738	6.25034
Q12096	GNT1	Glucose N-acetyltransferase 1	13	4.74931	4.98416	4.93838	5.33334	4.9088	5.0713	5.09129	5.03329	5.1083	6.28285	6.2854	5.96905	5.61516	5.80782	5.92908	5.95177	6.18972	6.75097
Q03897	MTC5	Maintenance of telomere capping protein 5	13	5.59984	6.06632	5.67352	5.78777	5.69579	5.63364	5.57219	5.72838	5.63771	5.86244	5.66312	5.15768	5.04958	5.48993	5.20623	5.40484	5.15461	5.61642
Q06205	FPR4	FK506-binding protein 4	13	5.4095	5.32685	5.33214	4.99787	5.29893	4.98511	4.94952	5.33555	4.78096	6.37959	6.11322	6.08384	5.70004	6.22535	5.79903	5.70982	5.76856	5.8041
Q12234	RUD3	GRIP domain-containing protein RUD3	13	5.86235	5.78168	5.58935	5.53037	5.44496	5.66085	5.56748	5.3628	5.75338	5.75142	5.77004	5.66306	5.61472	5.41693	5.34892	5.36057	5.30179	5.21933
P25618	CWH43	Protein CWH43	13	5.25988	5.37922	5.55923	5.07348	5.52906	5.50427	5.30374	5.34211	5.23447	5.57635	5.73681	5.90425	5.96986	6.0292	5.59836	5.77988	5.72497	5.49487
Q12429	DPH6	Diphthine--ammonia ligase	13	5.62858	5.91984	5.7138	5.4399	5.79295	5.10419	5.19503	5.44461	5.231	5.816	5.81445	5.91758	5.2864	5.67062	5.64254	5.61092	5.33033	5.44128
P29055	SUA7	Transcription initiation factor IIB	13	4.97945	5.02688	5.0612	5.11369	4.87109	5.03884	5.29965	4.82073	4.78118	6.49771	6.05903	6.11293	5.86928	6.5279	5.83024	6.14824	6.23924	5.72272
P25302	SWI4	Regulatory protein SWI4	13	5.62912	6.15195	6.38096	6.26279	5.5299	5.8309	5.96722	6.37973	5.91061	4.86627	5.18898	5.20682	4.84641	5.13046	5.15133	5.12371	5.24467	5.19818
P49957	TRM9	tRNA (carboxymethyluridine(34)-5-O)-methyltransferase	13	6.53508	6.64808	6.78815	6.99917	6.50712	6.44999	6.59043	6.6427	6.58303	4.46368	4.70057	4.72837	4.41248	4.26032	4.24257	4.3199	4.64895	4.47942
Q12080	NOP53	Ribosome biogenesis protein NOP53	13	5.72544	5.56776	5.98408	5.54997	5.55487	5.4403	5.1847	5.38189	5.73397	5.75875	5.74329	5.93138	5.63055	5.19819	5.31005	5.34442	5.51792	5.44247
P38732	EFM1	Protein-lysine N-methyltransferase EFM1	13	5.3728	5.61023	5.45378	5.10993	5.10646	5.40802	5.12513	5.40234	5.37247	5.96917	5.84135	6.07984	5.73574	5.92418	5.45887	5.56299	5.88287	5.58383
P13663	HOM2	Aspartate-semialdehyde dehydrogenase	13	6.84273	6.70526	6.79821	5.6042	6.12879	5.98692	6.71543	6.47371	6.11382	4.98308	4.99796	4.73288	4.75384	4.67266	4.6612	4.83925	4.97299	4.01706
P53885	MDG1	Signal transduction protein MDG1	13	6.93551	6.56537	6.54239	7.052	7.00719	6.70954	7.19596	7.00552	7.28826	4.01596	4.35556	4.12681	4.26781	4.32379	4.04691	4.39102	4.20304	3.96737
P47117	ARP3	Actin-related protein 3	13	6.29939	6.46292	6.36028	6.44488	6.42561	6.26015	6.52551	6.69031	6.09094	4.51649	4.50687	4.4539	4.58387	5.03945	4.90596	4.83267	4.53444	5.06636
Q99207	NOP14	Nucleolar complex protein 14	13	5.71046	5.51366	5.7022	5.39856	5.63864	5.45689	5.39457	5.5131	5.52978	5.67659	5.70715	5.6285	5.33843	5.44357	5.36944	5.49509	5.77141	5.71195
Q04924	GTB1	Glucosidase 2 subunit beta	13	6.15918	6.11842	6.09578	5.88176	5.99542	5.79326	6.07454	5.78391	6.35099	5.19469	5.16726	5.14341	5.1391	4.92234	5.03662	5.08366	5.24274	4.81695
P11709	BIK1	Nuclear fusion protein BIK1	13	5.87523	5.58991	5.66578	5.86341	5.46565	5.54657	5.61832	5.42889	5.89123	5.33336	5.3767	5.78364	5.33329	5.15173	5.5995	5.51045	5.41323	5.55312
P38127	RIM2	Mitochondrial carrier protein RIM2	13	5.26066	5.40224	5.6096	5.28838	5.48358	5.12781	5.37374	5.43515	5.41832	5.973	5.66385	5.83608	5.5838	5.58246	5.83843	5.69052	5.92253	5.50986
P33399	LHP1	La protein homolog	13	6.16593	5.83794	5.89292	5.82829	6.31721	6.199	5.90833	6.23079	6.28765	5.07625	4.97143	5.15562	5.12796	5.54338	5.15879	4.93999	4.77499	4.58352
P01123	YPT1	GTP-binding protein YPT1	13	5.38768	5.33237	5.24111	5.33876	5.7218	5.3792	5.04249	5.29989	5.43312	5.56903	5.18298	5.70668	5.97982	5.97264	6.12201	5.96484	5.71401	5.61156
P32860	NFU1	NifU-like protein, mitochondrial	13	5.87639	5.92594	5.8056	6.21759	6.05225	6.09383	5.94584	5.79939	6.21536	4.85757	5.13173	5.01965	5.45832	4.93409	5.19964	4.98137	5.37592	5.1095
P47173	YJR142W	Uncharacterized protein YJR142W	13	5.29788	5.42923	5.43644	5.07259	5.09383	5.23854	5.44796	5.40977	5.09658	5.80077	5.62549	5.90935	5.88535	5.84939	5.51611	5.75849	6.2275	5.90473
P32353	ERG3	Delta(7)-sterol 5(6)-desaturase	13	5.80474	5.17552	5.67646	4.67192	4.72588	4.77238	5.42925	5.13614	5.60014	6.47228	5.75152	5.91751	5.63137	5.65236	5.73501	5.86063	6.18946	5.79744
P40547	VID28	Vacuolar import and degradation protein 28	13	4.38289	5.11596	5.46995	5.10742	4.40059	4.65091	5.34937	5.00268	5.04524	5.4879	6.04191	5.8699	6.20604	6.47937	6.10176	6.4487	6.48226	6.35713
P21269	CCA1	CCA tRNA nucleotidyltransferase, mitochondrial	13	5.43913	5.58668	5.38822	5.31531	5.78711	5.37488	5.5049	5.58549	5.34973	5.90524	5.53556	5.62745	5.59263	5.54634	5.54637	5.64217	5.6312	5.64159
P32445	RIM1	Single-stranded DNA-binding protein RIM1, mitochondrial	13	4.44023	5.89257	5.40485	5.64927	6.18775	5.94246	5.72486	6.06536	5.61593	5.722	5.48355	5.88813	5.77682	5.7897	5.57827	4.88289	5.47544	4.4799
P13393	SPT15	TATA-box-binding protein	13	5.08985	5.30164	5.67071	5.18443	5.25722	5.4512	5.07387	5.2509	5.38743	5.82705	6.02704	5.44693	5.60525	6.1863	6.0895	5.96867	5.70066	5.48135
P43572	EPL1	Enhancer of polycomb-like protein 1	12	5.90611	6.22337	6.68561	6.10215	5.7777	5.90217	6.28557	5.53515	6.59965	4.7667	4.68578	5.29204	5.13624	5.05748	5.02615	4.95845	5.16271	4.89696
P33329	PPZ2	Serine/threonine-protein phosphatase PP-Z2	12	6.55544	6.50901	7.03258	7.08865	6.93585	7.05647	6.99563	6.7294	6.45681	3.91128	3.96485	4.3039	4.64291	4.48915	4.36201	4.46873	4.45641	4.04091
P38297	FZO1	Mitofusin FZO1	12	5.20541	4.94499	5.16819	5.40983	4.84702	5.35445	5.66315	5.16656	5.27129	5.68853	5.45658	5.6172	5.65716	6.10905	5.34552	6.29018	6.09647	6.70841
Q12168	ACF2	Endo-1,3(4)-beta-glucanase 2	12	4.85939	5.05897	5.07505	4.93697	4.95516	5.25135	5.34201	4.92987	5.33337	5.72629	5.49062	5.91536	5.87417	5.94373	6.57966	6.13356	6.28813	6.30635
Q12335	PST2	Protoplast secreted protein 2	12	5.20504	5.54282	5.2547	5.64252	5.85683	5.5592	5.544	5.64928	5.63411	5.65257	5.09957	5.14516	6.34575	5.964	5.36723	5.14218	5.92641	5.46864
P34226	SKT5	Protein SKT5	12	6.33948	5.94585	5.82244	5.36483	5.78614	5.59128	5.66272	5.83472	6.51297	5.40164	5.73217	5.41573	4.94788	4.90733	5.10753	5.02221	5.32366	5.28141
P40343	VPS27	Vacuolar protein sorting-associated protein 27	12	6.47603	5.97601	6.39507	6.66188	6.11045	6.08695	6.05263	5.91578	6.47701	4.83065	4.86964	4.93856	4.61177	4.91978	4.92182	5.26458	4.85545	4.63595
P15108	HSC82	ATP-dependent molecular chaperone HSC82	12	5.65941	5.40179	5.80784	5.74284	5.44862	5.31391	5.97875	5.53244	5.85461	5.43173	5.14451	5.39043	5.52928	4.91556	5.68586	5.18181	6.80125	5.17936
P32366	VMA6	V-type proton ATPase subunit d	12	5.58479	5.72479	5.762	5.36026	5.45616	5.54964	5.42794	5.35438	5.55481	5.80265	6.0954	5.57331	5.27943	5.52265	5.41878	5.47348	5.49422	5.56529
P09547	SWI1	SWI/SNF chromatin-remodeling complex subunit SWI1	12	5.11499	4.90498	5.50457	5.1109	4.84163	4.78967	5.14053	5.17435	5.22288	5.92661	6.12088	5.74379	6.07612	5.66466	5.91877	5.72736	6.35367	6.66363
P32494	NGG1	Chromatin-remodeling complexes subunit NGG1	12	6.21263	5.81461	5.77727	5.73401	5.61164	6.08958	6.39826	6.21579	6.61745	5.06964	4.84126	5.26807	5.25118	5.01929	5.22528	5.23733	4.91541	4.70129
P32849	RAD5	DNA repair protein RAD5	12	5.53294	5.11377	5.70589	5.06823	4.74159	5.07162	5.21295	5.21051	4.84423	6.50517	6.12249	5.92818	5.24228	5.87065	5.79443	6.2997	5.83973	5.89562
Q06623	HDA3	HDA1 complex subunit 3	12	5.31729	4.93337	5.38472	5.61002	5.05141	5.08545	5.06597	4.84436	5.11234	6.14741	6.06038	6.16155	5.75226	5.47963	6.00666	5.73239	6.26586	5.98894
P50086	NAS6	Probable 26S proteasome regulatory subunit p28	12	4.88001	4.97332	4.58535	5.01201	5.55808	5.34849	5.01696	5.16253	4.99155	5.70554	5.76775	5.54936	6.68132	6.65363	6.32236	5.75962	6.19111	5.84101
Q12259	YLR108C	BTB/POZ domain-containing protein YLR108C	12	6.0693	5.74143	5.10366	5.22301	5.88414	5.43865	5.84782	5.31082	4.70069	6.66457	5.88126	5.38419	5.64317	5.95253	5.17596	5.5256	5.11115	5.34206
P32190	GUT1	Glycerol kinase	12	3.76421	3.76911	3.75261	5.99795	5.7643	6.3037	5.86055	5.36564	5.71043	4.32887	4.46187	4.25776	6.77109	6.5925	7.20358	6.41734	6.63262	7.04584
Q03771	ACL4	Assembly chaperone of RPL4	12	5.85192	5.70976	5.85232	5.72222	5.74586	5.80868	5.68707	5.56408	5.9576	5.5512	5.58615	5.28332	5.47619	5.6573	5.13457	5.39635	5.25062	4.7648
P37254	ABZ1	Aminodeoxychorismate synthase	12	6.03809	5.46651	5.99721	5.84187	6.09695	5.77642	6.22555	5.50085	5.82098	5.31548	5.23038	5.0142	5.38483	5.08919	5.21407	5.23808	5.65757	5.09175
P53199	ERG26	Sterol-4-alpha-carboxylate 3-dehydrogenase, decarboxylating	12	5.13053	4.82318	5.38539	5.10118	5.01288	4.89862	5.20022	5.10025	5.01573	5.91537	6.05186	6.19312	5.78657	6.07019	5.94824	6.19383	6.04479	6.12807
P53836	CAF120	CCR4-NOT transcriptional complex subunit CAF120	12	5.84476	5.82929	5.90279	5.93632	5.53717	5.87028	5.93245	6.02297	5.96714	5.33654	5.09168	5.67184	5.02738	5.28346	4.86042	5.11916	5.50599	5.26036
Q12000	TMA46	Translation machinery-associated protein 46	12	5.68534	5.51739	5.88524	5.43461	5.32297	5.14691	5.64328	5.40952	6.08217	5.69459	5.93687	5.6714	5.46417	5.37848	5.29105	5.65997	5.5948	5.18123
P04076	ARG4	Argininosuccinate lyase	12	5.40363	5.80118	5.59267	4.80849	4.83409	5.00662	5.37867	5.30283	5.04587	6.05332	6.55244	6.26637	5.8692	5.44509	5.3803	5.74568	5.98095	5.53259
P38920	MLH1	DNA mismatch repair protein MLH1	12	5.6963	5.38953	5.66604	5.68971	5.28622	5.6005	5.52081	5.27339	5.75336	5.66395	5.64137	5.69038	5.81607	5.35128	5.49595	5.62367	5.4204	5.42106
P40210	SIP5	Protein SIP5	12	6.50301	6.69188	6.13469	6.79293	6.16082	6.01918	6.18975	6.32839	6.76312	4.69394	4.34162	4.77571	4.70171	4.86247	4.65365	4.92838	4.80593	4.65281
P53759	DUS1	tRNA-dihydrouridine(16/17) synthase [NAD(P)(+)]	12	4.99564	5.26501	5.01045	5.45175	5.43878	5.20185	5.25288	5.17683	4.95215	5.99888	5.92288	6.22115	5.77437	5.92256	5.9649	5.64219	5.74061	6.06711
Q04304	YMR090W	UPF0659 protein YMR090W	12	5.04158	5.03899	5.04671	5.37214	5.58701	5.61681	5.40621	5.41977	5.18544	5.36641	6.05506	5.37607	6.16571	6.3993	5.92294	6.04184	5.64331	5.3147
P25808	SPB4	ATP-dependent rRNA helicase SPB4	12	5.01661	5.55009	5.03328	5.14952	5.32115	4.88707	5.45179	5.16517	5.74904	6.23476	5.5449	5.61238	6.28266	6.20668	5.61587	5.86101	5.77535	5.54269
P51601	FOL2	GTP cyclohydrolase 1	12	4.7693	4.92379	5.17432	4.73903	4.87529	4.691	4.38418	4.78094	4.68677	6.51568	6.34683	6.50373	6.19396	6.31893	6.19821	5.74807	6.2441	6.90587
P38111	MEC1	Serine/threonine-protein kinase MEC1	12	5.05829	5.35572	5.53925	5.4739	5.05648	5.10599	5.17354	4.9731	5.14647	5.94469	5.58952	5.7298	5.66613	5.77025	5.81388	6.19892	6.26817	6.1359
P40061	TSC11	Target of rapamycin complex 2 subunit TSC11	12	5.11406	5.4169	5.33797	5.4813	5.11091	5.31959	5.28921	5.24698	5.51931	5.88782	5.7413	5.97044	5.67511	5.43034	5.46873	6.11837	6.1705	5.70115
P08004	CHS1	Chitin synthase 1	12	6.1035	5.78264	5.75409	5.40453	4.97389	5.47608	5.4053	5.38509	5.69544	5.43746	5.81328	5.84697	5.35383	5.20441	5.6806	5.51424	5.50177	5.66689
Q03660	TRS130	Trafficking protein particle complex II-specific subunit 130	12	4.84285	4.86532	5.06379	4.89368	4.73438	4.83326	4.80861	4.68173	4.87255	6.05959	6.09953	6.05632	6.28316	6.17959	5.92213	6.30528	6.81841	6.67981
Q03254	FCP1	RNA polymerase II subunit A C-terminal domain phosphatase	12	5.79625	5.5671	5.95776	5.78138	5.66271	5.69859	5.42816	5.74272	5.78895	5.31197	5.49955	5.53805	5.21527	5.35174	5.40619	5.12682	5.65127	5.47552
P46995	SET2	Histone-lysine N-methyltransferase, H3 lysine-36 specific	12	4.68097	5.25357	5.3375	5.34347	5.04577	5.31648	5.1428	5.09847	5.09191	5.70129	6.13389	6.21463	5.53931	5.68499	5.84978	5.86538	6.12005	6.57973
P47112	TAH11	Cell division cycle protein CDT1	12	5.0978	4.86852	5.56555	5.35853	4.84459	5.2955	5.33287	5.15091	5.45453	5.73552	5.84287	5.84519	5.58202	5.77955	5.99174	5.66967	6.28558	6.29906
P53974	ARK1	Actin-regulating kinase 1	12	6.29261	7.06029	6.90559	7.079	7.09959	7.23289	7.12486	6.97326	7.0546	3.69591	4.49131	4.12851	3.82915	3.98991	4.53122	4.11956	4.16688	4.22485
P52489	PYK2	Pyruvate kinase 2	12	5.34877	5.23439	5.21517	4.57371	5.26635	5.00298	5.29004	5.23893	5.24396	5.693	5.62155	5.94329	6.51955	6.15935	6.02682	6.03455	5.99539	5.5922
P38904	SPP41	Protein SPP41	12	5.511	6.05286	6.08804	6.08581	5.61036	6.24289	6.21769	5.91398	6.42572	5.33846	5.22606	5.43885	4.62953	4.51276	4.78372	5.21108	5.40685	5.30435
Q08269	ALR1	Magnesium transporter ALR1	12	6.10811	6.00422	5.9582	6.62884	6.12073	6.10719	5.94063	5.98102	6.0531	5.29774	5.21356	5.15175	4.80366	4.79206	4.88538	4.63848	5.09506	5.22028
P09734	TUB3	Tubulin alpha-3 chain	12	5.32742	5.47978	5.42367	5.8512	5.50437	5.31617	5.33054	5.64714	5.54268	5.70276	5.79437	5.351	5.40041	5.50522	5.57768	5.5992	5.80339	5.843
P35172	NTH2	Probable trehalase	12	5.08851	5.05484	4.99644	5.3074	5.19895	5.2608	5.58773	5.38215	5.41751	5.58858	5.64766	5.56462	5.92195	5.93017	6.0962	6.47279	5.79371	5.68998
Q04792	GAD1	Glutamate decarboxylase	12	3.91307	3.96106	4.0282	5.87035	5.98919	6.14132	5.86607	5.69298	6.01225	4.47558	4.18593	4.10336	6.61018	6.46837	6.96065	6.59638	6.40597	6.71908
Q03219	YMR178W	Uncharacterized protein YMR178W	12	5.88255	6.05835	6.09777	5.22276	5.70972	6.06051	6.13683	6.19398	5.75862	5.24456	5.29077	5.15302	4.76875	5.06088	5.3669	5.31273	5.23318	5.44811
P40087	DDI1	DNA damage-inducible protein 1	12	5.74475	5.70095	5.82602	5.43708	5.70291	5.83842	5.80385	5.4837	5.75893	5.60859	5.34064	5.62073	5.44176	5.55217	5.14538	5.17624	5.16783	5.65003
P23643	VPS3	Vacuolar protein sorting-associated protein 3	12	5.23409	5.41855	5.22519	5.03289	4.8305	5.15481	5.09454	5.18373	5.17318	6.02673	5.6749	6.05561	5.7222	5.76279	5.79454	5.71851	6.16965	6.7276
P46674	SAC3	Nuclear mRNA export protein SAC3	12	5.53765	5.77629	5.86224	5.81061	5.49995	5.54096	5.58977	5.78467	5.64998	5.58103	5.66049	5.73913	5.54712	5.40569	5.07601	5.16916	5.2102	5.55903
P40363	YJL068C	S-formylglutathione hydrolase	12	4.98469	5.04308	4.82159	5.36532	5.93013	5.15879	5.07074	5.3923	5.03349	5.55076	6.06934	5.70969	5.90137	6.01052	6.2086	5.97879	5.98742	5.78339
P38261	EXO84	Exocyst complex component EXO84	12	5.70856	5.46079	5.93967	5.27037	5.4991	5.69941	5.88145	5.57456	5.98467	5.17847	5.41421	5.24843	5.66632	5.51034	5.46226	5.56785	5.66599	5.26755
Q07653	HBT1	Protein HBT1	12	7.83724	7.14137	6.5887	9.19514	9.04733	8.86948	9.08836	8.11232	8.59852	2.727	2.66729	2.83403	3.06615	3.21897	3.04019	2.77351	2.59351	2.60088
P07703	RPC40	DNA-directed RNA polymerases I and III subunit RPAC1	12	6.10106	5.95565	5.88965	6.0428	6.23683	6.26452	5.83527	5.82327	5.87762	5.24676	5.28867	5.13387	5.16619	5.09655	4.99917	4.91212	4.64112	5.48889
Q04493	GIM5	Prefoldin subunit 5	12	5.60937	5.34017	5.32424	5.5908	5.32653	5.85759	5.53293	5.37646	5.45408	5.45653	5.49148	5.56908	6.15771	5.60398	5.31185	5.54864	5.47311	5.97543
P53847	DSL1	Protein transport protein DSL1	12	5.47545	5.27615	5.54511	4.94347	5.08142	5.21592	5.12766	5.48042	5.40867	6.27255	5.77182	5.73294	5.67104	5.45751	5.57501	5.90102	6.11343	5.9504
P20604	SIT4	Serine/threonine-protein phosphatase PP1-1	12	5.62638	5.66461	5.38152	5.81121	5.73434	5.97844	5.60917	5.55839	5.58495	5.30786	5.1083	5.3954	5.81511	5.53546	5.14393	5.4844	5.97857	5.28196
Q06337	EAF1	Chromatin modification-related protein EAF1	12	6.99292	6.84095	7.00165	6.62215	6.77906	6.77824	6.5278	7.07337	7.0501	4.17582	4.39407	4.42457	4.08163	4.01638	4.38553	4.27451	4.09124	4.49001
P38836	ECM14	Putative metallocarboxypeptidase ECM14	12	5.93363	6.28887	5.4719	6.77629	5.92381	6.06472	6.09893	6.41696	5.40164	4.69724	5.09063	4.85543	5.19929	4.98527	5.21795	5.07369	4.64693	5.85679
P50105	TAF4	Transcription initiation factor TFIID subunit 4	12	6.78487	6.69207	6.26068	6.55294	6.94523	7.14017	6.55827	6.3227	6.70048	4.60809	4.69021	4.86716	4.52265	4.24615	4.42586	4.103	4.40309	4.17636
P00447	SOD2	Superoxide dismutase [Mn], mitochondrial	12	4.95825	4.97751	4.9668	5.68276	5.48174	5.36605	5.49946	5.33197	5.41266	5.29144	5.36618	5.39768	6.30083	6.12401	5.91852	5.95545	5.88079	6.08791
Q12275	YOR093C	Uncharacterized protein YOR093C	12	5.11477	5.31609	5.38492	5.27842	5.05579	5.46823	5.34337	5.2203	5.28648	5.53218	5.67623	5.68034	5.75687	5.60804	6.08658	6.00347	6.13259	6.05532
P08679	CIT2	Citrate synthase, peroxisomal	12	4.71659	4.81311	4.65415	5.45796	5.25972	4.99329	4.87037	5.02103	5.24346	5.52267	5.69916	5.45406	6.56358	6.65908	6.51472	6.478	6.27718	5.80188
P39962	YCK3	Casein kinase I homolog 3	12	6.35327	6.05388	5.8903	6.49812	6.42877	6.09468	6.14514	6.19863	6.24469	4.99926	5.06678	4.89323	5.04586	4.77335	4.77333	4.69067	5.0893	4.76074
P53177	TYW3	tRNA wybutosine-synthesizing protein 3	12	5.61855	5.966	5.22936	5.92118	6.08757	5.63622	5.50108	5.76052	5.05782	5.69774	5.74361	5.29056	5.2579	5.78073	5.32984	5.5016	5.44095	5.17878
Q04489	YML096W	Asparagine synthetase domain-containing protein YML096W	12	5.2206	5.32013	5.542	5.04477	5.21224	5.43127	5.43652	5.10857	5.26534	5.95234	5.68215	5.84916	5.71459	5.85023	5.90934	6.03187	5.6999	5.72899
P22007	RAM1	Protein farnesyltransferase subunit beta	12	5.31807	5.47996	5.58574	5.59526	5.38965	5.47716	5.52792	5.3578	5.4712	5.39882	5.47819	5.88607	5.41238	5.59439	5.56282	5.73048	5.83396	5.90013
P43567	AGX1	Alanine--glyoxylate aminotransferase 1	12	5.038	4.79288	4.96614	5.7803	5.76892	6.16211	5.66488	5.60012	5.62243	4.73221	4.89898	4.8075	6.43786	6.4905	5.84939	6.0394	5.94482	5.40357
P40078	NSA2	Ribosome biogenesis protein NSA2	12	5.21986	5.40371	5.4436	5.28561	5.54616	4.71667	5.01916	5.25262	5.2375	6.07011	5.78859	5.8087	5.39318	5.87216	6.02109	5.62949	5.82526	6.46654
P14743	NMT1	Glycylpeptide N-tetradecanoyltransferase	12	4.80666	5.29225	4.97481	5.35334	5.6509	5.00258	4.69914	5.27973	4.9753	5.86085	6.3734	5.47349	5.65806	5.86445	6.12806	5.93601	5.81131	6.85967
P50095	IMD3	Inosine-5'-monophosphate dehydrogenase 3	12	6.05813	6.02231	5.95962	5.93771	5.69263	5.46518	5.55322	5.53715	5.89271	5.23961	5.81464	5.31951	4.53045	4.98609	5.06749	5.12552	5.8176	5.98044
P53040	TAF6	Transcription initiation factor TFIID subunit 6	12	4.53381	5.10101	5.11028	5.02275	4.77827	5.01692	5.19388	5.47697	5.15946	5.81101	5.76214	5.65114	6.68866	6.34121	5.70584	6.42693	6.20442	6.01531
Q05549	HRQ1	ATP-dependent helicase HRQ1	12	5.72162	5.47795	5.38277	5.57108	5.00296	5.29213	5.41325	5.06677	5.28431	5.84632	6.00947	5.76767	5.61618	5.37679	6.04327	5.47728	5.95999	5.6902
P33339	TFC4	Transcription factor tau 131 kDa subunit	12	5.49572	5.30572	5.94413	5.13575	4.93602	5.11769	5.57871	5.39851	5.70404	5.21844	5.44215	5.98721	5.55124	5.46758	5.91825	5.83046	5.91889	6.0495
P47135	JSN1	Protein JSN1	12	5.78787	5.53225	5.83213	5.26194	5.29847	5.60166	5.53642	5.58853	5.68976	5.63958	5.20622	5.42924	5.60999	5.45494	5.71138	5.22026	5.47501	6.12435
P33203	PRP40	Pre-mRNA-processing protein PRP40	12	5.96574	6.15654	5.94375	5.56307	5.77149	5.99904	5.938	5.7976	5.77724	5.45229	5.15085	5.55443	5.42322	5.4844	5.02243	5.26255	4.76071	4.97666
P25617	YCR016W	Uncharacterized protein YCR016W	12	5.95892	6.0767	5.94005	5.77308	5.8213	5.73009	5.78425	6.02346	5.88099	5.37075	4.86672	5.63253	5.34444	4.92436	5.03143	5.24593	5.58067	5.01431
P38629	RFC3	Replication factor C subunit 3	12	4.99357	5.14467	5.26248	5.21266	5.02789	5.14765	5.08662	5.17883	4.99749	6.05491	6.03036	5.53424	5.7702	6.27907	5.88617	5.99065	6.16086	6.24166
P40395	RIC1	Guanine nucleotide exchange factor subunit RIC1	12	5.61795	5.81381	5.83249	5.81473	5.95262	5.88262	5.63814	5.59151	5.8614	5.42818	5.16286	5.51303	5.15619	5.41462	5.14956	5.11166	5.36639	5.69225
P69771	DID2	Vacuolar protein-sorting-associated protein 46	12	7.88336	7.10193	6.81836	6.89829	6.77622	7.21761	7.63382	6.94967	7.69373	3.84293	3.87074	4.02642	4.24324	4.08063	3.72847	3.94607	3.85307	3.43546
Q03048	COF1	Cofilin	12	5.05397	5.49318	5.03615	5.48048	5.6492	5.55198	5.31605	5.70718	5.24316	5.66117	5.92876	5.60153	5.80566	5.86383	5.50718	5.71886	5.6237	5.75795
Q12028	APL4	AP-1 complex subunit gamma-1	12	5.38508	5.65845	5.28483	5.19085	5.26574	5.43772	5.27799	5.23681	5.43218	5.76506	5.09064	5.61233	6.11232	6.16287	5.85679	5.86877	5.90287	5.45867
Q04049	RAD30	DNA polymerase eta	12	5.46073	5.69265	6.4001	5.46537	4.99527	5.81606	5.39882	5.36182	6.14517	5.50784	5.11466	5.51164	5.16563	5.44988	5.37411	5.74016	5.42271	5.97738
Q03088	SVL3	Styryl dye vacuolar localization protein 3	12	5.12863	5.45409	5.52093	5.53767	5.79163	5.68427	5.55769	5.53913	5.49775	5.37575	5.18692	5.27118	6.19675	5.93819	5.82255	5.79662	5.59484	5.10541
P38170	BRN1	Condensin complex subunit 2	12	5.66756	5.48401	5.63711	5.62974	5.05029	5.82764	5.73037	5.01292	5.97752	5.50313	5.22249	5.91918	5.37255	5.33487	5.68952	5.61961	5.61646	5.70501
Q12166	LEU9	2-isopropylmalate synthase 2, mitochondrial	12	5.44957	5.73209	5.81281	5.3183	5.04122	5.43016	5.69688	5.59658	5.4572	5.86351	5.58996	5.80778	5.32289	5.4006	5.75313	5.25695	5.61276	5.85762
P48524	BUL1	Ubiquitin ligase-binding protein BUL1	12	5.28724	5.53093	5.31045	5.48779	5.40114	5.38338	5.45138	5.28353	5.68905	5.893	5.37872	5.84646	5.99225	5.80408	5.66081	5.70645	5.43557	5.45778
P38753	HSE1	Class E vacuolar protein-sorting machinery protein HSE1	12	5.67288	5.37434	5.63865	5.4994	5.61474	6.08169	5.82407	5.79056	5.79928	5.5691	5.45391	5.3917	5.22055	5.21009	5.36707	5.60488	5.4186	5.46849
P28240	ICL1	Isocitrate lyase	12	6.04025	5.08962	4.79468	7.07345	6.47912	5.94371	5.75742	5.20267	4.72574	5.99957	4.34102	4.23058	6.36846	6.17558	5.73956	5.65104	5.25991	5.12762
P53540	SPC98	Spindle pole body component SPC98	12	5.01026	4.85798	5.07045	5.13086	4.89563	5.06271	5.09106	4.89484	4.91539	6.18654	6.1385	6.16127	5.59636	5.8379	6.095	6.18428	6.2294	6.64156
P40469	MET18	DNA repair/transcription protein MET18/MMS19	12	5.79388	5.68847	5.62788	5.84574	6.13053	5.96033	5.83403	5.82686	5.76549	5.53347	4.86588	5.2015	5.28109	5.32357	5.21313	5.73918	5.54433	4.82464
P51862	ROM2	RHO1 GDP-GTP exchange protein 2	12	6.10313	6.48083	5.92744	5.96911	6.4729	6.08819	6.43686	6.48218	5.9591	4.58773	5.18599	4.96706	4.84576	4.74559	4.85038	4.97726	4.84635	5.07414
P07267	PEP4	Saccharopepsin	12	2.91913	3.36623	3.10031	3.05112	2.94639	3.14905	3.39058	3.38157	2.9879	7.57265	7.62751	7.49566	8.11468	8.35547	7.82121	8.51958	8.02925	8.1717
P19658	EXO70	Exocyst complex component EXO70	12	5.20742	5.46019	5.32955	5.22474	5.36811	5.24482	5.38645	5.29477	4.83488	6.10028	6.39662	6.24606	5.65284	5.48386	5.61518	5.67993	5.90413	5.57016
P53859	CSL4	Exosome complex component CSL4	12	5.80274	5.79994	5.77863	5.69635	5.79366	5.79419	5.79135	5.53875	5.70265	5.40249	5.34538	5.52789	5.17993	5.30081	5.52765	5.32429	5.5439	5.1494
Q04410	GRH1	GRASP65 homolog protein 1	12	5.55151	5.38567	5.55826	5.79633	5.6346	5.46485	5.44118	5.59088	5.34506	5.70662	6.24843	5.6257	5.56513	5.23052	5.35908	5.39073	5.4191	5.68633
P36165	TGL4	Lipase 4	12	6.10653	6.2827	5.77275	6.03172	5.69385	6.0337	6.18277	5.70913	5.90612	5.19852	4.92343	5.2696	4.95611	4.94607	5.22999	5.21006	5.0669	5.48005
P53844	PDR17	Phosphatidylinositol transfer protein PDR17	12	4.46353	5.09747	5.7285	5.30199	4.65738	5.01335	4.82668	5.29469	4.98878	5.58791	6.09332	6.15622	6.14458	5.7866	6.00488	6.34868	6.34075	6.1647
Q03430	RSM28	37S ribosomal protein RSM28, mitochondrial	12	6.98425	7.00618	6.68117	7.67999	6.79078	6.56269	7.27087	7.08013	6.71109	4.48802	4.31119	4.48821	4.17257	4.08437	3.67365	3.93395	3.61698	4.46392
P22035	BAS1	Myb-like DNA-binding protein BAS1	12	5.79586	5.85315	5.86063	6.19064	5.63787	5.67305	5.61403	5.60777	6.05795	4.89454	5.37482	5.71813	5.3622	5.07216	5.22131	5.0413	5.44787	5.57672
P25293	NAP1	Nucleosome assembly protein	12	5.27676	5.09553	5.0339	5.50028	5.11914	5.36361	5.2174	5.0235	5.55188	5.85808	5.47992	5.6717	6.05221	5.99488	5.81785	6.04673	5.82962	6.06699
P15442	GCN2	eIF-2-alpha kinase GCN2	12	5.31473	5.30182	5.15505	5.69866	5.17543	5.15511	5.15001	5.49799	5.40313	5.71708	5.96486	5.53958	5.32612	5.788	5.59723	6.0495	6.13042	6.03528
P53185	YGL036W	Uncharacterized protein YGL036W	12	4.97017	5.53968	5.17696	5.08834	5.24052	5.24701	5.48063	5.43715	5.15398	6.04393	6.33265	5.88211	5.24178	5.19719	5.79408	5.88356	5.82292	6.46734
P22943	HSP12	12 kDa heat shock protein	12	5.45963	5.05062	2.8302	6.01383	4.68078	6.17313	5.43418	4.20056	3.57343	9.16384	9.07082	7.24036	6.4046	7.27873	6.46782	2.71074	4.16354	4.08319
P41939	IDP2	Isocitrate dehydrogenase [NADP] cytoplasmic	12	4.51851	4.69273	4.58114	5.29936	5.53002	5.79758	5.11841	5.12149	5.39341	5.322	5.17826	4.94744	6.91051	6.87918	6.54221	6.17223	6.21552	5.78003
Q02979	GDE1	Glycerophosphocholine phosphodiesterase GDE1	12	5.25863	5.54737	5.604	4.86953	4.7977	5.00041	5.45948	5.17769	5.42698	6.19422	6.12447	6.06735	4.96934	5.54724	5.6016	6.01714	6.10657	6.23029
P25333	SAT4	Serine/threonine-protein kinase HAL4/SAT4	12	5.9953	6.0248	6.18772	5.59481	5.58274	5.56247	5.5782	5.68758	5.92946	5.22631	5.43961	5.76395	4.83897	5.46922	5.16637	5.35708	5.45286	5.14253
P53551	HHO1	Histone H1	12	5.57844	5.52003	5.85705	5.53845	5.78191	5.53457	5.97323	5.51173	5.94614	5.51899	5.7691	5.29886	5.59369	5.21784	5.36607	5.36771	5.53136	5.09481
P36090	ANR2	Uncharacterized protein ANR2	12	5.22344	5.53916	5.4944	5.65546	5.45136	5.64072	5.55648	5.39294	5.41452	6.41618	5.35086	5.40581	5.53112	5.47692	5.26028	5.52409	5.85763	5.80865
P40317	SOK1	Protein SOK1	12	5.88772	6.01643	5.60303	6.01428	6.34544	5.95989	5.70349	5.63139	5.46413	5.52503	6.09014	5.17639	4.89541	5.25323	4.91014	4.8992	5.18232	5.44234
Q04177	UTP5	U3 small nucleolar RNA-associated protein 5	12	6.96794	6.98204	7.8574	6.85459	6.70238	7.38973	6.83394	6.61362	7.04178	4.01018	4.21726	4.39641	3.69679	3.80623	4.40429	4.45904	4.30659	3.45981
Q12504	RKM4	Ribosomal lysine N-methyltransferase 4	12	5.40302	5.39585	5.24495	5.42709	5.29579	5.38681	5.61473	5.28178	5.39941	6.16658	5.87358	5.4937	5.53648	5.43658	5.68615	5.67142	5.68573	6.00038
Q04458	HFD1	Fatty aldehyde dehydrogenase HFD1	12	4.64163	4.77005	4.85896	5.41881	5.35712	5.42601	5.01032	5.04447	5.24111	5.81993	6.11871	5.6607	5.91889	6.52621	6.11544	5.89108	6.22638	5.95419
Q12343	MED4	Mediator of RNA polymerase II transcription subunit 4	12	5.80421	5.99153	5.40449	5.59711	5.34363	5.50533	5.77373	5.291	5.67349	5.57673	5.46917	5.75054	5.34288	5.44568	5.41466	5.50309	5.4549	5.65786
P05626	ATP4	ATP synthase subunit 4, mitochondrial	12	4.84589	4.50755	4.66875	4.94958	5.25488	4.94855	4.93957	5.14869	5.2378	5.9504	5.39883	5.83877	6.73136	6.11459	6.67042	6.75382	6.11341	5.92716
P32905	RPS0A	40S ribosomal protein S0-A	12	5.76152	5.86728	6.22136	5.06669	4.7355	5.64003	5.74921	5.52161	6.50597	5.30725	4.7454	5.9583	5.70491	5.50515	5.19769	5.81334	5.38845	5.31034
Q00362	CDC55	Protein phosphatase PP2A regulatory subunit B	12	5.58713	5.49769	5.30672	5.95911	5.84216	5.33666	5.37883	5.67306	5.27402	5.58006	5.97168	5.32893	5.47115	5.79507	5.5882	5.44123	5.5491	5.41921
P34219	TOD6	Transcriptional regulatory protein TOD6	12	6.84343	6.54774	6.40486	6.77515	6.06813	6.46797	6.05982	6.20009	6.99222	5.01139	4.63643	5.10468	4.62242	4.59216	4.50062	4.4436	4.59033	4.13895
Q04311	VMS1	Protein VMS1	12	5.69689	5.95251	5.72387	5.6672	5.80505	5.77145	5.83317	5.77143	5.91364	5.41998	5.71551	5.29341	5.03273	5.21265	5.25236	5.32632	5.59804	5.0138
P35728	MPE1	Protein MPE1	12	7.19712	6.93037	6.81446	7.00159	6.84065	7.44906	7.12744	6.74328	6.27795	4.48656	4.14704	4.16462	4.26887	4.36135	4.36179	3.92334	3.9202	3.9843
P32561	RPD3	Histone deacetylase RPD3	12	5.26264	5.30032	5.46769	5.70866	5.3	5.31911	5.65582	5.36597	5.61124	5.57057	5.41241	5.59243	5.47653	5.57065	5.64827	5.70765	5.96506	6.06497
P38882	UTP9	U3 small nucleolar RNA-associated protein 9	12	5.15307	5.13466	5.37424	5.39825	4.85946	5.31181	5.00408	5.14692	5.42393	5.89505	5.68183	6.12712	6.0122	5.89163	5.66748	5.82165	6.07236	6.02426
Q03768	GIR2	Protein GIR2	12	5.85047	5.71604	6.11224	5.95576	5.22162	5.48296	5.7717	5.79705	5.78568	5.65344	5.51837	5.5271	5.35854	5.42419	5.24218	5.21279	5.38019	4.98969
Q07979	RSC58	Chromatin structure-remodeling complex protein RSC58	12	5.16106	5.08978	5.16796	5.17049	5.17739	5.0147	4.65711	4.7152	5.12011	6.0489	6.31518	5.96245	5.90735	6.24644	5.93318	6.09358	6.16609	6.05303
Q04418	RBA50	RNA polymerase II-associated protein RBA50	12	5.24825	5.49325	5.69951	5.80867	5.98174	5.99792	5.90117	5.78998	6.21677	5.96403	5.13847	5.34986	5.31414	5.1776	5.13071	5.39544	5.38287	5.00963
P22135	ATP12	Protein ATP12, mitochondrial	12	5.33761	5.13945	5.17124	5.18329	4.96984	5.24393	5.0335	5.03471	5.00056	6.21221	6.20185	5.49855	5.7203	6.1792	5.812	6.30875	6.0332	5.91981
Q07953	SDO1	Ribosome maturation protein SDO1	12	5.5246	5.23962	5.65072	5.22243	5.19549	4.91721	5.0937	5.42424	5.62477	6.05088	5.6431	5.51622	5.92108	5.80789	5.84028	5.86259	6.00687	5.45831
Q07716	AIM6	Altered inheritance of mitochondria protein 6	12	5.07219	5.14862	5.16931	5.5357	5.02591	5.40853	5.40832	5.2188	5.5319	5.66758	5.56155	5.84299	5.87929	5.79405	5.77947	6.18684	6.08257	5.68638
P40986	CDC1	Cell division control protein 1	12	5.21494	5.25013	5.72134	5.28528	5.20142	5.12114	4.86487	5.26237	4.97795	6.04945	6.15079	6.13207	5.63673	5.83345	5.9804	5.86113	5.8901	5.56644
P53960	YNL040W	Putative alanyl-tRNA editing protein alaX	12	6.06533	5.94105	6.22935	5.52107	5.35311	5.58165	5.85238	5.34822	5.63388	5.94705	5.45656	5.63496	5.19109	5.14137	5.24129	5.47886	5.18672	5.19606
P38286	IFA38	Very-long-chain 3-oxoacyl-CoA reductase	12	4.5623	4.98283	5.21653	5.17025	4.67866	5.00076	5.08481	4.89853	5.10041	5.83547	6.07396	6.27742	5.99894	6.22492	5.92621	6.03873	6.42053	6.50873
P48412	UPF3	Nonsense-mediated mRNA decay protein 3	12	5.41551	4.9759	5.54842	5.29314	5.13597	5.50163	5.57319	5.20871	5.81011	5.43998	5.7556	6.10235	5.84096	5.67012	5.82954	5.36181	5.57268	5.96437
P12687	MRP7	54S ribosomal protein L2, mitochondrial	12	5.52673	5.66993	5.60077	5.70337	5.57544	5.27288	5.55477	5.32581	5.56527	6.03558	5.68013	5.64255	5.24154	5.58244	5.55161	5.62613	5.63205	5.21299
P38075	PDX3	Pyridoxamine 5'-phosphate oxidase	12	5.9831	6.25554	5.92815	6.19717	6.21323	6.13342	6.24608	6.02934	6.1952	4.6258	5.06735	4.91435	5.14052	5.0419	4.9678	5.01976	5.26841	4.77289
P53839	GOR1	Glyoxylate reductase 1	12	4.6682	4.81499	4.61258	5.69583	5.71196	5.65715	5.42932	5.5352	5.57905	5.02819	4.71349	5.09767	6.47311	6.54698	6.38163	6.31792	5.99628	5.74043
P24031	PHO3	Constitutive acid phosphatase	12	5.13086	5.13303	4.88705	4.93499	5.20886	5.31315	5.15949	5.68905	5.57117	5.55654	5.27509	5.78128	5.86577	6.11631	6.04269	6.03671	6.32773	5.97021
P23180	AIM17	Probable oxidoreductase AIM17	12	5.59705	6.0957	5.76895	5.79494	6.13721	5.84939	6.36986	5.7701	5.48475	4.80463	5.56627	4.88465	5.56436	5.69105	5.12563	5.50763	5.14599	4.84183
P43594	MIC19	MICOS complex subunit MIC19	12	6.27962	6.36627	5.9525	6.13537	6.54501	6.08861	6.27095	6.53632	6.05007	4.97845	5.17662	4.66234	5.26435	5.18646	4.60339	5.00063	4.82833	4.07472
P42839	VNX1	Low affinity vacuolar monovalent cation/H(+) antiporter	12	6.89115	6.82032	6.49549	6.83984	6.87064	7.14397	7.21662	6.77242	6.83524	4.31027	4.53486	4.54585	3.93389	3.99259	4.11295	3.94593	4.1392	4.59878
P50108	MNN10	Probable alpha-1,6-mannosyltransferase MNN10	12	4.97721	5.02697	4.85288	5.28965	4.97111	4.89383	4.71954	4.75919	5.08828	6.01969	6.06412	6.30581	5.7329	6.16833	5.92741	6.36938	6.39161	6.44209
Q12133	SPC3	Signal peptidase complex subunit SPC3	12	4.30329	4.629	4.76039	4.55292	4.21387	4.37575	4.31874	4.16115	4.35627	6.5341	6.37511	6.86598	6.69649	6.73388	6.63398	6.71509	7.00848	6.76551
P53834	HCH1	Hsp90 co-chaperone HCH1	12	4.92132	5.37849	5.59832	5.79346	5.35203	5.90548	5.33653	5.50627	5.59098	5.47345	5.35428	5.71995	5.44783	5.8325	5.41217	5.28942	5.76857	6.31894
P38827	SET1	Histone-lysine N-methyltransferase, H3 lysine-4 specific	12	5.36228	5.77696	5.93597	6.06603	5.44929	6.0344	5.59977	5.43873	5.66266	5.74356	5.61528	5.45296	5.21276	5.27848	5.37696	5.41652	5.25109	5.32629
P10507	MAS1	Mitochondrial-processing peptidase subunit beta	12	5.63919	5.06686	4.83331	5.4307	5.10784	5.16289	5.21781	4.99657	5.35588	6.05331	5.81589	6.09425	6.04512	5.73083	5.94492	5.7906	5.70912	6.00493
P54781	ERG5	Cytochrome P450 61	12	5.42208	5.55443	5.6143	5.24225	4.95601	4.98907	5.20734	5.12449	5.38574	5.7648	6.12478	5.98763	5.49963	5.62838	5.76117	5.7148	5.93886	6.08427
Q12510	CMR1	DNA damage-binding protein CMR1	12	6.79978	7.01072	6.91753	6.81233	6.83435	6.59636	6.2779	6.52539	6.76761	4.48998	4.7355	4.36911	4.21429	4.16382	4.07321	4.36538	4.31704	4.7297
P40005	GIM4	Prefoldin subunit 2	12	5.6441	5.62471	5.45893	5.65443	5.94967	5.57924	5.44826	5.55142	5.61301	5.37368	5.71598	5.34282	5.93695	5.25712	5.19751	5.42379	5.82985	5.39855
P14680	YAK1	Dual specificity protein kinase YAK1	12	5.02964	5.5442	5.21513	5.82018	5.54186	5.60093	5.86865	5.64282	5.64344	5.41911	5.39108	5.52421	5.4353	5.56898	5.58765	5.85396	5.57136	5.74149
P53148	SPC105	Spindle pole body component SPC105	12	5.68939	5.73903	6.08802	6.03088	5.61343	6.14094	6.05216	5.49392	6.14651	4.88548	4.98243	5.46506	5.35873	4.93898	5.12086	5.11114	5.34937	5.79366
Q04432	HSP31	Glutathione-independent glyoxalase HSP31	12	4.88416	5.19642	4.87141	5.04198	5.70926	5.11056	5.06783	5.41698	4.86744	5.53758	6.46442	5.98403	5.31991	5.87427	5.92371	6.14611	6.07786	6.50604
P38912	TIF11	Eukaryotic translation initiation factor 1A	12	5.4203	4.95485	5.1705	4.85872	5.29887	4.61721	4.88522	5.10188	5.4543	5.74639	5.79556	5.91732	5.97395	6.0043	6.04377	5.87657	6.43892	6.44138
P39083	RGA1	Rho-type GTPase-activating protein 1	12	5.80427	5.84583	6.14537	5.87986	5.76126	5.82139	6.13502	5.88231	5.81521	5.46986	5.28576	5.53414	5.03119	5.1201	5.26048	4.85923	5.23315	5.11558
Q05123	ARP9	Actin-like protein ARP9	12	5.09138	5.13886	5.463	5.50584	4.8753	5.21532	5.07337	4.74473	5.29828	5.7667	5.60294	6.01576	6.10693	5.85338	5.8906	6.0534	6.16463	6.13956
P38828	LSM12	Protein LSM12	12	4.90416	5.99949	4.61523	5.65098	6.54803	5.289	5.03781	5.92505	5.0327	5.48664	5.73187	5.5361	5.51719	5.52888	5.67433	5.39641	5.60427	6.52185
Q02908	ELP3	Elongator complex protein 3	12	5.24036	5.33483	5.29645	5.01911	4.72057	5.2342	5.11203	5.16422	5.33228	6.17569	6.01059	6.1941	5.77024	5.66281	5.97559	5.71902	6.00027	6.03764
P50111	ZDS1	Protein ZDS1	12	6.55219	6.41732	6.68045	6.96938	6.4342	6.20692	6.64731	6.46793	7.12824	4.46631	4.87309	4.99438	3.9264	4.46996	4.23457	4.38667	4.60627	4.53842
P28321	YJU3	Monoglyceride lipase	12	5.67412	5.61917	5.55461	5.63306	5.67204	5.95668	5.60035	5.56471	5.47593	4.94898	5.28502	5.36726	5.54681	5.93342	5.61982	5.58906	5.76683	5.19216
Q12179	YPL245W	Uncharacterized protein YPL245W	12	4.98357	5.08558	5.45214	5.29338	4.86317	4.90943	4.93609	5.34089	4.95799	6.23938	6.32544	6.49307	5.84972	5.67918	5.65599	6.01612	6.16087	5.758
P32895	PRS1	Ribose-phosphate pyrophosphokinase 1	12	6.39486	6.02978	6.40195	6.59673	6.1562	6.43067	5.65378	6.08053	6.09067	4.59102	4.65771	5.05375	4.57127	4.83092	5.24164	4.56518	5.05578	5.59757
Q06287	EMG1	Ribosomal RNA small subunit methyltransferase NEP1	12	4.80838	5.12711	4.93123	4.87407	5.15815	4.79332	4.88257	5.14742	4.6854	6.47353	6.08491	5.94842	6.33888	6.34815	6.25744	6.20969	5.83168	6.09966
P52893	ALT1	Probable alanine aminotransferase, mitochondrial	12	6.23502	6.32421	6.30533	6.57118	6.22755	6.42225	6.30099	6.30756	6.3509	4.61107	5.07787	4.78747	4.71871	4.6248	4.72273	4.64374	4.90293	4.8657
Q06169	PEX30	Peroxisomal membrane protein PEX30	12	5.90212	6.37669	6.19729	6.39123	6.28864	6.22112	6.6214	6.19825	6.3712	4.79079	5.1069	4.98229	4.38659	4.93631	4.86176	4.66298	4.98465	4.71977
P40353	ATF1	Alcohol O-acetyltransferase 1	12	6.15068	6.15487	6.5873	5.67459	5.07057	5.76791	5.43303	5.41802	5.60631	5.95286	5.52838	5.72774	4.82038	5.5406	5.1567	4.96325	5.27492	5.17189
P40545	HIS6	1-(5-phosphoribosyl)-5-[(5-phosphoribosylamino)methylideneamino] imidazole-4-carboxamide isomerase	12	6.02558	5.7137	5.80823	5.46617	5.68714	5.61151	5.67086	5.72892	5.73059	5.76038	5.46111	5.25634	5.61366	5.56718	5.34846	5.45319	5.31647	4.78053
P46673	NUP85	Nucleoporin NUP85	12	5.16961	5.18959	5.09772	5.01792	4.89363	5.15368	4.96658	5.02484	5.30125	5.88243	6.00329	6.25205	5.81978	5.86481	6.04021	6.20488	5.84833	6.26941
P36024	SIS2	Phosphopantothenoylcysteine decarboxylase subunit SIS2	12	8.53061	8.48427	8.55172	8.41123	8.81822	8.45468	7.91178	8.22608	9.08538	2.77913	3.26495	2.65186	2.36535	2.53146	2.52287	2.27798	2.57998	2.55243
Q12032	AIM41	Altered inheritance of mitochondria protein 41, mitochondrial	12	5.39649	5.54329	5.20267	5.9918	5.95007	5.97093	5.64942	5.57422	5.78709	5.37355	4.88746	5.04785	5.64496	5.47331	5.40249	5.69024	5.59227	5.8219
Q12199	TIP41	Type 2A phosphatase activator TIP41	12	5.52864	5.40261	5.67652	5.53137	5.30839	5.51752	5.65671	5.42987	5.51659	5.33285	5.19529	5.51399	5.89151	5.54583	5.53681	6.04244	5.89325	5.47982
P40357	SEC9	Protein transport protein SEC9	12	7.68332	7.33237	7.63869	7.56323	7.2377	7.58988	7.65998	7.0909	7.48734	3.65486	4.15825	4.30677	3.5052	3.30787	3.49969	3.37967	3.46443	3.43985
P47096	BNA1	3-hydroxyanthranilate 3,4-dioxygenase	12	6.30511	6.30509	5.89384	5.68786	5.76414	5.81751	6.19515	6.1536	6.01349	5.28169	5.66858	5.18683	4.87863	4.98661	4.73503	4.80857	5.44435	4.87393
P33201	MRT4	Ribosome assembly factor MRT4	12	5.80031	5.74364	5.83599	5.2845	5.96837	5.57436	5.17617	5.69948	5.54972	5.41804	5.62602	5.435	5.74294	5.74653	5.47705	5.10389	5.57314	5.24484
P32473	PDB1	Pyruvate dehydrogenase E1 component subunit beta, mitochondrial	12	5.41826	5.28818	4.93139	5.47779	5.68435	5.43184	5.38633	5.32501	5.23322	5.75037	5.96891	5.81426	5.73616	5.51944	5.37696	5.96242	5.64086	6.05425
Q06682	UBX5	UBX domain-containing protein 5	12	5.71911	5.75894	5.88586	5.80957	5.84092	5.72346	6.16351	5.52967	5.73157	5.28085	5.42012	5.45411	5.28446	4.98639	5.35531	5.48081	5.31947	5.25586
P32458	CDC11	Cell division control protein 11	12	5.6055	5.58271	5.42121	5.20743	5.38853	5.57875	5.40365	5.53015	5.60058	5.2087	4.85353	5.5376	6.15875	5.69274	5.84802	5.83639	5.93241	5.61334
P32487	LYP1	Lysine-specific permease	12	5.39149	4.91286	5.88141	5.21895	4.62279	5.13595	4.95938	4.83996	4.85133	5.90696	6.0332	6.64657	5.87605	5.541	6.07728	5.88123	5.97703	6.24658
P27825	CNE1	Calnexin homolog	12	5.03148	5.25821	5.52432	5.22202	5.08653	5.42801	5.17312	5.26247	5.32033	6.15757	5.79564	5.46953	5.61503	6.184	5.81594	5.7944	6.05102	5.8104
P10834	PET54	Protein PET54	12	4.98718	4.56428	4.83178	5.15002	4.9624	4.55243	5.01049	4.99916	5.25511	5.83744	6.11783	6.06678	6.38078	6.1747	6.62394	6.09425	6.33563	6.0558
P32349	RPC82	DNA-directed RNA polymerase III subunit RPC3	12	5.11672	4.71412	5.52027	4.85184	5.00782	5.18411	4.34246	4.99376	5.20099	6.12449	5.52173	6.30946	6.28228	6.23376	6.45116	5.9623	5.84643	6.33631
Q12445	POM34	Nucleoporin POM34	12	6.04003	6.1847	6.19584	6.49254	5.90224	5.88055	6.04438	6.34773	5.67617	5.28099	4.88854	5.3555	4.65737	5.12775	5.09364	4.91732	4.94965	4.96506
P0C0X0	RPS28B	40S ribosomal protein S28-B	12	5.93879	5.49359	4.97496	5.2949	5.53641	5.31199	5.02578	5.07629	5.10269	5.37413	5.42024	6.04009	6.31377	5.87067	5.9719	6.03183	5.58959	5.63237
P33767	WBP1	Dolichyl-diphosphooligosaccharide--protein glycosyltransferase subunit WBP1	12	5.07552	5.03614	5.30551	5.11105	5.17224	5.00556	5.19267	4.82067	5.12717	5.84114	6.17491	6.07504	5.97997	5.86424	5.96659	6.25664	5.66412	6.33081
P38122	ECM31	3-methyl-2-oxobutanoate hydroxymethyltransferase	12	4.93924	4.93653	4.84966	4.99734	5.11756	5.08077	4.99218	5.03685	4.84156	5.94335	5.88279	5.66743	6.29025	6.35851	6.34162	6.2286	6.24738	6.24837
P53633	YIP3	Prenylated Rab acceptor 1	12	5.34843	5.30258	5.55312	5.25413	5.35165	5.08384	5.26132	5.29093	5.16417	5.98795	6.06813	5.73205	6.00572	5.91906	5.75732	5.68379	5.50972	5.72609
Q12515	PAR32	Protein PAR32	12	6.12188	6.222	6.2125	6.39364	6.09176	6.32634	6.3722	6.57296	6.27509	4.96554	4.82026	4.77786	5.07106	4.95629	4.46602	5.20943	4.76072	4.38446
Q02793	SKI8	Antiviral protein SKI8	12	5.3796	5.22489	5.29958	5.28746	5.28252	5.29737	5.40252	5.34	5.05949	5.9408	5.74498	5.65408	6.01681	6.05093	5.89267	5.85537	5.91806	5.35286
Q04869	YMR315W	Uncharacterized protein YMR315W	12	5.36307	5.41731	5.06385	5.62981	5.3931	5.18505	5.56038	5.11111	5.04716	5.78292	5.91603	5.45407	5.75556	6.12166	5.82993	6.12942	5.76939	5.4702
P02381	VAR1	Ribosomal protein VAR1, mitochondrial	12	5.03509	4.87212	4.81169	5.12083	4.87478	4.49925	5.04466	4.94416	5.04428	6.26716	6.30597	6.03851	6.11153	6.21892	5.94229	6.24554	6.12911	6.4941
P38248	ECM33	Cell wall protein ECM33	12	8.96316	8.74524	8.72324	9.90154	9.2886	9.41229	8.70393	9.06213	8.96916	2.08619	1.86439	2.0063	1.97813	1.96527	2.1734	2.25676	1.72592	2.17435
P38915	SPT8	Transcription factor SPT8	11	6.49235	6.42121	6.05204	6.31855	6.50378	6.10287	6.19432	5.96329	6.66194	4.77682	4.83552	4.73331	5.01159	5.10714	4.79563	4.52114	4.85307	4.65545
P28737	MSP1	Protein MSP1	11	4.87524	5.12374	5.24418	4.73471	5.04243	4.75756	5.24679	4.99249	4.97541	5.85598	6.15734	5.67204	6.29949	6.16717	6.60004	5.92745	6.05213	6.2758
Q02959	HOS3	Histone deacetylase HOS3	11	5.15366	5.395	5.47328	5.44024	5.30738	5.616	5.52474	5.64013	5.61841	5.48283	5.5431	5.6184	5.5669	5.57738	5.6881	5.82249	5.58731	5.94464
P39732	GIP4	GLC7-interacting protein 4	11	5.38151	5.98716	5.45965	5.76632	5.59276	6.05382	5.95423	5.54565	5.85148	5.09881	5.85388	5.52295	4.86156	5.36082	5.60201	5.11302	5.25074	5.74363
Q03714	USA1	U1 SNP1-associating protein 1	11	5.05351	5.30544	4.92267	5.28845	5.28767	5.28846	5.50369	5.08046	5.17332	5.95874	5.79653	5.88644	5.59442	5.69803	5.97351	6.10836	5.93776	6.14254
P40480	HOS4	Protein HOS4	11	5.58902	5.65612	5.6186	6.07314	5.44649	5.91333	5.75641	5.57731	6.19278	5.69389	5.43577	5.68681	4.89757	5.35263	5.39748	5.13701	5.38995	5.18568
Q04048	SYF1	Pre-mRNA-splicing factor SYF1	11	4.89024	4.88016	5.12402	4.63934	4.37905	4.86802	4.96811	4.93751	5.20388	5.97743	6.10377	6.21859	6.5892	6.39357	5.87866	6.50903	6.34255	6.09686
P38689	PRS3	Ribose-phosphate pyrophosphokinase 3	11	4.71098	4.52752	4.67763	4.27518	4.70774	4.43668	4.45703	4.70489	4.61594	6.43778	6.3684	6.36034	6.61119	6.2994	6.73288	6.46315	6.61361	6.99967
P47039	BNA3	Probable kynurenine--oxoglutarate transaminase BNA3	11	5.10083	5.07024	5.13401	4.94286	5.3014	4.97753	5.23044	5.26946	5.02302	5.724	5.71775	5.93085	6.03085	6.38671	6.2491	6.27666	5.82333	5.81095
Q04599	MRPL1	54S ribosomal protein L1, mitochondrial	11	4.91375	4.91624	4.79973	5.17334	4.87666	4.49385	4.80184	4.89645	4.66683	6.00537	5.98147	6.17052	6.28173	5.95605	6.18059	6.49849	6.57147	6.81562
Q03780	YDR239C	Uncharacterized protein YDR239C	11	7.13101	7.01368	7.38022	7.18555	7.03661	7.38752	7.21365	6.9477	7.90087	3.82791	4.60675	4.33365	3.67771	3.63401	3.57031	3.50173	3.85261	3.7985
Q03833	GIS1	Transcriptional activator/repressor GIS1	11	5.74258	5.73842	5.68019	6.10451	5.99641	5.90533	6.22579	5.56485	5.493	4.79028	5.27129	5.38451	5.37695	5.2543	5.21176	5.55941	5.28978	5.41065
Q03654	CEF1	Pre-mRNA-splicing factor CEF1	11	6.14005	5.74269	5.97291	5.97876	5.93122	5.60706	5.33482	5.87757	5.84666	5.3018	4.80067	5.53127	5.4934	5.17398	5.20292	5.34398	5.45056	5.2697
P38781	RSC30	Chromatin structure-remodeling complex protein RSC30	11	5.09817	5.09901	5.64315	5.18937	5.14626	5.49754	5.09683	5.23006	5.62294	5.74624	5.53185	6.02129	5.90103	5.92681	5.63363	5.81618	5.60903	6.19062
Q03028	ODC1	Mitochondrial 2-oxodicarboxylate carrier 1	11	5.08666	5.21394	5.49391	5.46738	5.56297	5.66234	5.26428	5.4269	4.62558	5.53325	5.77377	5.88379	5.8928	6.00115	6.01784	5.74494	5.87777	5.47073
Q08236	AVO1	Target of rapamycin complex 2 subunit AVO1	11	5.93036	5.8719	5.49651	5.72601	6.01915	6.01956	6.13058	6.00389	5.8671	5.02162	5.39604	5.2464	5.22545	5.17278	5.24393	5.38011	4.98277	5.26583
P25628	ARE1	Sterol O-acyltransferase 1	11	6.64497	6.19932	6.80276	6.22774	5.76182	6.50448	6.16445	5.90302	7.03725	4.72369	4.72548	5.02391	4.37182	4.50175	4.90148	4.45859	4.73757	5.3099
Q06338	BCP1	Protein BCP1	11	5.37225	5.45026	5.31371	4.98176	5.43268	5.22403	5.17435	5.18555	5.23659	5.5234	5.38166	5.84973	5.92899	6.42603	6.13681	6.24792	5.80384	5.33043
P39996	GTT3	Glutathione transferase 3	11	5.48978	5.18608	5.35478	5.59532	4.91853	5.08387	5.39973	5.23502	5.51435	5.79609	6.20799	6.42145	5.46671	5.75619	5.67798	5.35488	5.8035	5.73775
Q01389	BCK1	Serine/threonine-protein kinase BCK1/SLK1/SSP31	11	6.26359	5.89163	6.10105	6.06385	5.49934	5.70373	5.95474	6.02288	6.10503	4.82621	5.24457	5.2515	5.00849	4.8921	4.86859	5.05624	5.57804	5.6684
P29453	RPL8B	60S ribosomal protein L8-B	11	4.51349	4.91874	3.78535	5.59447	5.61312	4.40943	4.34045	5.40783	4.24923	6.6345	7.49924	6.51866	5.40812	5.70795	6.42504	5.50628	6.05743	7.41068
Q12094	TSR3	18S rRNA aminocarboxypropyltransferase	11	5.40384	5.25639	5.12778	5.27097	5.48123	5.28023	5.14898	5.10346	5.06372	6.08187	5.94454	5.86612	5.82589	6.0112	6.14184	5.99016	5.49411	5.50767
P32583	SRP40	Suppressor protein SRP40	11	6.24227	5.62459	5.98369	5.59026	6.14133	5.96472	5.9425	5.84901	6.29246	5.09612	5.08159	5.21509	5.1243	5.10047	5.22961	5.3834	5.04333	5.09526
P39081	PCF11	Protein PCF11	11	5.76227	5.37504	5.6711	5.33284	5.25083	5.54594	5.35859	5.11799	5.54795	5.93036	6.01044	5.72017	5.74225	5.77838	5.52943	5.68647	5.34098	5.29897
P54790	ORC3	Origin recognition complex subunit 3	11	4.92003	5.50864	5.64436	5.37318	4.97418	5.53694	5.75812	5.03843	5.5466	5.85245	5.58525	5.63667	5.33848	5.91399	5.48874	5.9867	5.95861	5.93863
P33760	PEX6	Peroxisomal ATPase PEX6	11	5.3066	5.11977	5.73258	5.32849	4.79158	5.16661	5.5636	5.17583	5.17787	6.20167	6.35238	6.20178	5.55366	5.63336	5.20892	5.09114	5.90857	6.48559
Q05775	HCR1	Eukaryotic translation initiation factor 3 subunit J	11	6.60952	5.95595	5.69076	5.55955	6.08896	5.49717	5.51735	5.63348	5.67192	5.47858	5.63966	5.38384	5.46426	5.3846	5.14327	5.13104	5.25591	4.89419
P24004	PEX1	Peroxisomal ATPase PEX1	11	4.80696	5.28698	5.29574	5.53199	5.46546	4.86204	5.61916	5.0911	4.91123	6.06633	6.30411	6.00676	5.30238	5.86839	5.78413	5.59212	5.87501	6.33013
Q12443	RTN2	Reticulon-like protein 2	11	6.111	6.07547	5.71702	6.7144	7.01196	6.63891	6.71394	6.70763	6.45432	4.23659	4.91936	4.04139	4.5072	4.83737	4.75299	4.87343	4.63099	5.05605
P43636	ALG2	Alpha-1,3/1,6-mannosyltransferase ALG2	11	5.05683	5.15685	5.27214	5.17048	5.2499	5.1735	5.41788	4.93299	5.19137	6.04585	5.48278	5.98765	6.16281	6.08069	5.96751	5.9426	6.09878	5.60939
Q01855	RPS15	40S ribosomal protein S15	11	5.57908	5.5452	5.30536	5.68689	5.42554	5.97492	5.41711	5.44915	5.53314	5.50864	5.82636	5.81124	5.375	5.34066	5.61764	5.35141	5.39865	5.85401
P38970	HAL5	Serine/threonine-protein kinase HAL5	11	5.44561	5.63192	5.82297	5.64237	5.42331	5.39786	5.5903	5.16735	5.83409	5.62399	5.63118	5.76219	5.46999	5.26632	5.6108	5.32033	5.6225	5.73692
P25336	MSH3	DNA mismatch repair protein MSH3	11	4.93456	5.35699	5.18945	5.2811	4.90028	4.95322	5.56973	5.50121	5.26398	5.71721	5.55128	5.90928	5.9876	5.73746	5.90872	6.09945	6.24331	5.89518
P40528	SYG1	Protein SYG1	11	5.57808	5.3472	5.6386	5.65218	5.00772	5.51762	5.13426	5.13121	5.27948	5.59274	6.23694	6.01871	5.29469	5.52401	5.78246	5.74692	5.71785	5.79933
P38169	BNA4	Kynurenine 3-monooxygenase	11	5.65217	6.0134	5.27132	4.63881	5.12225	5.18615	5.17589	5.5073	5.465	6.61485	6.15475	6.31832	4.76809	5.49143	4.98635	5.55081	6.04464	6.03847
Q12406	ARP7	Actin-related protein 7	11	5.21017	5.11129	5.18464	5.01978	5.32279	5.02327	5.16339	5.30811	5.20685	5.88494	5.97691	5.62589	5.82675	5.57503	6.02958	6.17333	6.29248	6.06482
Q08687	TMA16	Translation machinery-associated protein 16	11	6.96603	7.21746	6.99862	6.80446	6.44819	6.59588	6.82123	6.32519	7.11065	4.79985	4.25131	4.857	4.4259	4.08675	4.16652	4.11538	4.21756	3.79202
P40352	RAD26	DNA repair and recombination protein RAD26	11	5.62675	6.09842	6.00583	6.21141	5.90842	6.06175	6.1344	5.62267	6.2021	4.82833	5.39732	5.19066	4.68012	4.86511	5.06675	5.40731	5.47917	5.21348
P40893	REE1	Regulation of enolase protein 1	11	5.30979	5.75339	4.98502	5.73327	5.76882	5.30083	5.5746	6.17383	4.58354	5.7074	6.47082	5.8443	5.35964	5.20986	5.44302	5.67602	5.14686	5.959
P43554	SWP82	SWI/SNF global transcription activator complex subunit SWP82	11	5.34353	5.39156	5.47282	5.09781	5.21634	5.72007	5.44366	5.27514	5.66014	5.53976	5.50402	5.87187	5.59415	5.51454	5.75898	5.73731	6.0991	5.7592
P38713	OSH3	Oxysterol-binding protein homolog 3	11	5.32206	5.16278	5.33516	4.89916	5.36537	5.40036	5.25377	5.4258	5.28916	5.9204	5.28549	5.73433	6.18409	6.02692	5.93553	5.59459	5.90504	5.95999
Q04067	TIF35	Eukaryotic translation initiation factor 3 subunit G	11	4.69101	4.4225	4.72827	4.45435	4.24337	4.40575	4.5467	4.33024	4.45013	8.51493	6.91112	7.67736	5.97896	6.21608	6.87157	6.29414	5.57235	5.69119
P42223	SBE2	Protein SBE2	11	6.28847	6.23112	6.02077	6.06238	6.1892	6.10499	6.22221	6.08345	5.84309	4.98863	5.24108	5.19115	4.69637	4.84864	4.62941	4.67979	5.3641	5.31517
Q12745	SEC39	Protein transport protein SEC39	11	5.49157	5.44789	5.0023	5.0934	5.21459	5.42083	5.11434	5.27608	5.14751	5.93032	5.7585	5.81563	5.91038	5.56535	5.60507	6.10832	5.93368	6.16424
P39715	ECM1	Shuttling pre-60S factor ECM1	11	7.94965	7.58174	7.20637	6.90922	7.29505	7.08914	6.99039	7.40262	7.79222	3.86765	4.35056	3.99834	4.16497	3.72494	3.35452	3.44501	3.56148	3.31614
P53011	SEH1	Nucleoporin SEH1	11	5.8574	5.94761	6.10242	6.03106	6.15634	6.20984	6.29148	6.3216	6.01345	4.66232	4.96431	4.73476	4.7889	4.94265	5.02987	5.00248	5.36834	5.57517
P32770	NRP1	Asparagine-rich protein	11	6.19578	6.81152	6.2755	6.70961	6.55417	6.41637	6.05647	6.31969	6.46038	4.98707	5.09823	4.65051	4.29408	4.80975	4.7955	4.48315	4.3805	4.70171
P38266	AIM3	Altered inheritance of mitochondria protein 3	11	7.79066	7.49087	7.38465	8.3284	7.66961	7.65913	8.28565	7.91585	8.25918	3.22222	3.32351	3.25233	3.49643	3.5304	2.87282	3.27016	3.27206	2.97607
P36081	PSG1	PMA1 stabilization in the Golgi protein 1	11	7.65938	7.53601	7.45712	7.7851	8.21589	7.92627	7.95822	7.79701	7.74322	3.42048	3.27364	3.23173	3.47383	3.47464	3.41096	3.69204	3.11232	2.83215
P00128	QCR7	Cytochrome b-c1 complex subunit 7, mitochondrial	11	6.00229	5.62103	5.70349	5.96987	6.75123	6.52039	6.34838	6.10889	6.42217	4.18535	4.57996	4.37385	5.91817	5.01505	5.13315	5.56256	4.85387	4.93029
Q12009	TRM8	tRNA (guanine-N(7)-)-methyltransferase	11	6.46328	6.43485	6.27104	6.34238	6.37228	5.88213	5.81828	6.10081	5.68452	4.82392	5.17553	5.03181	4.73054	4.70821	5.00591	5.09933	4.87232	5.18286
P53851	TEX1	Protein TEX1	11	5.48451	5.64269	5.84548	5.34825	5.06947	5.4918	5.3074	5.28301	4.75532	6.14458	5.96771	6.29976	5.41315	5.88082	5.71928	5.4727	5.3899	5.48417
P32906	MNS1	Endoplasmic reticulum mannosyl-oligosaccharide 1,2-alpha-mannosidase	11	5.70199	5.97363	5.74841	5.89628	6.03826	5.78137	6.00091	6.39565	6.04135	5.15305	5.29885	5.301	4.72866	4.93821	5.29131	5.45868	5.13911	5.11326
Q06680	YCG1	Condensin complex subunit 3	11	5.83271	5.2208	5.99094	5.38881	5.51067	5.20167	5.68025	5.97452	5.8604	5.73172	5.40012	5.76029	5.14909	5.39174	5.32151	5.11198	5.74919	5.72359
P38251	RFC5	Replication factor C subunit 5	11	4.93147	4.80829	5.14914	5.38015	4.91141	4.71661	5.15627	5.0273	5.25782	5.82022	6.22928	6.49261	5.73671	5.96208	5.82809	5.61539	6.44948	6.52767
P35999	OCT1	Mitochondrial intermediate peptidase	11	4.84464	4.86918	5.11611	4.79463	5.04343	5.24115	5.00936	4.93475	4.77711	6.11483	5.86352	5.64712	6.21841	6.09272	6.36672	6.31511	6.23963	6.51158
P38875	GPI16	GPI transamidase component GPI16	11	5.18599	5.65345	4.93243	5.39822	6.01757	5.66374	5.02768	5.88335	4.68294	5.82008	5.93769	5.79372	5.58624	5.74742	5.34902	5.72561	5.51745	6.0774
Q04545	TDA9	Probable transcription factor TDA9	11	5.32494	5.45347	5.60818	5.72178	5.68882	5.55791	6.0764	5.78154	5.89584	5.08698	5.34546	5.51091	5.38114	5.07313	5.52897	5.37103	5.61701	5.97648
P38792	RRP4	Exosome complex component RRP4	11	5.63655	5.63398	5.6172	5.42647	5.75983	5.63911	5.35048	5.39343	5.78769	5.42852	5.1365	5.60077	5.38108	5.61226	5.92211	5.63562	5.52718	5.51123
P38801	LRP1	Exosome complex protein LRP1	11	5.5898	5.54181	5.76113	5.53518	5.75688	5.62232	5.22932	5.58132	5.93624	5.49297	5.49241	5.47835	5.71104	5.54496	5.15776	5.76221	5.52199	5.28431
Q05979	BNA5	Kynureninase	11	4.89637	4.91335	5.10341	5.45672	4.84111	5.08834	5.57518	5.4721	5.43945	5.65133	5.67328	5.23669	5.74402	5.93546	6.22256	6.34909	6.4859	5.91564
P38274	HSL7	Protein arginine N-methyltransferase HSL7	11	5.55356	5.1068	5.3734	4.78344	5.06138	5.34431	5.18354	5.20421	5.15464	5.83979	5.99995	5.72311	5.62744	5.66426	5.99509	5.66086	6.78978	5.93443
P24814	GRR1	SCF E3 ubiquitin ligase complex F-box protein GRR1	11	4.69877	5.14981	5.6092	5.3592	4.81921	5.20127	5.3086	5.30642	5.0524	5.52931	5.92203	6.34349	5.76096	6.0654	5.86868	5.78188	5.95861	6.26479
P53875	MRPL19	54S ribosomal protein L19, mitochondrial	11	4.78474	4.73361	4.68694	4.50758	4.86227	4.47462	4.54245	4.68777	5.20922	5.95335	6.29648	6.24698	6.78518	6.52888	6.57736	6.17686	6.35798	6.58772
P32831	NGR1	Negative growth regulatory protein NGR1	11	5.64028	6.40411	5.828	6.69452	6.26708	6.13061	6.26807	6.17298	5.92861	5.02664	5.10454	5.05298	4.80347	4.87388	4.87587	4.90427	4.72407	5.30002
P47044	YJL055W	LOG family protein YJL055W	11	5.21461	5.65163	5.14238	5.49148	5.76786	5.43223	5.39746	5.48907	5.55662	5.61961	5.78405	5.2786	5.74666	5.55345	5.65211	5.95683	5.63315	5.63219
P32644	ECM32	Putative ATP-dependent RNA helicase ECM32	11	6.0546	5.86996	5.92581	5.79292	5.65383	6.00256	6.1301	5.82862	5.75823	5.62484	5.09033	5.15042	5.16709	4.94701	5.50342	5.48714	5.10871	4.90442
P43561	FET5	Iron transport multicopper oxidase FET5	11	5.5478	5.21997	5.4283	5.44926	4.84581	4.85493	5.36597	5.10237	5.09628	6.01899	6.15626	5.50395	5.69909	5.95702	5.75743	5.78168	6.01416	6.20073
Q07897	CMS1	Protein CMS1	11	5.84312	5.63033	5.7192	5.76552	5.99679	5.83111	5.36822	5.96869	6.05576	5.88675	5.70341	5.23838	5.34392	5.38897	4.92882	4.91853	5.29299	5.11951
Q05166	ASM4	Nucleoporin ASM4	11	6.16115	6.13014	5.87649	6.07297	6.4129	6.14883	5.78518	5.90021	6.26165	4.96464	5.36314	5.07428	4.9308	4.77593	5.15607	4.97254	4.89463	5.11845
P25371	ADP1	Probable ATP-dependent permease	11	4.74954	5.41316	4.9185	4.94193	5.09904	5.27271	5.09387	4.91962	4.98282	6.04705	6.44284	5.90029	5.97746	6.00107	5.64603	6.28702	6.00824	6.2988
P04803	MSW1	Tryptophan--tRNA ligase, mitochondrial	11	5.09505	5.16366	4.79774	4.88046	5.27366	5.04882	4.80072	4.87932	4.88305	6.15045	6.24699	5.89216	6.04355	6.43408	5.80126	6.20643	6.11053	6.29206
Q08204	SMC5	Structural maintenance of chromosomes protein 5	11	5.32205	5.19661	5.6399	5.27799	5.12883	4.99356	5.35783	5.22851	5.71266	5.77507	5.41798	5.76911	5.69865	5.79003	5.94456	6.02173	5.70473	6.02019
P39965	AIM10	Probable proline--tRNA ligase, mitochondrial	11	4.68373	4.95247	4.90295	4.80292	4.81038	5.18321	4.89424	4.9222	5.84185	5.71738	6.1867	5.59585	6.29021	6.59422	5.85884	6.18597	6.45766	6.11921
P38786	RPP1	Ribonuclease P/MRP protein subunit RPP1	11	4.49911	4.48533	4.90632	4.96571	4.42588	4.73711	4.43439	4.60789	4.68386	6.36303	6.36651	6.42652	6.08734	6.17793	6.49864	6.31212	6.85241	7.16991
P36059	NNR2	ATP-dependent (S)-NAD(P)H-hydrate dehydratase	11	4.96217	4.92554	5.06843	5.3674	5.53965	5.08318	5.7428	5.10959	5.7967	5.77164	4.83785	5.12988	6.42887	6.5741	6.03379	6.07761	5.8892	5.66158
Q08601	MCA1	Metacaspase-1	11	5.0708	5.44312	4.86296	5.06182	5.11269	5.21008	4.96905	4.94492	5.2272	5.83151	6.24592	6.20474	5.97068	5.86726	5.79141	5.82801	5.86575	6.49209
Q04081	PPM1	Leucine carboxyl methyltransferase 1	11	4.66384	5.15929	4.86793	5.1678	4.99509	4.75075	4.63881	5.05217	4.6657	6.0146	6.38388	6.42902	6.10525	6.55059	6.45866	6.30857	6.04199	5.74606
P38187	UBP13	Ubiquitin carboxyl-terminal hydrolase 13	11	5.68035	5.73942	5.61043	5.62069	5.10182	5.77772	5.34411	5.3138	6.17263	5.83216	5.51582	5.25714	5.50018	5.6379	5.48098	5.4763	5.21873	5.71982
P32179	MET22	3'(2'),5'-bisphosphate nucleotidase	11	5.30833	5.32709	5.26196	5.51649	5.07138	5.53573	5.39783	4.90864	5.12698	5.56576	5.80907	5.85962	5.85236	6.258	5.89454	6.15269	5.53464	5.61888
P32784	SCT1	Glycerol-3-phosphate O-acyltransferase 1	11	5.83019	5.66273	5.82434	5.6045	5.58249	5.79813	5.88903	5.44374	5.68873	5.53703	5.30475	5.4772	5.64853	5.28113	5.40518	5.55221	5.02189	5.44821
Q04739	GAL83	SNF1 protein kinase subunit beta-3	11	6.00979	5.82811	6.17472	6.30886	5.75742	5.77777	6.28416	6.18631	6.44956	4.76604	5.53698	5.21235	4.51697	4.34048	4.98479	5.25936	5.58477	5.02155
P39984	HAT2	Histone acetyltransferase type B subunit 2	11	4.79692	4.98177	4.98034	5.02139	4.97806	4.87982	5.32295	5.01181	5.3572	5.85712	5.7054	6.02834	6.00265	6.20272	6.24735	6.52536	5.97317	6.12762
P38809	YHR097C	Uncharacterized protein YHR097C	11	6.60702	6.22353	6.34451	6.20701	6.63561	5.94357	6.9245	6.21725	6.03175	4.84657	5.06841	4.82869	5.32682	4.89817	4.41806	4.72123	4.68929	4.06801
P36094	SPC42	Spindle pole body component SPC42	11	5.28964	5.44348	5.3683	5.62786	5.71266	5.23232	5.20497	5.50534	5.41187	5.74326	5.78446	5.93524	5.26601	5.36298	5.46984	5.58644	5.88553	6.16982
P39928	SLN1	Osmosensing histidine protein kinase SLN1	11	5.78789	5.61223	6.41013	5.81149	5.39304	5.97125	5.88712	5.95076	5.59512	5.60788	5.23375	5.82524	5.04118	4.85318	5.11925	4.89418	5.42269	5.58361
P46949	FYV8	Protein FYV8	11	6.45179	6.2329	6.13132	6.4438	6.9412	6.22263	6.68118	6.74003	6.78327	5.01424	4.89029	4.70593	4.73925	4.54055	4.43919	4.12123	4.22867	4.69253
Q04182	PDR15	ATP-dependent permease PDR15	11	5.11337	4.90299	5.37072	4.70418	4.69412	4.80416	4.73899	4.41874	4.41266	6.17367	6.28495	6.53697	6.31802	6.54926	6.4217	6.46112	6.19889	5.89548
Q12196	RIO1	Serine/threonine-protein kinase RIO1	11	5.38489	5.18396	5.38419	5.37989	5.40982	5.42108	5.21075	5.28305	5.37236	5.96827	5.5108	5.80246	6.03533	5.85324	5.86975	5.73043	5.599	5.60075
P16370	RPB3	DNA-directed RNA polymerase II subunit RPB3	11	7.26748	7.65095	7.71301	7.43121	7.6488	8.07448	8.06742	8.12765	8.21091	3.54567	2.87183	3.06365	3.3217	3.72059	3.5244	3.45339	3.28247	3.02441
Q04632	COG8	Conserved oligomeric Golgi complex subunit 8	11	6.22649	6.0018	5.90005	5.81012	5.78612	5.71964	6.00379	5.59232	6.13805	5.20155	5.72754	5.5246	4.87498	4.63598	5.27651	5.00203	5.35669	5.22174
Q03306	PKH3	Serine/threonine-protein kinase PKH3	11	6.48995	6.57609	6.75108	6.99197	6.47297	6.83401	6.51602	7.16857	6.88677	4.68779	4.5395	4.61203	3.96843	4.16046	4.09446	4.43796	4.34923	4.46269
P36152	DRE2	Fe-S cluster assembly protein DRE2	11	5.56711	5.50268	5.96094	5.79055	5.4821	5.64418	5.02208	5.49616	5.71608	5.45749	5.69518	5.73275	5.2199	5.31165	5.34778	5.28787	5.97112	5.79438
P34220	YBL055C	Deoxyribonuclease Tat-D	11	5.61059	5.87865	5.81824	5.77212	5.79577	5.99449	6.17755	5.46222	6.23524	5.33883	4.91113	4.69544	5.74539	5.42162	5.08589	5.84862	5.41934	4.78887
P40021	ZRG8	Zinc-regulated protein 8	11	6.39019	6.23312	5.95758	6.32417	6.08707	5.87619	6.41206	6.3679	6.31969	5.22707	4.69273	4.66692	4.68369	4.53398	5.01672	5.00005	5.19123	5.01964
P53191	PIB2	Phosphatidylinositol 3-phosphate-binding protein 2	11	6.63375	7.08831	6.86554	6.64565	7.04479	7.14288	7.80933	6.98503	7.46502	4.72917	4.1887	4.07582	3.70691	3.67881	4.02849	3.75478	4.41308	3.74397
P32453	ATP11	Protein ATP11, mitochondrial	11	5.99281	5.82793	5.81686	5.75494	5.85228	5.80088	5.70279	5.67878	5.94074	5.53286	5.48497	5.19703	5.17946	5.28989	5.18131	5.43531	5.16277	5.16838
P40553	DOT5	Peroxiredoxin DOT5	11	5.64718	5.67555	5.23889	5.42783	5.44746	5.30512	5.52731	5.47568	5.63369	5.92547	6.02761	5.79486	5.28322	5.61087	5.41404	5.72135	5.39432	5.44952
P30656	PRE2	Proteasome subunit beta type-5	11	4.77437	4.89961	5.04519	4.88408	5.18858	4.64654	5.17161	4.73864	5.0623	6.16862	5.857	6.05469	6.23991	6.26015	6.34829	6.13737	6.16031	6.36276
P38759	VPS29	Vacuolar protein sorting-associated protein 29	11	5.36026	5.0078	4.93142	5.13144	5.38444	5.12606	5.13178	5.22201	5.39351	6.16879	5.70304	5.81235	5.86945	5.77109	6.0411	6.18155	5.85508	5.90886
Q03208	YML119W	Uncharacterized protein YML119W	11	5.56908	6.05138	5.52134	5.35877	5.92949	5.70965	5.75747	5.98744	5.95077	5.18922	5.60523	5.53196	4.72823	5.30345	5.60753	5.30763	5.37541	5.51595
Q12314	SFM1	Protein arginine N-methyltransferase SFM1	11	6.04773	5.88443	5.30998	5.17239	5.75564	5.57358	5.49598	5.21732	5.75943	5.85705	5.33266	5.21593	5.928	5.72474	5.87802	5.36218	5.58724	4.89769
P38990	SAK1	SNF1-activating kinase 1	11	5.90306	5.71976	6.36589	6.00111	5.61742	5.97655	6.41903	5.84314	6.29171	5.00953	5.11836	5.27656	5.31845	5.07354	4.85755	4.87553	5.23328	5.09954
Q12329	HSP42	Heat shock protein 42	11	5.92995	6.36351	4.93571	5.64853	7.66352	6.3155	5.84904	7.06578	5.10801	4.80881	5.62507	4.72658	4.39335	5.28531	5.30357	4.98216	4.50141	5.49418
P53917	FAR11	Factor arrest protein 11	11	5.71523	5.57097	6.31891	5.62714	5.63333	5.37364	5.63234	5.6504	5.71938	5.66978	5.53755	5.43552	5.26404	5.29489	5.0701	5.23968	5.51004	5.73705
P52923	AIF1	Apoptosis-inducing factor 1	11	5.43397	5.462	5.72162	4.89686	4.50469	4.90959	5.29653	4.97575	5.4051	5.98499	6.1912	6.65329	5.61698	5.60868	5.67294	6.06661	5.69717	5.90201
Q99312	ISN1	IMP-specific 5'-nucleotidase 1	11	5.14781	5.49999	4.76609	5.93036	6.31177	5.47644	4.11888	4.51315	3.99547	6.52961	7.70643	6.18879	5.83987	6.43113	6.51971	4.63864	4.50085	5.88502
Q02821	SRP1	Importin subunit alpha	11	5.30106	5.15025	5.85242	5.27282	5.74184	5.37	5.65552	5.20515	5.30795	5.45088	6.21111	5.87228	5.58314	5.73099	5.47417	5.75734	5.39081	5.67227
Q07533	CYK3	Cytokinesis protein 3	11	5.88483	5.97047	5.93537	6.08325	6.24456	6.05683	5.58441	5.91518	5.67263	5.4381	5.82795	5.44106	4.5715	4.71118	5.27565	5.21838	4.72763	5.44101
Q12305	RDL1	Thiosulfate:glutathione sulfurtransferase	11	4.4885	7.01604	5.34286	6.41884	6.82963	6.226	6.14177	7.00257	5.27574	6.07414	6.32459	5.3066	4.53505	5.12211	4.7565	4.49408	4.38173	4.26323
P38779	CIC1	Proteasome-interacting protein CIC1	11	5.46839	5.08536	5.20992	4.95098	4.91793	4.92967	4.79867	5.08393	5.00684	6.37212	6.03563	6.38147	6.00519	5.99595	5.94039	5.93629	6.02373	5.85754
P40345	LRO1	Phospholipid:diacylglycerol acyltransferase	11	5.28866	5.34936	5.02905	4.81768	4.59424	4.8191	4.83237	5.09506	4.88659	6.32582	6.2247	6.2496	5.91822	5.98644	5.73999	6.32284	6.20078	6.3195
Q12315	GLE1	Nucleoporin GLE1	11	5.40431	5.41894	5.43642	5.42242	5.31177	5.28404	5.39709	5.22429	5.39493	5.46698	5.71197	5.55647	5.80229	5.93611	5.79031	5.83494	5.92932	5.67739
P48527	MSY1	Tyrosine--tRNA ligase, mitochondrial	11	5.01278	4.9937	5.18228	5.31747	5.013	4.94918	5.3204	5.00454	5.15563	5.81074	5.67221	5.7712	6.04726	6.25242	6.27367	6.20552	6.19739	5.8206
P15873	POL30	Proliferating cell nuclear antigen	11	5.13336	5.1936	5.15816	5.12889	5.00086	5.04215	5.09762	4.61002	5.43339	6.03809	5.80688	6.04718	5.8279	6.19362	5.78802	5.94908	6.22919	6.322
Q04925	YDR222W	SVF1-like protein YDR222W	11	5.33968	5.45608	5.2099	5.66495	5.55048	5.20779	5.57187	5.64945	5.41232	4.87033	5.31019	5.81494	5.64586	5.92937	5.88921	5.95197	5.34733	6.17828
P23595	PPH22	Serine/threonine-protein phosphatase PP2A-2 catalytic subunit	11	6.89757	7.29608	7.61595	7.62475	7.39213	7.2938	7.54952	7.72166	6.62353	4.04135	3.83326	3.45489	3.88268	4.14952	3.56197	3.65873	3.84304	3.55956
P32803	EMP24	Endosomal protein P24B	11	6.01348	5.54826	6.0283	6.43782	6.17462	5.98071	5.99922	6.1624	6.09098	5.03069	5.04076	5.04717	4.8992	5.50744	5.36436	4.95288	4.97439	4.74733
P39994	PXP1	Putative 2-hydroxyacyl-CoA lyase	11	4.54689	4.88116	4.95147	5.63066	6.05821	6.17986	5.47531	4.97417	5.27022	4.87325	5.65608	5.53779	6.16308	6.31056	6.28256	5.66949	5.77533	5.76391
P53879	RHO5	GTP-binding protein RHO5	11	6.31984	5.45648	5.30185	4.99172	5.268	4.85137	5.23941	5.18885	5.27067	7.13464	6.36571	5.94182	5.25456	5.43294	5.03527	5.64692	5.47192	5.82802
P26754	RFA2	Replication factor A protein 2	11	5.7265	5.99175	5.79378	6.08591	6.21375	6.07733	5.93321	6.10632	5.60515	5.34318	5.44936	4.83066	5.13356	5.19441	5.04166	5.45338	5.02893	4.99115
P15938	PRP16	Pre-mRNA-splicing factor ATP-dependent RNA helicase PRP16	11	5.24023	5.46559	5.83132	5.61664	4.95829	5.56287	5.5063	5.35889	6.00224	5.45267	5.42592	5.76208	5.48894	5.3459	5.57851	5.46445	5.92123	6.01795
P38772	BCD1	Box C/D snoRNA protein 1	11	6.48671	5.7503	6.32546	6.12168	5.91803	6.41072	6.20629	5.96999	6.24593	4.80522	4.79774	5.17613	4.90831	4.7956	4.92684	4.98484	4.99696	5.17326
P53166	MRH4	ATP-dependent RNA helicase MRH4, mitochondrial	11	4.41613	4.50038	4.61338	4.49556	4.6017	4.41234	4.65943	4.5261	4.62215	6.42979	6.23833	6.55752	6.49477	6.65939	6.6557	6.35526	7.0042	6.75786
P42826	XKS1	Xylulose kinase	11	5.69361	5.92383	6.23901	6.71573	6.2565	6.97462	6.64969	6.13142	6.69333	4.61572	4.17747	4.25912	5.34289	5.02228	4.81325	5.01716	4.79055	4.68382
P38747	OTU2	OTU domain-containing protein 2	11	7.14963	6.51597	6.6471	6.52556	7.1101	6.47281	6.83344	7.08353	7.01181	4.64659	4.47001	4.13873	4.38984	4.59633	3.91975	4.33704	4.35956	3.7922
P22696	ESS1	Peptidyl-prolyl cis-trans isomerase ESS1	11	5.43948	5.28365	4.9508	5.52883	5.64207	5.28892	5.1174	5.2849	5.22757	5.80726	5.44705	6.0169	5.7712	5.63913	5.82674	6.19394	5.67717	5.85701
P11792	SCH9	Serine/threonine-protein kinase SCH9	11	5.58348	6.05122	6.07888	5.80603	5.95373	5.89342	5.93708	5.96126	6.18195	5.21685	5.28271	5.24776	4.91816	5.24938	5.28896	5.4204	5.14117	4.78754
Q06053	DUS3	tRNA-dihydrouridine(47) synthase [NAD(P)(+)]	11	5.80781	5.48081	5.49902	5.79127	5.43053	5.55171	5.91075	5.84977	5.82285	5.53657	5.62237	5.80646	5.16704	5.16448	5.47804	5.28448	5.38354	5.4125
P14736	RAD4	DNA repair protein RAD4	11	4.92713	4.86108	5.0513	5.15822	4.77001	5.04011	5.47751	5.11563	5.47357	6.1654	5.74256	5.79909	5.84078	5.86569	5.85368	6.04197	6.2029	6.61339
P54858	DOS2	Protein DOS2	11	7.09345	6.65807	6.92497	6.17647	6.60132	6.46711	7.203	5.88796	6.41616	4.4716	4.63354	4.72458	4.78017	4.46791	4.13583	4.62593	4.74692	3.98502
P19880	YAP1	AP-1-like transcription factor YAP1	11	7.04213	7.08912	6.65774	6.94356	7.04036	7.01768	6.7915	6.89004	7.36846	4.19736	4.40489	4.41353	4.26144	3.97627	4.02358	3.71533	4.2313	3.93573
Q04472	MGR3	Mitochondrial inner membrane i-AAA protease supercomplex subunit MGR3	11	5.37825	5.04033	5.67762	5.24962	5.29424	5.4989	5.35304	5.13329	5.30965	5.73711	6.00812	5.62268	5.73456	5.84255	6.12129	5.72672	5.67401	5.59801
P53044	UFD1	Ubiquitin fusion degradation protein 1	11	5.6625	5.38536	5.87433	6.06484	5.70011	5.96463	5.61483	5.62109	5.92801	5.62507	5.17779	5.28397	5.39954	5.18736	5.30398	5.37436	5.43089	5.40133
P07834	CDC4	Cell division control protein 4	11	5.53255	5.69668	6.08101	5.24562	4.89398	5.17917	5.64386	5.24203	5.36808	5.50593	5.73317	6.0863	5.46227	5.35277	5.5489	5.59961	5.88122	5.94684
Q12123	DCS2	Inactive diphosphatase DCS2	11	4.77569	4.61272	4.34022	5.64965	5.7425	6.08338	5.17652	5.21338	5.13223	5.10336	4.7405	5.09186	6.21287	6.83567	6.53506	6.37699	6.07177	6.30562
P46989	ATG27	Autophagy-related protein 27	11	3.80499	3.57583	3.9144	3.46539	3.57288	3.77277	3.61669	3.81209	4.19332	7.10803	7.58292	7.17006	7.5202	7.28716	7.71111	7.43077	7.16443	7.29695
Q07471	THI3	Thiamine metabolism regulatory protein THI3	11	5.30787	5.79063	4.82287	5.51042	5.96179	4.99676	4.76952	5.87459	4.86977	5.87245	7.33607	6.39582	5.2097	5.38078	5.29065	5.46749	4.96587	6.17694
P40202	CCS1	Superoxide dismutase 1 copper chaperone	11	5.11648	5.63276	5.66976	5.39033	5.917	5.65511	5.02987	5.74279	4.93348	5.43713	5.8874	5.85744	5.69471	5.55283	5.99281	5.48891	5.38661	5.61458
P13517	CAP2	F-actin-capping protein subunit beta	11	5.06613	5.4442	5.37412	5.06895	5.11478	5.01095	5.86971	5.40628	5.75146	4.74034	5.72811	5.66981	5.34545	5.83474	5.52713	6.16248	6.7916	6.09377
P32621	GDA1	Guanosine-diphosphatase	11	5.46115	5.65306	5.5666	5.33192	5.22236	5.61242	5.49636	5.02021	5.35905	5.7104	5.95478	5.5496	5.69386	5.67156	5.44894	5.52898	5.98455	5.73421
Q04603	DPB4	DNA polymerase epsilon subunit D	11	5.63077	5.13719	5.41498	5.73126	5.34886	5.90098	4.81417	5.58857	5.67064	5.82803	5.39982	5.66115	5.57166	5.56943	5.59102	5.69909	5.41462	6.02776
P53076	VID30	Vacuolar import and degradation protein 30	11	5.30513	5.58296	5.66001	5.05226	5.33063	5.37391	6.12395	5.57393	5.46237	5.41269	5.33929	5.70181	5.35337	5.6609	5.4702	5.84505	6.17565	5.57589
Q06336	GGA1	ADP-ribosylation factor-binding protein GGA1	11	4.98612	4.90364	5.20191	5.46421	5.42817	5.5534	5.30759	5.35919	5.36274	5.17305	5.60091	5.61797	6.31476	5.96329	6.11929	5.98183	5.80416	5.85778
Q12383	TRM13	tRNA:m(4)X modification enzyme TRM13	11	6.09993	6.34552	6.82227	6.4112	6.38463	6.54275	6.19586	6.16517	6.64436	4.92436	5.00882	4.23819	4.2619	4.99914	4.84404	4.62347	5.02961	4.45875
P21657	DAL81	Transcriptional activator protein DAL81	11	5.28665	5.44439	5.93635	5.73898	5.49922	5.76262	5.54091	5.82627	6.1666	5.67377	5.25821	5.71872	5.19559	5.14716	5.51436	5.5336	5.38232	5.37429
P23394	PRP28	Pre-mRNA-splicing ATP-dependent RNA helicase PRP28	11	5.5816	5.29401	5.3628	5.5945	5.41623	5.52307	5.42113	5.29667	5.5254	5.84462	5.66239	5.47608	5.5456	5.63006	5.49149	5.84942	5.91297	5.57194
P36528	MRPL17	54S ribosomal protein L17, mitochondrial	11	6.01385	5.73303	5.73005	5.69881	5.58908	6.08669	5.80868	5.70997	5.7742	5.37077	5.47845	5.52715	5.21324	5.25256	5.43614	5.51816	5.2689	4.79026
P33314	BUD2	Inhibitory regulator protein BUD2/CLA2	11	5.35268	5.6989	5.43824	5.29775	5.3179	5.81093	5.6472	5.42801	5.29793	5.52454	5.71188	5.37131	5.56117	5.52517	5.62886	6.01875	5.88819	5.48058
P43596	IOC3	ISWI one complex protein 3	11	5.53993	5.78444	5.9695	5.47156	5.23186	5.55075	5.10367	5.42868	5.68571	5.81506	5.7851	5.9371	5.37568	5.30827	4.91591	5.65928	5.78048	5.65702
P38793	TRM5	tRNA (guanine(37)-N1)-methyltransferase	11	5.21952	5.0779	5.72071	4.97518	5.36765	5.38418	5.23153	4.91318	5.49861	5.60043	6.04349	5.81612	5.62484	5.58995	6.55653	5.57131	6.02069	5.78817
P53255	DRN1	CWF19-like protein DRN1	11	5.37568	5.40097	5.52368	5.40494	5.37215	5.3217	5.23086	5.11253	5.51947	5.84728	5.69803	5.88508	5.74696	5.9743	5.71696	5.36145	5.91925	5.5887
P47025	MDV1	Mitochondrial division protein 1	11	5.71971	5.64485	4.88862	6.19253	6.29902	5.72598	5.91655	6.32361	5.24423	5.59124	5.78985	5.14992	4.78572	5.22902	4.85908	5.3235	5.4392	5.87737
P40559	INP51	Phosphatidylinositol 4,5-bisphosphate 5-phosphatase INP51	11	4.7728	5.04494	5.48935	5.37528	4.68803	5.43148	5.29929	4.71959	5.08713	5.54779	6.55929	6.09112	5.62684	5.70847	6.13518	5.84156	6.1787	6.40316
Q12200	NCR1	NPC intracellular sterol transporter 1-related protein 1	11	4.46543	4.79924	4.71044	4.54346	4.34617	5.04336	4.53441	4.67323	4.54171	6.15563	6.40009	6.31308	6.79706	6.59147	6.34159	6.61256	6.63955	6.49153
P28742	KIP1	Kinesin-like protein KIP1	11	5.1744	5.28968	5.63147	5.35977	5.32133	5.62082	5.7655	5.38932	5.81113	4.99062	5.33716	5.57901	5.32355	5.6397	5.74336	5.88063	6.07987	6.06268
Q03648	YMR209C	Uncharacterized protein YMR209C	11	5.34722	5.69415	5.64674	5.32043	5.07571	5.20542	5.4259	5.19493	5.14178	5.71909	5.46575	5.78209	5.76292	5.54542	5.69406	6.02129	6.02061	5.93649
P28625	YIM1	Protein YIM1	11	4.40466	4.5873	4.78654	4.78528	5.28754	4.81095	4.92522	4.73666	5.08084	6.11583	5.67851	5.98569	6.35523	6.75517	6.36014	6.36221	6.45684	6.52539
Q04120	TSA2	Peroxiredoxin TSA2	11	5.20932	5.36563	5.11724	5.2751	5.40836	5.03274	5.04934	5.08209	5.40715	5.54339	5.59809	5.78404	6.09907	5.90522	5.92574	5.96155	6.1965	6.03944
P32361	IRE1	Serine/threonine-protein kinase/endoribonuclease IRE1	11	5.11185	4.90464	5.57617	5.25192	5.09548	5.55926	5.11569	4.82526	5.49026	5.45973	5.98835	5.75478	6.02162	6.0958	5.9594	5.79304	6.02316	5.9736
Q12025	EMC10	Endoplasmic reticulum membrane protein complex subunit 10	11	5.39263	5.24748	5.29827	5.19577	5.18894	5.3086	5.34207	5.05192	5.2225	5.92124	5.73167	5.79037	5.8829	5.85441	5.85306	6.16561	5.86513	5.68743
P28495	CAP1	F-actin-capping protein subunit alpha	11	5.79846	5.50242	5.60095	5.21555	5.2901	5.35888	5.57971	5.00666	5.76389	5.47126	5.51948	5.37392	5.93971	5.51227	6.04746	5.75642	5.59625	5.66658
P38993	FET3	Iron transport multicopper oxidase FET3	11	5.94348	5.98504	5.56365	4.23367	4.55246	4.52563	5.24802	5.11567	4.6401	7.15824	6.58415	6.34343	5.18236	5.8629	4.86824	6.39369	5.71416	6.08513
P11491	PHO8	Repressible alkaline phosphatase	11	4.79663	5.67642	5.11044	5.40139	5.56277	4.92911	5.72864	5.80447	4.74997	5.60526	5.87718	5.70003	5.8436	5.41574	5.95074	5.8791	5.85605	6.11245
P18496	ATP10	Mitochondrial ATPase complex subunit ATP10	11	4.77736	4.85883	4.86069	4.64146	4.9798	4.88794	4.87576	4.83433	4.79218	6.39562	6.21805	5.94657	6.17888	6.23545	6.16851	6.40079	6.52163	6.42615
P35202	THI80	Thiamine pyrophosphokinase	11	4.82844	5.1001	4.82119	4.85627	4.98758	4.79309	4.69702	5.02212	4.75599	6.63267	6.39956	6.10567	6.24975	6.06532	6.03566	6.26182	6.37566	6.01207
Q12511	PTC5	[Pyruvate dehydrogenase [acetyl-transferring]]-phosphatase 1, mitochondrial	11	5.60859	5.78215	5.93537	6.15677	5.14751	5.85547	5.59861	5.57756	5.5035	5.21263	5.26055	5.68551	4.96717	5.55127	5.51096	5.34913	5.50684	5.7904
P41913	GDS1	Protein GDS1	11	5.95981	5.476	5.47581	6.01968	5.49847	5.8041	5.12606	5.38179	5.81117	5.7467	5.51402	5.34281	5.38024	5.8698	5.56398	5.37501	5.25548	5.39906
P32569	SRB4	Mediator of RNA polymerase II transcription subunit 17	11	5.83136	5.23803	5.76478	5.40591	5.08655	5.16762	5.59394	5.25949	5.58225	5.92285	5.36072	6.17361	5.50729	5.64461	5.52455	5.48615	6.11943	5.33086
P21192	ACE2	Metallothionein expression activator	11	6.72599	6.73978	6.6234	6.67421	6.71246	6.55721	6.9211	6.65861	7.62534	4.26759	4.59985	4.72369	4.02569	3.92285	4.2142	4.35426	4.42499	4.22879
P40161	RTT106	Histone chaperone RTT106	11	5.37506	5.61895	5.56806	5.60068	4.88922	5.28725	5.2373	5.65779	5.66046	5.84089	5.45913	5.49827	5.7192	5.69704	5.70788	5.24447	6.08729	5.85106
P34761	WHI3	Protein WHI3	11	5.92507	5.45042	5.74653	5.65326	6.02501	5.83666	5.8092	5.79378	5.92254	5.14075	5.46846	5.33434	4.97444	5.30724	5.44369	5.34956	5.60571	5.21334
P22543	VPS34	Phosphatidylinositol 3-kinase VPS34	11	5.85161	5.76774	5.62981	5.53255	5.62347	5.45375	5.68667	5.78376	5.47751	5.65209	5.83097	5.44108	4.94637	5.32284	5.57662	5.56897	5.44251	5.41168
Q08954	YPL199C	Smr domain-containing protein YPL199C	11	5.81415	6.05227	6.06847	5.92032	6.23112	6.46053	5.76741	5.965	5.7332	5.53413	5.51664	5.38312	4.64746	4.94572	5.41135	4.67769	5.03528	4.83613
P40582	GTT1	Glutathione S-transferase 1	11	4.83704	5.05076	5.15949	5.16166	5.56876	5.15465	5.25834	5.4459	5.4071	5.44446	5.44618	5.51016	6.26997	6.27341	6.09762	6.29836	5.91125	5.70488
Q12518	ENT1	Epsin-1	11	8.32006	8.10277	8.13575	8.08875	8.01772	7.47541	8.3447	8.00516	8.80018	2.86331	3.01159	3.60928	3.2329	2.64458	2.97471	2.39543	3.21013	2.76756
P06775	HIP1	Histidine permease	11	6.29808	6.10247	6.81815	6.03912	5.33872	6.04673	5.94103	5.49942	5.84048	5.13315	5.38785	5.75149	4.76583	4.97373	5.11982	5.00726	4.85151	5.08516
Q06697	CDC73	Cell division control protein 73	11	5.63636	5.85594	5.54879	5.86371	5.65729	5.89034	5.62728	5.53789	5.53259	5.35352	5.7044	5.96568	5.04869	5.49617	5.09402	5.47044	5.08615	5.63075
P25441	RPC53	DNA-directed RNA polymerase III subunit RPC4	11	6.24838	5.38656	6.17973	5.95213	5.93095	6.19673	6.1024	5.74813	6.12237	5.15191	5.05647	5.06794	5.7637	5.09325	5.45734	5.05399	4.50795	4.98007
P38821	APE4	Aspartyl aminopeptidase 4	11	4.93658	4.98349	4.8894	5.33854	6.22427	5.15961	5.19051	5.5745	4.58286	5.49841	5.91409	5.73523	5.60324	5.98637	6.00634	6.05338	5.67014	6.65303
Q99288	DET1	Broad-range acid phosphatase DET1	11	5.28415	5.72405	5.06826	5.52585	5.63382	5.84673	5.37978	5.6533	5.55648	5.63956	5.68933	5.40589	5.4515	5.42592	5.50642	5.69978	5.63181	5.87737
Q12040	YOR283W	Broad-specificity phosphatase YOR283W	11	6.07083	5.99691	6.38357	6.11309	6.16985	6.11939	5.96978	5.7155	6.47219	4.87153	4.95768	5.20992	5.17243	5.42723	4.76394	4.93586	4.87859	4.7717
P32799	COX13	Cytochrome c oxidase subunit 13, mitochondrial	11	5.5908	5.3846	5.71957	6.32284	6.48952	6.46364	6.42769	6.39662	6.41462	4.61077	4.5427	4.63604	5.38155	4.70875	5.41753	4.77889	5.2116	5.50226
Q12038	SRO7	Lethal(2) giant larvae protein homolog SRO7	11	5.26656	5.46486	5.63229	5.55885	5.54543	5.49588	5.62443	5.56839	5.39628	5.43562	5.79553	5.58111	5.33835	5.09969	5.62926	5.75486	5.78857	6.02405
Q07349	MRX9	MIOREX complex component 9	11	4.66366	4.81496	4.35337	4.91036	5.1725	4.75157	4.77433	4.84799	4.43028	5.68262	6.01753	6.06417	6.08002	6.72652	6.72981	6.20887	6.64126	7.13019
Q12463	TRM11	tRNA (guanine(10)-N2)-methyltransferase	11	5.38206	5.47566	5.01129	4.87283	5.43507	5.40833	5.05423	5.06647	5.0191	6.09375	5.74269	5.61257	6.14022	5.80411	6.0888	5.99559	6.0379	5.75936
P53743	ESF2	Pre-rRNA-processing protein ESF2	11	5.86562	5.99945	6.3221	6.31765	5.96317	6.21363	6.02698	5.88466	6.38959	5.04131	5.07596	5.42991	4.72755	4.87684	4.8303	4.75197	5.13962	5.14369
Q00618	BET4	Geranylgeranyl transferase type-2 subunit alpha	11	5.26873	5.61771	5.4526	5.92509	5.54303	5.68012	5.6911	5.65157	5.63431	5.13375	5.39882	5.32437	5.8264	5.68477	5.57233	5.56983	5.7256	5.29987
Q99260	YPT6	GTP-binding protein YPT6	11	5.2229	5.28983	5.38628	5.18634	5.06521	5.04663	5.44848	4.84548	4.85803	5.79207	5.97116	5.96481	5.74802	6.05284	6.20664	5.81761	5.94441	6.15328
P53172	SDS23	Protein SDS23	11	4.60494	5.00245	4.92603	5.4896	5.28137	5.38231	5.16361	5.17999	4.99868	6.12262	5.90234	5.83702	5.87742	6.02199	6.1527	5.89899	6.0743	6.08365
Q08826	SNX3	Sorting nexin-3	11	5.64482	5.64447	5.76	5.22148	5.47485	5.60207	5.51623	5.30368	5.09874	5.94442	5.86841	5.56799	5.32363	5.35071	5.71626	6.06891	5.44977	5.44355
P38922	HRB1	Protein HRB1	11	6.3834	6.62553	6.2075	6.78797	6.86192	6.65978	6.34296	6.37021	6.16284	4.58109	5.23874	4.69424	4.2892	4.51749	4.6056	4.69028	4.19472	4.78651
P41896	TFG2	Transcription initiation factor IIF subunit beta	11	5.39892	5.50431	5.41723	5.32102	5.49605	5.63751	5.39432	5.48769	5.68411	5.55721	5.26711	5.49351	5.70098	5.83284	5.47866	5.69326	5.93885	5.69642
P40086	COX15	Cytochrome c oxidase assembly protein COX15	11	5.24232	5.38573	5.37351	5.2852	5.62727	5.45443	5.39129	5.63214	5.62077	4.96998	5.70824	5.68567	5.63573	5.41169	5.58467	5.8943	5.69417	6.4029
P15496	IDI1	Isopentenyl-diphosphate Delta-isomerase	11	4.85762	5.39388	4.92371	4.85177	5.13833	5.35631	5.26729	5.48123	5.68622	6.00662	5.90722	5.71344	6.06262	5.94263	5.89214	5.98999	5.93505	5.59394
P28241	IDH2	Isocitrate dehydrogenase [NAD] subunit 2, mitochondrial	11	4.2567	4.3639	4.4209	4.89587	5.15701	4.99288	4.87402	4.97452	4.89675	5.44013	5.81626	5.75827	6.95912	6.83866	6.66547	6.47243	6.82102	6.39609
P32495	NHP2	H/ACA ribonucleoprotein complex subunit NHP2	11	6.12092	4.99515	5.75981	5.20417	5.74088	4.91808	4.74915	5.01016	5.02943	5.66099	5.45924	5.84302	6.03693	5.79571	6.05127	5.87318	5.82658	5.92534
P06780	RHO1	GTP-binding protein RHO1	11	5.34059	5.44868	5.77863	6.0519	5.91623	5.44156	5.62822	5.91709	5.32861	5.47817	5.75814	5.22489	5.44241	5.19027	5.68931	5.30547	5.512	5.54783
P47089	TMA22	Translation machinery-associated protein 22	11	9.12977	8.77584	8.54846	9.02498	8.87878	8.5273	8.78478	8.68004	6.98817	2.66903	2.99318	2.6403	2.13989	2.42143	2.72227	2.30805	2.30347	2.46426
Q6Q547	NOP10	H/ACA ribonucleoprotein complex subunit NOP10	11	5.15752	5.84494	4.78764	5.52219	6.36835	5.47788	5.47998	6.25766	4.75606	6.10613	5.92093	5.47407	5.09088	5.4868	5.67557	5.16696	5.43794	5.9885
P38234	RFS1	Protein RFS1	11	5.08971	5.03263	4.91611	5.20341	5.39745	5.30654	5.45202	5.24454	5.57419	5.49951	5.42014	5.42748	6.29224	6.27434	6.05578	6.16221	5.93641	5.7153
Q02256	YVH1	Tyrosine-protein phosphatase YVH1	11	5.6507	5.92022	6.46913	6.01093	5.56159	5.71708	5.83963	5.68159	5.30999	5.59952	5.54458	5.42481	5.29683	5.66529	5.07748	5.33791	5.26991	4.6228
P25045	LCB1	Serine palmitoyltransferase 1	11	5.10218	5.84685	5.26084	5.82318	5.43971	5.74128	5.35042	5.75678	5.04043	6.02032	5.68461	5.39639	5.03797	5.64174	5.41442	5.42786	5.49781	6.51721
P47076	RPC17	DNA-directed RNA polymerase III subunit RPC9	11	5.53968	5.11741	5.38482	5.59211	5.59006	5.46843	4.99449	5.03222	5.37518	5.83456	5.5895	5.94099	5.89148	5.71409	5.58628	5.65271	6.10498	5.59101
P20107	ZRC1	Zinc/cadmium resistance protein	11	5.28457	5.08986	4.81842	5.15226	5.17065	5.03449	4.94821	5.45389	4.69262	6.12728	6.95252	6.47093	5.0617	5.24612	5.71574	6.64987	5.9755	6.15538
P32332	OAC1	Mitochondrial oxaloacetate transport protein	11	6.55838	6.82664	7.37431	5.05458	4.76231	4.96087	4.59539	4.91087	5.32471	6.48537	6.43981	6.87314	4.73039	4.77723	4.77454	4.83969	5.3876	5.32419
Q12044	RCN2	Regulator of calcineurin 2	11	7.24813	6.63815	6.739	7.43549	7.20159	6.90782	7.15261	7.05763	7.24717	3.609	4.36218	4.36804	4.03293	4.17181	3.95303	3.90741	4.03382	3.93418
P49167	RPL38	60S ribosomal protein L38	11	5.42118	5.97356	5.90913	5.84395	5.98523	5.69282	6.05599	5.74984	6.10358	5.40291	5.79038	5.61356	4.98571	4.91977	5.36025	4.86652	5.15358	5.17201
Q12049	THP3	Protein THP3	11	5.14636	4.99044	5.29893	5.06711	5.35403	5.41202	5.11818	5.24149	5.4639	6.16993	5.74875	5.97621	5.89849	5.71659	5.85549	5.82937	5.68443	6.02829
P36047	SDS22	Protein phosphatase 1 regulatory subunit SDS22	11	5.06108	5.14602	5.04719	5.13761	5.0472	5.15309	4.98868	4.83033	4.92237	6.05797	6.0966	5.88129	6.28007	6.10171	5.91509	6.38265	6.26222	5.68883
P20436	RPB8	DNA-directed RNA polymerases I, II, and III subunit RPABC3	11	6.56218	7.23153	7.00893	6.83326	6.52438	7.0517	6.61219	6.7771	6.50691	4.37601	4.33414	4.29763	4.18152	4.53483	4.36038	4.27402	3.94845	4.58484
P53207	SNU71	U1 small nuclear ribonucleoprotein component SNU71	10	5.82191	5.98939	6.02352	5.79009	5.79221	5.54302	6.03141	5.73364	6.0418	5.52191	5.06402	5.60602	5.152	4.65979	4.98879	5.16438	5.63912	5.43699
P12954	SRS2	ATP-dependent DNA helicase SRS2	10	5.69055	5.64093	5.47546	5.18263	5.3745	5.48358	5.49915	5.82469	5.83074	5.84057	5.52006	5.65484	5.34401	5.14975	5.20074	6.01563	5.55183	5.72034
P35178	RRP1	Ribosomal RNA-processing protein 1	10	5.59113	5.11025	5.30426	4.92138	4.86614	5.35229	5.06538	5.28207	5.19225	5.76004	5.3538	5.82769	6.16374	6.2074	6.03291	6.05156	6.12416	5.79354
P33313	CNS1	Hsp70/Hsp90 co-chaperone CNS1	10	6.34447	6.09805	6.15502	6.17621	5.84518	5.85656	5.84976	5.65895	6.06254	5.37033	5.34002	5.14762	5.16382	4.98608	4.9267	4.82023	5.25096	4.94753
P25642	IMG2	54S ribosomal protein IMG2, mitochondrial	10	5.47448	5.56583	5.31494	5.16806	5.42648	5.46113	5.28333	5.33655	5.31462	5.91298	5.78173	5.37811	6.14197	5.58291	5.61399	5.90667	5.95255	5.38368
Q05787	HRD3	ERAD-associated E3 ubiquitin-protein ligase component HRD3	10	4.70917	5.09897	4.84305	4.7624	4.74634	4.94384	5.05306	4.66709	4.65577	6.47289	6.59638	6.33433	6.0553	6.40622	5.81924	6.31061	6.00601	6.51932
P40459	PAN6	Pantoate--beta-alanine ligase	10	5.96278	5.5395	5.9445	5.92705	5.26616	5.65676	5.55734	5.49252	5.51213	5.35224	5.35819	5.21416	5.39687	5.51794	5.75966	5.614	5.42347	5.50474
P54070	KTR6	Mannosyltransferase KTR6	10	5.61733	5.17932	5.37605	5.3128	4.80982	5.30085	5.52335	5.18656	4.81318	6.48474	5.59696	5.70239	5.98956	5.65789	5.73198	5.74727	5.94187	6.02809
Q12029	FSF1	Sideroflexin FSF1	10	5.94791	6.02282	6.33509	5.68005	5.94167	5.63928	5.45909	5.77184	6.05138	5.15143	5.79616	5.4293	5.06857	5.2271	4.92715	5.12564	5.40449	5.02106
P10622	RPP1B	60S acidic ribosomal protein P1-beta	10	6.16796	5.91452	5.7385	5.7839	5.52062	6.16897	7.02918	5.91015	5.53904	5.47251	5.07514	5.22504	5.08985	4.53243	5.24167	4.5222	5.06782	6.00047
P25367	RNQ1	[PIN+] prion protein RNQ1	10	5.4365	5.41729	5.09597	5.29941	6.06583	5.25717	5.49174	5.4658	5.01862	5.80049	5.80074	5.73878	5.09431	5.75998	5.76745	5.76694	5.67735	6.04561
P33421	SDH3	Succinate dehydrogenase [ubiquinone] cytochrome b subunit, mitochondrial	10	6.02771	5.69206	5.80167	6.32161	6.38281	6.72255	6.09197	5.89071	6.53069	4.54204	4.34958	4.41124	5.38403	5.4824	5.1396	5.51093	5.07893	4.63945
P17065	SEC2	Rab guanine nucleotide exchange factor SEC2	10	5.37042	5.5893	5.52103	5.14486	5.45188	5.20046	5.35495	5.50302	5.43234	6.12628	5.91476	5.55937	5.61987	5.59555	5.6617	5.84389	5.50423	5.60608
P39956	RPH1	DNA damage-responsive transcriptional repressor RPH1	10	5.96327	5.75892	6.30699	6.21059	5.86295	5.65394	5.83732	5.66296	6.38249	5.39098	5.17772	5.1467	5.28083	4.92695	4.98898	5.11414	5.16768	5.16659
P39904	VPS52	Vacuolar protein sorting-associated protein 52	10	5.4672	5.29738	5.74719	5.71799	5.36108	5.49567	5.34841	5.10797	5.56897	5.58406	5.64157	5.80114	5.67914	5.24172	5.636	5.98334	5.76329	5.55788
Q07963	UBR2	E3 ubiquitin-protein ligase UBR2	10	5.22163	5.48144	5.32877	5.2407	5.28237	5.02662	5.48836	5.17096	5.32472	5.68216	5.62197	5.6153	5.37406	6.0795	5.97834	5.89861	6.02886	6.15564
Q05471	SWR1	Helicase SWR1	10	5.54107	5.56787	5.97501	5.76622	5.76215	5.5065	6.32961	5.61996	5.96512	5.694	5.41425	5.55141	5.01524	5.05375	5.45202	4.96731	5.3758	5.44272
P53155	YGL082W	Uncharacterized protein YGL082W	10	4.31197	4.28582	4.63322	4.06657	4.33637	4.20334	4.30138	4.57115	4.66399	6.47044	6.68011	6.75295	6.38265	6.67506	6.71048	6.93732	6.93722	7.07995
P38692	KIC1	Serine/threonine-protein kinase KIC1	10	6.13028	6.15224	6.60449	6.12818	5.8786	6.16685	6.21421	6.41779	6.41145	4.73202	4.90343	5.14352	5.06667	4.69912	4.90137	4.58883	5.12363	4.73731
P38164	SEA4	SEH-associated protein 4	10	5.12338	5.67099	5.79388	6.11383	5.26862	5.23854	5.70352	5.39743	5.17405	6.22992	5.86018	5.91257	5.34554	5.80509	5.23962	5.35852	5.40288	5.36143
Q08748	YOR296W	Uncharacterized protein YOR296W	10	5.08674	5.49309	5.09959	5.52237	5.05391	5.65415	5.43726	5.66315	5.39497	5.96032	6.28571	5.78359	5.32574	5.38519	5.62328	5.74452	5.75231	5.73413
P46678	BDP1	Transcription factor TFIIIB component B''	10	6.01101	5.77826	6.11304	5.90169	5.79909	5.75651	5.79971	5.63987	5.9075	5.13482	5.08718	5.17342	5.07843	5.40203	5.20877	5.39727	5.47458	5.3368
Q07468	VAM6	Vacuolar morphogenesis protein 6	10	5.2877	5.28598	5.88226	5.61483	5.17619	5.60475	5.346	5.5164	5.89292	5.6023	5.3767	5.68803	5.42585	5.77416	5.11084	5.96681	5.55384	5.89445
P38288	TOS1	Protein TOS1	10	5.44988	5.53285	5.67685	5.88129	5.9169	5.86824	6.0212	6.30055	4.83821	5.40677	5.3644	4.80164	5.87849	5.93078	5.50284	5.32923	5.35681	4.94308
P00424	COX5A	Cytochrome c oxidase subunit 5A, mitochondrial	10	4.89599	4.9169	4.97339	5.74505	5.35986	5.50657	5.27741	5.20523	5.62794	5.5391	5.50017	5.48521	6.25941	6.21541	5.91247	5.69904	5.718	6.16286
Q08562	ULS1	ATP-dependent helicase ULS1	10	6.42731	6.01661	6.5599	5.89439	5.52393	5.50084	5.75252	6.10469	6.75628	5.60194	4.71635	5.86509	4.72656	4.98724	4.40758	4.63606	5.17715	5.34556
Q04228	UBX2	UBX domain-containing protein 2	10	5.67145	5.63919	5.91976	6.05879	5.79037	6.01145	5.96499	5.59893	5.95836	4.9675	4.99955	5.24155	5.35409	5.37006	5.11355	5.37901	5.44632	5.51508
P53331	RNH70	RNA exonuclease 1	10	5.44669	5.27015	5.34222	5.07863	5.07986	5.35637	5.1803	5.32182	5.69209	5.87758	5.8221	5.35706	5.77332	5.85436	6.00931	5.85654	5.7413	5.94029
P43564	MIL1	Probable lipase MIL1	10	5.89389	5.63305	5.56029	6.16136	5.61982	5.37274	5.68801	5.27421	5.61209	5.91515	5.65497	5.59688	4.77205	5.30798	5.34384	5.37721	5.59302	5.62345
P53088	NCS6	Cytoplasmic tRNA 2-thiolation protein 1	10	5.21276	5.25582	5.37271	5.48066	5.42401	5.48813	5.44158	5.19668	5.30444	5.83099	5.76858	5.68832	5.57106	5.64073	6.0777	5.82828	5.93972	5.47782
P53275	YGR127W	Uncharacterized protein YGR127W	10	5.10874	5.68633	5.01251	5.5998	5.72471	5.35838	5.77634	5.47814	5.47713	5.42014	5.18389	5.21887	5.65183	5.76645	5.935	6.34007	5.92069	5.34099
P13856	RSR1	Ras-related protein RSR1	10	5.40469	5.05934	5.28755	5.01233	5.26165	5.17488	5.18834	5.14273	5.14285	6.03428	5.99285	6.07491	5.79327	5.65947	5.62712	6.15964	5.93331	6.05078
P48164	RPS7B	40S ribosomal protein S7-B	10	6.06073	5.7883	5.98183	5.69134	5.59196	5.74325	5.60009	5.32288	5.84965	5.51808	5.70042	5.51718	5.4721	5.25609	5.21342	5.27725	5.28047	5.13497
Q01846	MDM1	Structural protein MDM1	10	4.9499	5.57907	5.27558	5.21384	4.60532	5.41542	5.23693	5.55989	5.52285	5.6639	5.67113	6.43637	4.9507	5.55831	6.26672	5.90683	5.8824	6.30483
P38085	TAT1	Valine/tyrosine/tryptophan amino-acid permease 1	10	5.47529	5.1297	5.32732	5.07993	5.35737	5.28478	5.08585	5.44935	5.36896	6.02888	5.51342	5.79521	6.01051	6.41033	5.85907	5.94296	5.59452	5.28656
Q08229	NBA1	Protein NBA1	10	5.61046	6.09464	5.94383	5.83503	5.81437	5.86687	6.10375	6.15383	6.63362	4.84391	5.31185	5.79516	5.2308	4.96098	5.08307	4.67049	4.93491	5.11244
O13585	YPR089W	Dilute domain-containing protein YPR089W	10	5.11307	5.62249	5.52091	5.20442	5.07712	5.3897	5.53066	5.44543	5.11095	5.982	5.95662	5.90698	5.20994	5.44398	5.77471	5.91175	5.77283	6.02643
P48836	VMA10	V-type proton ATPase subunit G	10	5.45553	5.47799	5.18388	5.78308	6.12891	5.65238	5.30498	5.70853	5.2845	5.58272	6.09166	5.7779	5.24737	5.28799	5.4536	5.62392	5.31192	5.64314
P39525	CEM1	3-oxoacyl-[acyl-carrier-protein] synthase homolog	10	5.4476	5.41539	5.2783	5.37342	4.89628	5.01468	5.15216	5.05108	4.89243	6.25157	6.39325	5.91384	5.5948	5.62185	5.56291	6.3029	5.97396	5.86357
Q04740	RNH1	Ribonuclease H	10	5.76378	5.96374	5.56309	5.54596	5.4259	5.26141	5.54032	5.59778	6.29273	5.9034	5.76601	5.5021	5.42498	5.41223	5.15071	5.29358	5.55186	5.04043
P32259	SIN4	Mediator of RNA polymerase II transcription subunit 16	10	5.37318	5.08995	5.4906	5.16804	4.95633	5.05057	5.23	5.16653	5.15686	5.7726	5.75354	5.89598	6.03412	5.65252	5.97882	5.7489	6.35932	6.12215
Q04748	SOV1	Protein SOV1, mitochondrial	10	5.13554	5.23271	5.46897	4.91494	5.14868	5.46294	5.07861	5.43344	5.27902	6.22538	5.74626	5.71679	5.67561	5.62069	5.76352	6.02848	5.58601	6.48241
P18899	DDR48	Stress protein DDR48	10	8.23401	7.60637	5.53878	8.40168	9.00453	7.82028	7.88187	7.1447	7.44763	3.1891	3.81267	3.40345	3.87123	3.52093	2.90458	2.86306	3.7344	3.62072
P42949	PAM16	Mitochondrial import inner membrane translocase subunit TIM16	10	5.57848	5.76517	5.95054	5.6242	5.68663	5.68341	5.75934	5.45703	5.84504	5.45599	5.51022	5.54509	5.55483	5.4651	5.12635	5.53545	5.44325	5.01388
P53632	PAP2	Poly(A) RNA polymerase protein 2	10	6.37078	5.8311	6.79171	6.35248	6.01217	5.59298	5.71298	5.93694	5.6597	5.39016	5.08493	5.30538	4.81349	4.92323	5.02437	5.26603	5.07682	4.85476
P39702	VPS8	Vacuolar protein sorting-associated protein 8	10	5.51496	5.69333	5.8871	5.83399	5.79002	5.37531	5.67486	5.94378	5.64757	5.4579	5.80698	5.19471	5.2084	5.11278	5.32381	5.47342	5.66004	5.40104
Q06688	BER1	SRR1-like protein BER1	10	5.41816	5.62143	5.68141	5.20632	5.50058	5.39129	5.31047	5.57045	5.59897	5.89525	5.68023	5.76855	5.31955	5.40574	5.59812	5.68815	5.46714	5.87816
Q08818	MSC6	Meiotic sister-chromatid recombination protein 6, mitochondrial	10	5.386	5.15237	5.13119	5.32982	5.07158	5.25249	5.42371	4.97002	5.19504	5.88808	5.83225	5.67927	5.78873	5.9398	5.88226	6.47772	6.04285	5.55683
P43603	LSB3	LAS seventeen-binding protein 3	10	5.43672	5.53616	5.81747	5.44622	5.23373	5.07002	5.58032	5.50087	6.165	5.59996	5.66749	5.56557	6.05435	5.60907	5.6484	5.78425	4.93704	5.34736
P43621	RET2	Coatomer subunit delta	10	5.15745	5.70865	5.10668	5.59853	5.74941	5.47362	5.49265	6.07874	4.71081	5.55409	5.69702	6.03622	5.47327	5.3909	5.89129	5.52513	5.68558	5.66996
P53599	SSK2	MAP kinase kinase kinase SSK2	10	5.0813	5.28467	6.09139	5.42516	5.27586	5.42044	5.85413	5.58457	5.95364	4.92156	5.74327	5.60044	5.52721	5.79431	5.53617	5.6555	5.56809	5.68231
P38089	PTC4	Protein phosphatase 2C homolog 4	10	5.71977	5.35277	5.40117	5.19032	5.6393	5.6891	5.30363	5.46825	6.49501	5.18519	5.61189	5.66398	5.2557	5.63588	5.41608	5.71953	5.75594	5.49648
P38262	SIF2	SIR4-interacting protein SIF2	10	5.58874	5.92422	5.70088	6.14919	5.95632	6.50181	5.63322	5.92378	5.88896	4.89479	5.33241	5.07221	5.17558	5.1267	5.39647	5.17085	5.311	5.25285
Q02724	ULP1	Ubiquitin-like-specific protease 1	10	5.32458	5.62774	6.1932	5.25803	5.21523	5.32907	5.81497	5.53867	6.04118	5.86162	5.16575	5.82787	5.29296	5.20124	5.19303	5.55796	5.97845	5.57845
P50861	RIB4	6,7-dimethyl-8-ribityllumazine synthase	10	5.06783	5.2415	5.50771	5.6357	5.17926	5.41166	4.77884	4.84721	5.34855	5.44385	5.94714	6.50822	6.66773	6.15381	6.05689	5.30244	5.49015	5.41152
P25569	GID7	Glucose-induced degradation protein 7	10	4.9154	5.26648	5.61988	5.59246	4.85014	5.05579	5.60908	5.31245	5.19904	5.9367	5.83712	5.8587	5.7578	5.52461	5.85878	5.89557	6.37349	5.53653
P0C2I6	TY1B-LR3	Transposon Ty1-LR3 Gag-Pol polyprotein	10	5.97718	6.13827	6.44024	6.41947	7.44274	6.47557	5.88538	6.03714	5.93029	5.07517	5.84181	5.45913	4.33133	4.47754	5.21605	4.12767	4.19339	4.53163
P34078	LTV1	Protein LTV1	10	6.46375	6.18136	6.11457	6.17814	6.32763	5.83583	5.80442	5.88727	6.61699	5.15896	4.908	5.6668	4.47876	4.94114	4.75774	4.74491	5.04845	4.88528
P07884	MOD5	tRNA dimethylallyltransferase	10	5.28529	5.37463	5.56932	5.60481	5.17161	5.46745	5.63491	5.46256	5.56653	5.14325	5.64878	5.76676	5.84511	5.93461	5.62097	5.40577	6.08253	5.4151
P38716	YHR112C	Uncharacterized trans-sulfuration enzyme YHR112C	10	6.83524	6.6897	6.74395	6.8868	6.42206	6.58128	7.18913	6.69614	6.62555	3.98865	4.46082	4.2013	4.4909	4.43788	4.71031	4.31795	4.30438	4.41795
P53729	YNR029C	Uncharacterized protein YNR029C	10	5.56148	5.53949	5.54125	5.45779	5.42965	5.58048	5.96159	5.47812	5.50172	5.34489	5.1701	5.67528	5.73421	5.77732	5.58241	5.61062	5.59651	5.45709
Q01560	NPL3	Nucleolar protein 3	10	5.84215	5.9161	6.23021	6.0995	5.92909	6.3548	5.95058	6.02656	6.18118	5.73551	5.483	4.96149	4.92939	5.38023	4.88481	5.0645	4.7159	4.31499
P38196	FUI1	Uridine permease	10	5.44125	5.28079	5.65226	4.90139	5.09929	5.41693	5.09368	4.88846	5.00062	6.064	6.50611	6.06817	5.52744	5.54775	5.92582	5.72868	5.61593	6.24141
P33315	TKL2	Transketolase 2	10	5.00676	5.09016	4.96265	6.05589	6.26232	6.04886	4.86942	4.5774	4.90814	5.12352	5.02618	5.51345	7.02959	6.81498	6.77532	5.34678	5.5807	5.00788
P40160	RIO2	Serine/threonine-protein kinase RIO2	10	5.48427	4.96424	5.50605	5.12342	5.12434	5.2848	5.2007	5.09195	5.65618	5.83217	5.96474	6.1741	6.10413	5.54545	5.76465	5.76788	5.93535	5.47557
Q03508	YMR265C	Uncharacterized protein YMR265C	10	4.68449	5.09047	5.09791	5.28368	5.22526	5.21383	5.35516	5.10089	4.93788	5.83288	5.9223	5.87614	5.87985	5.98073	6.04931	5.92919	6.16145	6.37858
P38736	GOS1	Golgi SNAP receptor complex member 1	10	6.96328	5.27035	5.37354	6.64557	5.32569	6.06619	5.16338	6.36063	4.90078	4.99861	5.3372	5.28131	5.29447	5.51068	5.18828	5.26738	5.62928	5.42339
P51996	YPT32	GTP-binding protein YPT32/YPT11	10	5.64866	6.18572	5.86075	5.59152	5.76318	5.87815	5.87826	5.78951	5.5393	5.19143	5.20841	5.32611	5.26634	5.2945	5.19364	5.31551	5.33988	5.72913
P07276	RAD2	DNA repair protein RAD2	10	4.83342	5.12065	5.21734	11.457	4.54344	4.96318	5.18516	5.16905	5.25734	5.52674	5.57991	5.58823	4.78367	4.94446	5.04844	5.4118	5.51154	5.85869
P36095	VPS24	Vacuolar protein-sorting-associated protein 24	10	5.56395	5.58445	5.0445	5.34236	5.73669	5.56253	5.56629	5.51111	5.75776	5.48268	5.53312	5.53396	5.82514	5.51382	5.84482	5.48486	5.94215	5.16981
Q06436	MAG2	RING-finger protein MAG2	10	5.01453	5.33029	5.22116	5.27388	5.43581	5.33809	4.86501	5.54956	4.79464	6.69748	6.30393	5.93734	5.47804	5.99274	5.67426	5.53533	5.79157	5.76634
P25368	RRP7	Ribosomal RNA-processing protein 7	10	6.06921	6.35337	5.7531	6.58646	6.79391	6.42679	5.685	6.70313	6.15027	5.17912	5.16593	4.77811	4.52959	4.67993	4.34499	4.69874	4.71672	5.38563
P53251	SLX9	Ribosome biogenesis protein SLX9	10	8.09298	7.30598	7.38592	7.06938	7.30054	6.78093	7.29975	6.93792	7.64327	4.10865	4.31557	4.1991	4.07318	3.82307	3.37107	3.60714	3.37597	3.30956
P32604	FBP26	Fructose-2,6-bisphosphatase	10	4.80793	5.02312	5.22644	5.22098	5.10608	5.09178	5.40473	5.30163	5.38131	5.88577	5.74619	5.37072	5.8733	6.12132	6.16898	6.27826	6.0633	5.92816
P53201	SWC4	SWR1-complex protein 4	10	5.27155	5.28659	5.3577	5.43634	5.14616	5.41881	5.24646	5.27913	5.49834	5.46438	5.70441	6.08997	5.76187	5.53158	6.08223	5.60346	6.03507	5.78595
P43560	LAM5	Membrane-anchored lipid-binding protein LAM5	10	5.17765	5.86599	5.60289	6.18816	5.4818	5.7806	5.86162	5.73729	5.572	5.06997	5.41018	5.49623	5.06642	5.10867	5.37397	5.43801	5.66609	6.10246
P05739	RPL6B	60S ribosomal protein L6-B	10	5.08013	5.11009	5.26638	4.86453	5.1088	5.04904	4.99461	5.06206	5.00638	6.21334	6.22993	5.71437	5.88113	6.18526	6.36797	5.94989	5.99606	5.92004
P27466	CMK1	Calcium/calmodulin-dependent protein kinase I	10	5.37488	5.49601	5.55911	5.72327	5.90574	5.71513	5.69593	5.69115	5.83224	5.25128	5.38286	5.23974	5.66662	5.6776	5.46803	5.74246	5.42884	5.14911
P40460	NDC80	Kinetochore protein NDC80	10	5.58271	6.02001	6.25408	5.58325	5.41454	6.07689	5.81644	5.75284	5.56086	5.11208	5.5344	5.60263	5.45916	5.09181	5.11877	5.02725	5.50702	5.48527
P07253	CBP6	Cytochrome B pre-mRNA-processing protein 6	10	5.40858	5.19845	5.25345	5.18471	5.09275	5.31421	5.00053	5.26807	5.11773	5.67865	5.7389	5.60893	6.20762	6.13538	5.97108	6.21514	5.80131	5.80451
Q03705	CGI121	EKC/KEOPS complex subunit CGI121	10	5.42825	5.07419	5.36935	4.76797	5.39311	5.34898	5.06555	5.32456	5.11764	5.93216	5.94995	5.81554	6.33397	6.37076	5.72822	6.19288	5.64446	5.14245
Q08968	FMP40	Protein adenylyltransferase SelO, mitochondrial	10	4.8974	4.88856	4.7644	5.3513	5.62092	5.82553	5.27471	4.95841	4.99375	5.78681	5.58399	5.46246	6.31264	6.58364	6.06808	6.19624	5.7501	5.68105
Q12324	YVC1	Calcium channel YVC1	10	5.4695	5.7584	5.87465	6.10308	5.57467	5.44148	5.879	5.6391	5.90236	5.70171	5.65961	5.35696	5.05041	5.5381	5.01634	5.35397	5.7527	4.92796
P53925	YNL115C	Uncharacterized vacuolar membrane protein YNL115C	10	6.11638	5.65738	5.82238	6.30496	5.65144	6.41842	5.87358	5.59684	5.74866	4.83571	4.59064	5.45145	5.41595	4.73327	5.5037	5.55513	5.4346	5.2895
Q07834	YLL032C	KH domain-containing protein YLL032C	10	4.92321	5.26409	5.71489	5.15903	4.58144	5.24329	5.11965	4.93578	5.3153	5.73544	5.81492	6.11186	5.83146	5.88796	5.92317	5.76789	6.44437	6.22627
P40851	AXL1	Putative protease AXL1	10	5.0891	5.18852	5.07569	5.55826	5.07729	4.98257	4.94891	5.09121	4.95386	5.50931	6.10224	6.20765	5.7225	5.82038	5.72915	5.78445	6.63441	6.5245
Q05812	MSC3	Meiotic sister-chromatid recombination protein 3	10	7.11961	6.88431	6.93288	7.05664	7.29831	7.41571	7.43332	7.31551	7.46068	4.00741	3.94891	3.83495	3.8971	4.15157	4.03202	3.97312	3.65861	3.57933
[truncated: 2,720 more rows]
