# Supplementary material for: Evaluating Protein Extraction Techniques for Elucidating Proteomic Changes in Yeast Deletion Strains
Source: Proteomes. 2025 Jul 1;13(3):28. doi: 10.3390/proteomes13030028 (PMC12286038; doi:10.3390/proteomes13030028)
Supplement: Supplementary file 1 [file proteomes-13-00028-s001.zip › Table S2.xlsx]

## Sheet: Raw_pq_32738_peptides_TMTMosaic
Table S2: Peptides quantified in the experiment. Columns include: Uniprot protein ID, gene symbol, protein description, redundancy, whether peptide is a unique or razor peptide, peptide sequence, and TMT signal-to-noise for all channels.
						126	127n	127c	128n	128c	129n	129c	130n	130c	131	131c	132n	132c	133n	133c	134n	134c	135
ProteinId	GeneSymbol	Description	Redundancy	Unique/Razor	PeptideSequence	YPER-wt_1	YPER-wt_2	YPER-wt_3	YPER-Siz1_1	YPER-Siz1_2	YPER-Siz1_3	YPER-NFi1_1	YPER-NFi1_2	YPER-NFi1_3	Beads-wt_1	Beads-wt_2	Beads-wt_3	Beads-Siz1_1	Beads-Siz1_2	Beads-Siz1_3	Beads-NFi1_1	Beads-NFi1_2	Beads-NFi1_3
sp|P0C0T4|RS25B_YEAST	RPS25B	40S ribosomal protein S25-B	1	R	K.AAAALAGGK.K	10.3592	8.29461	7.37285	5.72744	5.97439	4.64789	8.06396	5.26084	6.3831	3.67656	4.46229	4.15383	6.92529	5.73348	6.69539	6.69953	6.4827	2.70879
sp|P39079|TCPZ_YEAST	CCT6	T-complex protein 1 subunit zeta	0	U	K.GIDPM*SLDVFAK.H	9.88767	11.273	7.72054	7.24769	8.18515	6.49961	8.45793	8.09692	7.07416	8.28969	6.95033	7.97066	8.91784	11.2744	7.85467	8.92999	9.92191	8.22767
sp|P09938|RIR2_YEAST	RNR2	Ribonucleoside-diphosphate reductase small chain 1	0	U	K.YHEIWQAYK.R	31.1275	49.9629	38.5488	27.2095	34.1353	38.7467	38.4619	36.0605	38.9029	38.7881	34.8946	37.7791	33.9567	37.6663	35.0538	48.274	31.7406	30.9301
sp|P04802|SYDC_YEAST	DPS1	Aspartate--tRNA ligase, cytoplasmic	0	U	R.QQGATLAFLTLR.Q	24.4898	44.3458	27.9636	48.2259	53.5661	35.3909	45.4079	57.3486	36.1294	33.184	40.6193	29.9245	21.7972	31.9299	34.123	28.6972	19.5874	34.7285
sp|P00359|G3P3_YEAST	TDH3	Glyceraldehyde-3-phosphate dehydrogenase 3	0	U	K.HIIVDGK.K	13.2005	15.1603	13.3639	13.2884	10.2734	9.13155	15.4044	12.5148	13.8392	18.278	15.3112	22.6123	22.5675	19.5439	17.5924	19.7928	13.1659	19.8928
sp|P00359|G3P3_YEAST	TDH3	Glyceraldehyde-3-phosphate dehydrogenase 3	0	U	K.HIIVDGK.K	19.7102	21.808	21.3912	20.3104	16.1484	18.4073	20.6639	19.2826	22.5935	29.1904	23.7747	32.1177	30.4913	34.5732	26.6971	30.8615	30.6844	28.6534
sp|P00359|G3P3_YEAST	TDH3	Glyceraldehyde-3-phosphate dehydrogenase 3	1	R	R.YAGEVSHDDK.H	3.8558	5.58248	6.84258	5.50382	3.86878	5.77386	2.78767	5.12371	6.64073	7.87856	9.94753	6.65369	7.3865	10.8278	9.48602	9.55089	7.57477	10.2505
sp|P15180|SYKC_YEAST	KRS1	Lysine--tRNA ligase, cytoplasmic	0	U	K.AAAEGVANLHLDEATGEM*VSK.S	18.0414	19.5221	20.0878	16.8349	17.8077	17.3853	16.5992	17.4526	16.9946	6.79721	9.71136	9.56656	11.4202	8.12237	7.70472	7.85511	5.35162	6.26929
sp|P15705|STI1_YEAST	STI1	Heat shock protein STI1	0	U	R.AAAEYEK.G	76.2835	79.2459	85.6176	85.3335	79.6045	71.8341	78.5252	68.0608	81.47	61.0694	59.6725	61.6238	84.4836	76.1458	67.4293	74.3757	75.3579	67.3088
sp|P14843|AROF_YEAST	ARO3	Phospho-2-dehydro-3-deoxyheptonate aldolase, phenylalanine-inhibited	0	U	K.ESVQNTK.K	64.5892	72.1472	57.4801	48.8687	55.182	56.8918	51.088	50.2659	56.7288	48.5465	46.0183	42.2077	67.5788	66.9483	53.6752	53.7029	49.848	48.2293
sp|Q12118|SGT2_YEAST	SGT2	Small glutamine-rich tetratricopeptide repeat-containing protein 2	0	U	K.YAQGKPEEALEAYKK.V	11.0231	15.2682	8.99477	24.5452	27.2744	14.5025	16.1696	20.0953	7.4811	18.2789	24.5368	10.596	6.45565	11.1205	7.64383	9.53655	12.9835	18.9045
sp|P00431|CCPR_YEAST	CCP1	Cytochrome c peroxidase, mitochondrial	0	U	K.LREDDEYDNYIGYGPVLVR.L	8.80152	7.55672	9.40142	7.77607	6.88044	7.37373	5.75674	9.84078	11.5712	6.40991	5.85555	5.43536	11.5242	9.26386	7.95256	8.7529	6.72682	9.91831
sp|P05030|PMA1_YEAST	PMA1	Plasma membrane ATPase 1	0	U	R.AAALVNK.A	36.2058	43.5452	32.0887	36.1502	28.2845	32.8186	32.9439	33.7807	31.907	34.703	33.7395	35.8099	35.9882	38.0285	37.2239	36.0669	37.7703	40.19
sp|P19657|PMA2_YEAST	PMA2	Plasma membrane ATPase 2	1	R	K.KADTGIAVEGATDAAR.S	5.40106	9.48065	6.42136	10.8667	9.9445	9.7643	5.00652	8.53528	5.60283	7.857	8.55042	8.17564	8.34815	6.86163	7.83694	7.47537	8.97841	8.89774
sp|P18759|SEC18_YEAST	SEC18	Vesicular-fusion protein SEC18	0	U	K.M*DGVDQLNNILVIGM*TNR.K	6.83528	7.15712	6.89584	3.65007	5.87287	6.02317	5.59283	5.103	6.42107	5.97893	6.37659	6.19481	9.18761	10.1251	5.65897	5.63585	6.04145	8.09236
sp|P33299|PRS7_YEAST	RPT1	26S proteasome regulatory subunit 7 homolog	0	U	R.FDDGAGGDNEVQR.T	5.30343	7.44007	6.41416	4.58167	6.32667	10.061	5.25386	8.35578	8.51665	6.14905	6.86056	3.42975	5.92314	9.70796	6.83169	3.96928	5.81535	5.75037
sp|Q04697|GSF2_YEAST	GSF2	Glucose-signaling factor 2	0	U	K.NSGGNNNTTDLK.T	25.5882	30.035	28.0997	23.3304	31.0491	24.6653	25.3205	23.6572	24.8769	26.5597	24.5298	23.9874	30.5289	33.2247	28.8921	31.0698	25.8934	21.6559
sp|P09457|ATPO_YEAST	ATP5	ATP synthase subunit 5, mitochondrial	0	U	K.GTVTSAEPLDPK.S	8.59133	6.94259	7.92742	8.52549	10.2197	6.5285	5.6576	9.40907	7.52593	8.66812	7.30559	7.51087	10.0376	9.32454	10.6877	11.0857	6.58104	4.37844
sp|P25694|CDC48_YEAST	CDC48	Cell division control protein 48	0	U	R.EDEENNMNEVGYDDIGGCR.K	22.6774	27.681	30.7316	25.0058	21.9717	24.8957	25.3846	24.2948	28.1568	14.1921	11.5775	14.1651	20.7083	25.5418	18.325	20.1805	14.8431	14.2615
sp|P35197|GCS1_YEAST	GCS1	ADP-ribosylation factor GTPase-activating protein GCS1	0	U	R.EHLDFDASK.L	19.9494	20.5979	17.2736	16.4445	15.8243	16.6993	20.1497	18.8678	19.2094	16.012	10.5484	11.7394	12.3062	17.0037	15.7047	15.2724	11.0947	7.85827
sp|P35178|RRP1_YEAST	RRP1	Ribosomal RNA-processing protein 1	0	U	K.DGDEDDEDEENK.E	20.9706	21.1793	22.2406	17.0156	11.4519	18.7058	16.2903	17.3037	29.0352	10.8518	6.21475	12.5156	15.285	12.386	11.6101	13.9621	14.1499	7.75888
sp|P31380|FUN30_YEAST	FUN30	ATP-dependent helicase FUN30	0	U	K.SQDVLESK.V	32.7293	36.8716	26.7576	26.798	30.8434	34.7634	25.2097	30.1022	34.0171	26.6184	22.7	23.7222	30.0779	28.888	28.6806	30.6859	26.7257	24.7862
sp|P38431|IF5_YEAST	TIF5	Eukaryotic translation initiation factor 5	1	R	K.AAASTLEDIEVK.D	47.8899	52.4865	47.6018	52.1612	43.057	51.2092	48.882	48.2921	57.4226	26.3511	17.6197	31.3139	34.9016	34.7229	33.6083	32.6493	24.7353	23.6804
sp|P38431|IF5_YEAST	TIF5	Eukaryotic translation initiation factor 5	1	R	K.SQNAPSDGTGSSTPQHHDEDEDELSR.Q	18.6092	32.624	21.7648	18.3806	26.298	21.1299	21.3465	18.5815	16.641	19.042	15.5563	15.5154	17.4751	17.0183	15.9227	13.8281	13.3983	17.1868
sp|P32790|SLA1_YEAST	SLA1	Actin cytoskeleton-regulatory complex protein SLA1	0	U	R.EVEMASK.S	18.6018	28.9421	26.3731	22.6059	29.5702	27.1135	25.1358	28.6856	24.6293	15.6937	15.7038	14.1372	18.5403	17.6998	15.8674	19.2604	13.265	13.8645
sp|P16521|EF3A_YEAST	YEF3	Elongation factor 3A	0	U	R.YGICGPNGCGKSTLMR.A	0	0.000177858	7.4147e-05	0	0.000497926	0	0	1.44716	0	12.4699	15.5448	13.5338	10.6792	16.1068	19.9443	12.449	11.7261	19.9702
sp|P53978|EF3B_YEAST	HEF3	Elongation factor 3B	0	U	K.ELLEPEK.V	26.5981	43.4827	34.7355	13.6096	18.4906	21.2279	18.9808	17.0604	9.66726	31.5157	24.4731	28.6954	20.2873	23.4883	20.8978	20.9944	11.1252	16.1787
sp|P33313|CNS1_YEAST	CNS1	Hsp70/Hsp90 co-chaperone CNS1	0	U	R.CIEDCSK.A	14.958	21.5527	19.1692	19.2602	16.818	15.5881	13.6189	12.3821	17.0861	9.07144	3.5799	6.54167	5.03247	6.24251	3.71321	6.90437	4.86562	2.0687
sp|P33313|CNS1_YEAST	CNS1	Hsp70/Hsp90 co-chaperone CNS1	0	U	K.GLAVECEDK.S	9.32798	14.2953	9.23474	10.0597	11.6854	15.4425	10.8392	12.6331	9.96461	6.55008	4.13083	3.60347	6.92112	10.0129	5.16785	4.72269	5.35307	3.18852
sp|P25339|PUF4_YEAST	PUF4	Pumilio homology domain family member 4	0	U	K.AADAIFEETK.D	25.1464	31.5205	24.5792	29.67	24.5446	28.9946	22.2209	22.9156	22.8935	28.3939	24.1723	23.7017	32.3986	36.238	24.8917	32.3387	24.0117	29.2896
sp|P25339|PUF4_YEAST	PUF4	Pumilio homology domain family member 4	0	U	K.QLDILGSK.A	29.0985	38.0568	34.5425	30.7448	30.7225	35.4809	30.1534	34.7042	34.4401	35.1426	26.3777	23.9394	30.925	40.8671	35.9029	31.7005	32.5498	27.686
sp|P00924|ENO1_YEAST	ENO1	Enolase 1	1	R	R.IGSEVYHNLK.S	34.9017	39.44	29.1013	36.5671	33.5639	38.4687	32.5118	36.4837	36.513	28.1624	33.6701	27.7282	38.1639	43.9549	41.456	37.8881	30.399	25.8901
sp|P00925|ENO2_YEAST	ENO2	Enolase 2	0	U	K.AVYAGENFHHGDKL.-	19.0693	28.6179	19.7857	24.2162	26.8023	14.1129	14.6387	23.3023	22.2756	19.6445	22.3858	19.335	12.8278	22.6753	15.0297	16.4984	15.4474	18.5869
sp|P11484|SSB1_YEAST	SSB1	Ribosome-associated molecular chaperone SSB1	1	R	K.TGLDISDDAR.A	3.22433	5.11847	6.96413	7.24861	2.86061	6.19656	8.63302	6.13833	7.52679	3.56165	4.483	5.00581	10.5749	8.16143	7.48701	4.19153	4.85831	3.32493
sp|P40150|SSB2_YEAST	SSB2	Ribosome-associated molecular chaperone SSB2	0	U	R.TFTTVSDNQTTVQFPVYQGER.V	6.95308	7.9782	10.4859	7.56022	5.99105	9.04884	9.84654	8.75766	8.20769	5.42787	6.46796	8.16053	9.73086	10.8717	8.04151	6.01139	9.82395	8.97727
sp|P22202|HSP74_YEAST	SSA4	Heat shock protein SSA4	0	U	K.AEDEQEAQR.V	6.80238	6.75308	6.33594	7.42632	3.49931	5.74284	4.49857	5.98703	7.55516	5.02013	3.81241	8.15782	5.3648	7.45271	8.08529	6.63389	8.33159	5.78207
sp|P22202|HSP74_YEAST	SSA4	Heat shock protein SSA4	0	U	K.VGEEDAR.K	12.3619	9.18036	10.3875	11.8117	10.2387	8.55771	6.7922	13.9003	10.1532	10.3966	12.1105	10.4642	10.8977	10.6901	13.0698	12.0858	11.3533	8.32588
sp|P10592|HSP72_YEAST	SSA2	Heat shock protein SSA2	0	U	R.NFNDPEVQGDM*K.H	8.24109	11.823	8.81082	9.0223	7.5396	9.95047	7.63378	10.2239	14.5838	11.2165	7.6962	9.0311	13.4558	11.1442	8.58159	12.142	8.67571	6.58789
sp|P10592|HSP72_YEAST	SSA2	Heat shock protein SSA2	0	U	K.NQAAMNPANTVFDAK.R	9.22305	10.8634	10.9568	11.0496	10.9175	13.7377	15.4015	10.7898	15.1131	5.44332	9.66423	11.2901	13.0613	10.9247	11.4846	9.34966	7.98245	9.52998
sp|P10591|HSP71_YEAST	SSA1	Heat shock protein SSA1	1	R	K.NTISEAGDK.L	11.1441	13.2858	17.2572	13.3492	10.1835	12.7172	14.3838	8.57957	14.2563	12.9978	13.5342	13.5048	17.2914	16.4279	14.5157	13.6757	13.6066	14.6914
sp|P38112|MAK5_YEAST	MAK5	ATP-dependent RNA helicase MAK5	0	U	R.KDDNWLK.K	3.60814	8.0355	5.06016	6.26643	7.08476	7.57007	7.19111	6.97015	7.60784	6.51912	7.60798	6.62554	5.00788	4.12222	7.42095	4.48652	5.2874	3.5902
sp|P33892|GCN1_YEAST	GCN1	eIF-2-alpha kinase activator GCN1	0	U	R.QPALHSVLK.E	16.6058	22.4597	18.6476	17.3058	20.0442	20.1589	20.2737	18.0799	17.2827	14.3418	15.9427	12.6752	17.2894	19.07	14.3145	18.5066	13.7646	11.2904
sp|P54964|ORN_YEAST	REX2	Oligoribonuclease, mitochondrial	0	U	K.AADGQGDSHYESVIHYGPEVMNK.M	15.106	19.1353	14.7101	15.6384	16.5146	16.5697	12.381	18.5326	17.893	9.75769	13.5172	13.098	12.7622	11.9993	15.5582	14.2764	11.7009	13.9184
sp|P06776|PDE2_YEAST	PDE2	3',5'-cyclic-nucleotide phosphodiesterase 2	0	U	K.VLIADNK.L	33.5227	39.4454	44.7145	34.806	38.4375	33.1394	37.9049	34.4226	40.5264	33.4351	32.9562	38.392	43.2945	35.714	40.1579	54.2522	39.1716	31.5
sp|P07342|ILVB_YEAST	ILV2	Acetolactate synthase catalytic subunit, mitochondrial	0	U	K.EYPYAYMEETPGSK.I	23.0844	24.2527	22.0163	18.3963	21.8717	22.5866	22.906	23.4101	22.4612	21.9631	23.2982	21.7895	21.4026	23.3665	25.6416	21.9161	25.4837	22.1721
sp|Q03714|USA1_YEAST	USA1	U1 SNP1-associating protein 1	0	U	R.TNLLVNAHPLSTVGR.L	6.4396	10.0272	10.7985	7.93892	10.2125	9.0693	9.12874	6.72528	10.2534	14.0849	9.94615	9.10125	9.54674	8.67927	12.2164	7.91201	7.89768	7.11884
sp|P38351|PAF1_YEAST	PAF1	RNA polymerase II-associated protein 1	0	U	K.ENEQDEENK.Q	7.55866	12.756	10.5056	9.94296	13.1754	11.4497	7.98562	12.5819	10.7769	8.3457	6.36046	6.52403	11.6103	8.81657	9.1442	11.3369	8.11864	6.57642
sp|P38351|PAF1_YEAST	PAF1	RNA polymerase II-associated protein 1	0	U	K.FMGSASLDTK.E	18.6783	27.3722	21.6869	22.7426	21.6126	23.0536	19.0247	23.0422	22.8082	24.2328	18.2669	22.2212	24.5008	25.4671	20.8305	23.5582	18.6214	18.6449
sp|Q04048|SYF1_YEAST	SYF1	Pre-mRNA-splicing factor SYF1	0	U	K.AVEFVIK.F	12.0574	15.2469	12.0193	11.9094	12.3906	7.81803	13.5334	14.1715	14.1692	8.82703	8.08044	9.57421	11.2103	16.5861	12.0171	10.6194	12.6264	9.88291
sp|Q08208|NOP12_YEAST	NOP12	Nucleolar protein 12	0	U	K.RNDEDEDLEAR.Y	14.8515	20.925	18.9785	14.4945	14.0174	16.8399	12.9284	17.7729	16.7148	11.0983	7.42317	9.49599	10.3977	13.0139	10.0775	7.67288	7.22744	7.35912
sp|Q07478|SUB2_YEAST	SUB2	ATP-dependent RNA helicase SUB2	0	U	K.AAEAGETGAATSATEGDNNNNTAAGDK.K	7.73288	9.2944	10.1869	7.31264	7.71156	9.57211	7.4549	5.2338	8.35206	4.82749	3.65163	3.6049	3.38529	5.48868	4.0924	4.88643	5.73962	3.48475
sp|P25642|IMG2_YEAST	IMG2	54S ribosomal protein IMG2, mitochondrial	0	U	R.TGNLPVYSAYK.N	32.2688	44.638	38.1616	35.5523	37.0405	38.7373	42.0237	31.6087	33.9673	34.7358	34.2697	31.7105	35.1033	36.2643	34.6691	35.839	35.9301	27.5958
sp|P49687|NU145_YEAST	NUP145	Nucleoporin NUP145	0	U	K.EQSNNLNK.Q	24.5946	28.3872	25.7074	21.6922	19.2673	25.2713	24.2224	21.2574	21.9316	18.8298	17.5193	19.8896	23.9513	24.7811	20.4411	24.4132	20.7517	21.362
sp|P19097|FAS2_YEAST	FAS2	Fatty acid synthase subunit alpha	0	U	K.QSSSLLSR.L	31.0959	37.2155	32.9581	33.5477	27.9362	36.6224	31.5824	31.9112	36.3885	34.2304	27.9026	29.8068	31.7572	39.9778	39.4462	32.3779	27.513	41.2935
sp|P14747|PP2B2_YEAST	CMP2	Serine/threonine-protein phosphatase 2B catalytic subunit A2	0	U	K.LSAAQAAR.I	10.5721	11.6412	9.56757	13.5499	8.63342	9.50951	9.85049	8.27351	12.263	11.8179	8.04905	11.0537	12.678	15.3634	11.1577	11.1442	10.5063	7.08404
sp|P14747|PP2B2_YEAST	CMP2	Serine/threonine-protein phosphatase 2B catalytic subunit A2	0	U	K.SEATPQPATSASPK.H	20.5617	24.6363	25.0682	21.3126	19.9581	23.988	20.5432	18.6652	25.2589	16.0689	15.3857	13.2737	18.5692	20.6969	17.3181	15.0543	15.0464	14.7152
sp|P38789|SSF1_YEAST	SSF1	Ribosome biogenesis protein SSF1	1	R	R.VGQTSLANHSLNQLVK.D	11.3444	14.8711	10.043	12.2602	11.9431	11.7705	10.2929	11.1453	7.93816	12.4702	11.856	11.8687	8.37163	12.742	8.75333	7.23991	11.0022	16.2882
sp|P38213|DSF2_YEAST	DSF2	Protein DSF2	0	U	K.TASTPQSSTDK.K	12.8741	13.2645	12.2747	7.27204	7.1996	11.6057	13.8871	12.4024	13.6216	5.29268	4.59075	5.99418	6.43894	7.93194	7.21662	6.95017	6.37076	4.33617
sp|P38689|KPR3_YEAST	PRS3	Ribose-phosphate pyrophosphokinase 3	0	U	K.AAEILLENR.A	27.0115	28.7784	30.3209	21.9077	27.7266	28.4852	21.4175	30.301	28.1017	34.4786	32.1308	35.3204	44.2494	39.8952	33.2335	31.6905	32.8429	31.0945
sp|Q08647|PUS7_YEAST	PUS7	Multisubstrate pseudouridine synthase 7	0	U	K.ADNMDPFNMR.R	15.6441	15.0877	14.3488	15.1086	14.0071	9.15078	11.9542	12.596	12.2101	14.4312	15.1948	10.6878	14.4114	16.1294	15.5622	13.7	14.0606	10.1405
sp|Q08647|PUS7_YEAST	PUS7	Multisubstrate pseudouridine synthase 7	0	U	K.VIHLTDK.G	5.96453	7.97181	5.1891	6.30091	8.61499	4.83249	8.09561	5.89292	3.06144	5.97177	5.36831	5.79346	6.06936	4.7725	6.31415	5.01082	2.45723	5.45046
sp|P14922|CYC8_YEAST	CYC8	General transcriptional corepressor CYC8	0	U	R.QVEEDENYDD.-	33.3514	40.9805	30.2152	34.5456	32.2747	36.3741	29.8161	36.4612	38.8822	5.32212	4.47666	6.17541	4.32766	5.36597	5.25228	4.92044	5.33023	4.44181
sp|Q01919|KIN4_YEAST	KIN4	Serine/threonine-protein kinase KIN4	0	U	K.ASSSNEVPK.Q	34.453	45.001	33.6789	30.5103	33.7433	38.8001	34.2323	36.5383	34.7603	27.2101	28.3363	25.0974	29.4329	30.8543	26.9112	28.4545	24.3084	21.2205
sp|P38011|GBLP_YEAST	ASC1	Guanine nucleotide-binding protein subunit beta-like protein	0	U	K.ADDDSVTIISAGNDK.M	17.6935	10.2377	15.0358	12.9365	11.9548	13.7866	13.3364	15.6863	14.4684	9.75985	10.4526	11.6539	17.1885	15.1486	13.2583	13.916	7.06006	11.044
sp|Q06629|HDA2_YEAST	HDA2	HDA1 complex subunit 2	0	U	K.SINDSEK.R	20.3067	21.3506	26.1354	21.5173	21.9605	26.1204	20.5147	21.1525	24.3186	22.7968	22.0993	22.6649	24.2232	22.6617	23.3779	23.8803	30.5864	22.2611
sp|P54070|KTR6_YEAST	KTR6	Mannosyltransferase KTR6	0	U	K.SLQPIAK.I	13.8704	18.0478	17.2152	17.3313	14.2142	15.4815	14.724	15.6378	13.0732	11.9515	13.592	16.1982	14.7607	11.9817	14.6169	13.2171	11.9805	19.1804
sp|P38088|SYG_YEAST	GRS1	Glycine--tRNA ligase 1, mitochondrial	1	R	K.LDDDVVK.E	16.7929	18.6868	17.6376	12.8259	10.4833	12.2296	11.6218	9.08981	11.9665	12.5477	11.1669	6.82757	15.5764	13.6074	15.8247	12.9249	7.67999	11.3596
sp|P38088|SYG_YEAST	GRS1	Glycine--tRNA ligase 1, mitochondrial	1	R	R.QHM*ANEM*AHYAADCWDGELK.T	39.4083	45.6903	42.7021	37.9324	41.8284	42.9504	43.5809	36.2174	33.7981	21.9201	30.7783	21.6863	19.501	31.9705	20.4888	23.1937	23.7997	15.0932
sp|P07149|FAS1_YEAST	FAS1	Fatty acid synthase subunit beta	0	U	R.SEM*GEPIHK.I	36.2909	41.8585	32.477	32.9517	35.3101	42.5438	32.625	35.6552	35.9041	39.3838	28.4681	31.723	35.399	37.915	37.7479	40.8626	28.7471	32.3168
sp|P07149|FAS1_YEAST	FAS1	Fatty acid synthase subunit beta	0	U	R.SEMGEPIHK.I	28.6481	32.359	30.3659	29.1712	29.5422	32.4039	23.0142	24.7815	24.0371	24.5381	19.3689	19.3837	21.6278	32.8407	24.408	23.8236	20.7567	17.1414
sp|P32327|PYC2_YEAST	PYC2	Pyruvate carboxylase 2	1	R	K.IVQM*GTHILGIK.D	78.2685	87.7261	68.4509	75.027	95.3418	79.8719	80.7052	76.3654	69.1353	87.8346	80.0239	76.161	89.2465	105.416	95.3755	87.9617	84.2908	86.0971
sp|P32327|PYC2_YEAST	PYC2	Pyruvate carboxylase 2	1	R	K.IVQMGTHILGIK.D	235.035	296.185	243.068	270.543	276.301	253.169	228.301	259.98	222.294	286.908	290.873	255.17	290.208	317.373	311.218	275.791	239.986	281.773
sp|P11154|PYC1_YEAST	PYC1	Pyruvate carboxylase 1	0	U	R.TAHELSM*QTVAIYSHEDR.L	14.7345	17.1898	11.9933	12.3887	16.7464	16.68	12.7318	16.108	10.0692	21.5354	14.5875	13.8284	14.8241	18.3337	17.2067	13.7329	14.7564	11.171
sp|P11154|PYC1_YEAST	PYC1	Pyruvate carboxylase 1	0	U	R.TAHELSMQTVAIYSHEDR.L	4.65799	7.89084	3.37117	5.66449	8.14915	5.11372	6.23976	6.93624	5.54993	8.96842	5.61088	5.38309	7.64659	10.5796	6.82666	7.66841	7.27922	7.43518
sp|P32874|HFA1_YEAST	HFA1	Acetyl-CoA carboxylase, mitochondrial	0	U	K.SVSFPAK.E	12.2311	16.3773	16.6491	13.2815	10.3437	16.9352	9.46583	14.8452	12.9271	13.6204	13.0357	12.5547	15.9245	19.0744	15.9266	18.8348	15.5181	13.8394
sp|Q00711|SDHA_YEAST	SDH1	Succinate dehydrogenase [ubiquinone] flavoprotein subunit, mitochondrial	1	R	R.AAFGLAEAGYK.T	8.00341	5.89724	4.51514	9.92605	5.70888	8.73296	9.09337	7.702	6.25862	7.253	7.57396	5.42475	8.85447	9.12363	8.39534	5.30996	10.3735	6.91262
sp|Q00711|SDHA_YEAST	SDH1	Succinate dehydrogenase [ubiquinone] flavoprotein subunit, mitochondrial	0	U	K.WHM*YDTVK.G	16.8558	20.7674	17.2606	28.3141	18.2395	22.8472	22.0461	20.4865	19.823	18.2896	16.5571	15.5496	18.9774	24.2487	23.1396	18.6732	16.165	13.9715
sp|P42847|RT18_YEAST	MRPS18	37S ribosomal protein S18, mitochondrial	0	U	K.ISLSTGCLGFR.K	4.52133	6.24293	5.77711	6.34691	6.8336	7.16309	6.30663	6.33016	7.4206	5.66405	3.94977	5.62936	5.35649	5.54226	7.68189	6.58609	3.72159	4.23768
sp|P17649|GABAT_YEAST	UGA1	4-aminobutyrate aminotransferase	0	U	K.TESIPGPESQK.Q	11.2429	16.5428	17.2601	13.8449	11.2137	12.6515	11.8	12.2888	17.4407	16.4486	13.4438	15.9049	18.7013	17.1767	10.7846	15.628	13.6988	12.3503
sp|P53252|PIL1_YEAST	PIL1	Sphingolipid long chain base-responsive protein PIL1	0	U	K.QDYEDFEPEEGEEEEEEDGQGR.W	6.62263	11.5006	10.3687	9.45481	13.8059	10.5018	11.0642	8.02627	12.1707	8.07314	9.0853	7.46058	10.4101	10.9387	9.74414	10.0618	4.57818	8.01555
sp|P32843|YME2_YEAST	YME2	Mitochondrial escape protein 2	0	U	R.ASAFPVK.G	5.84389	5.94213	4.73854	6.0015	8.12697	6.06537	6.32722	3.92356	6.06465	4.14936	2.94339	6.59054	4.56859	6.7783	7.42923	4.91018	4.32734	6.28021
sp|P50085|PHB2_YEAST	PHB2	Prohibitin-2	0	U	K.SAELIGEAIKK.S	14.4408	11.2344	5.22388	13.051	18.7829	8.0547	8.57269	15.3382	6.8717	14.1547	17.9146	7.84713	9.51983	8.95093	8.3715	9.60448	11.2167	16.0988
sp|P05319|RLA2_YEAST	RPP2A	60S acidic ribosomal protein P2-alpha	0	U	K.SVDELITEGNEK.L	7.85258	6.82877	7.18684	3.38745	4.14636	7.09155	7.53282	6.52345	5.45541	4.85576	7.28404	4.06101	5.07733	6.59047	6.2482	3.26838	5.49733	5.07309
sp|P07259|PYR1_YEAST	URA2	Protein URA2	0	U	K.EEVDYDHR.A	4.05414	8.64934	6.65576	5.07177	5.79425	7.37972	4.36476	6.41759	4.98279	5.87621	5.38067	3.92732	8.51251	8.12521	5.75639	10.2279	8.16611	6.47691
sp|P24280|SEC14_YEAST	SEC14	SEC14 cytosolic factor	0	U	K.EMFENCEK.W	16.7441	30.0918	21.0694	28.8546	18.5238	28.3163	20.2881	20.8762	20.5208	0.0183733	0	0	0.034811	1.33923	0	0	8.021e-06	1.202
sp|P24280|SEC14_YEAST	SEC14	SEC14 cytosolic factor	0	U	K.FDVQLAK.E	6.10608	10.9246	7.15581	6.25103	6.21919	10.1747	4.66075	7.38497	7.20557	3.65252	3.35954	4.44246	8.88575	9.43852	7.71267	8.92945	6.96268	7.02648
sp|P33324|YKJ1_YEAST	YKL091C	CRAL-TRIO domain-containing protein YKL091C	0	U	R.WREEYGANTIIEDYENNK.E	10.4177	9.9372	7.18184	9.46221	8.9879	10.8953	6.83163	9.13082	5.86198	9.42949	5.46984	8.28528	11.1142	11.4345	9.03468	9.99235	7.0405	8.8896
sp|P23585|HXT2_YEAST	HXT2	High-affinity glucose transporter HXT2	0	U	K.LETDESPIQTK.S	76.5793	81.8992	61.6612	61.4638	70.0731	56.6441	76.6818	60.8056	66.4846	44.7282	42.1458	34.0767	45.9385	43.5794	37.5942	43.8215	38.5336	28.0824
sp|Q02773|RPM2_YEAST	RPM2	Ribonuclease P protein component, mitochondrial	0	U	K.STYLQTHIDEINR.C	5.32828	7.74135	8.46922	9.50165	8.76076	5.92889	3.48644	5.51582	6.38946	7.53206	5.18633	4.46908	7.81225	5.45548	4.95724	5.21348	8.04672	6.65017
sp|Q12213|RL7B_YEAST	RPL7B	60S ribosomal protein L7-B	1	R	K.ILTPESQLK.K	37.2937	40.2868	28.5512	22.5904	38.642	31.4671	27.5546	30.7309	31.5114	24.0965	23.9474	20.3813	33.0839	33.3841	27.8673	26.4721	20.7248	18.9712
sp|P32492|MYO4_YEAST	MYO4	Myosin-4	0	U	K.ATTNPIFK.Q	10.8359	11.9997	11.3259	13.6482	10.1416	14.1904	9.55862	8.93067	10.514	8.65232	7.05602	9.44151	12.926	12.631	9.35704	14.1351	10.9921	10.3646
sp|P32492|MYO4_YEAST	MYO4	Myosin-4	0	U	K.TLYEANGGDEK.D	35.9162	37.9088	31.6128	33.7202	37.2491	30.9496	33.7109	36.4975	36.3415	31.6003	26.0391	26.071	30.0946	35.8603	32.4761	30.7912	26.027	25.4314
sp|P19524|MYO2_YEAST	MYO2	Myosin-2	0	U	R.DTVSDGHLEVLK.A	59.9135	63.4558	59.8013	57.2462	65.1354	58.6254	65.1851	63.9487	55.8288	47.872	54.2437	42.8266	51.6548	53.5038	58.1625	48.5773	38.6048	46.5604
sp|Q12220|UTP12_YEAST	DIP2	U3 small nucleolar RNA-associated protein 12	0	U	R.SIDISDDNK.L	8.88353	12.2411	14.0373	9.48054	13.1591	11.568	10.9464	11.4094	10.3732	8.70077	8.56913	8.65057	8.77422	12.9045	11.6566	10.383	9.07157	7.90267
sp|P39904|VPS52_YEAST	VPS52	Vacuolar protein sorting-associated protein 52	0	U	K.NYIEIGFK.N	17.2072	19.4256	22.2238	12.7368	14.6779	19.3327	16.3378	14.4962	14.8202	24.4151	27.2526	22.9199	23.514	22.7735	23.4753	22.3419	23.4984	19.0627
sp|P0CX40|RS8B_YEAST	RPS8B	40S ribosomal protein S8-B	1	R	K.IESSVESQFSAGR.L	8.08106	12.6791	7.55323	9.73202	7.93294	12.8067	9.18675	8.39465	9.69465	5.81452	7.43448	5.95252	6.05284	7.30378	7.11848	9.11614	6.84018	7.06446
sp|P32366|VA0D_YEAST	VMA6	V-type proton ATPase subunit d	0	U	K.SDLLPNIGK.L	24.1938	35.8427	29.1653	25.9711	23.0931	25.4526	25.5013	26.3163	26.4285	21.6896	18.1223	18.8235	29.1311	26.8489	20.0595	22.0968	20.4651	24.5261
sp|P07245|C1TC_YEAST	ADE3	C-1-tetrahydrofolate synthase, cytoplasmic	0	U	K.GVPTGFTFPIR.D	28.1104	36.372	26.1557	28.6235	31.3758	27.9106	28.6733	33.8377	25.052	31.2754	26.4257	29.9734	37.0104	32.3565	26.3859	33.7507	28.6477	27.7246
sp|P09440|C1TM_YEAST	MIS1	C-1-tetrahydrofolate synthase, mitochondrial	0	U	K.ANDEIQAIK.L	19.403	21.1866	18.3596	21.5808	14.0763	18.7056	14.8455	18.8124	18.3097	15.3966	12.6939	15.3117	16.8752	22.7872	12.1049	22.0196	14.8117	17.9173
sp|P09440|C1TM_YEAST	MIS1	C-1-tetrahydrofolate synthase, mitochondrial	1	R	R.QPSLGPTLGVK.G	15.2987	16.2164	13.1723	13.1631	15.0335	11.942	14.1365	15.0122	14.4105	16.3435	11.7355	8.97067	13.1062	16.6099	14.6333	13.1849	10.0285	9.04161
sp|P43616|DUG1_YEAST	DUG1	Cys-Gly metallodipeptidase DUG1	0	U	R.YPSLSIHGVEGAFSAQGAK.T	7.59709	9.12686	4.18716	8.1718	10.186	6.78788	8.25633	11.7312	5.15787	5.52576	6.99957	6.02167	5.4256	7.71832	4.76563	5.36191	3.42669	7.25594
sp|Q12151|UPC2_YEAST	UPC2	Sterol uptake control protein 2	0	U	K.GNLNLIDMK.L	19.0131	21.0456	23.3024	13.7628	18.4644	22.2309	17.6105	17.1546	19.4171	18.4746	15.8574	13.7619	21.0477	19.1397	16.8026	19.0892	14.4711	15.3233
sp|Q03654|CEF1_YEAST	CEF1	Pre-mRNA-splicing factor CEF1	0	U	K.EPHMVPEDTVDFLK.E	7.35896	12.8085	8.48156	10.3083	9.83217	12.1649	10.7658	11.8122	10.1719	11.4608	8.35482	8.42698	10.8161	9.04695	10.7138	8.82675	9.67551	8.2551
sp|Q03654|CEF1_YEAST	CEF1	Pre-mRNA-splicing factor CEF1	0	U	R.WNEYLNPK.L	10.353	16.6742	12.2427	8.85513	8.74608	12.6662	9.40915	13.207	8.71616	9.43751	9.74454	11.0622	13.124	9.55635	10.1762	12.4922	7.12959	9.79107
sp|P54783|ALO_YEAST	ALO1	D-arabinono-1,4-lactone oxidase	0	U	K.TTDAQNGPAK.S	31.3505	35.1027	26.7519	23.3122	31.3531	28.7993	28.2618	28.0848	30.077	31.1737	22.8973	23.9343	28.9334	38.0284	25.5412	35.4146	26.115	22.9866
sp|P53335|PXR1_YEAST	PXR1	Protein PXR1	0	U	K.DDNVGLGAK.L	38.312	38.0568	36.7099	29.7202	36.1441	36.6976	41.5082	33.2429	35.812	25.8921	26.5081	27.7215	35.4509	42.184	31.1889	29.6161	25.1783	24.2301
sp|P40580|BZRD_YEAST	IRC24	Benzil reductase ((S)-benzoin forming) IRC24	0	U	K.SISQSNSEHDIK.Q	46.9114	63.0961	39.5825	52.2661	56.3371	47.1485	43.0734	56.9325	31.2595	45.7776	48.5886	38.1457	33.8282	47.1833	43.3377	54.4549	34.1828	51.3769
sp|P40579|YIV5_YEAST	YIR035C	Uncharacterized oxidoreductase YIR035C	0	U	K.QLVNAAVK.G	28.0991	25.9831	20.3188	22.2704	25.6103	26.7719	23.7479	20.1423	27.2679	19.7253	22.2142	26.8428	34.8892	38.6935	32.8297	27.2777	25.8589	27.1293
sp|P08964|MYO1_YEAST	MYO1	Myosin-1	0	U	K.ELLSSTIK.Q	8.09792	10.3763	9.59599	11.532	10.1766	13.4618	7.17928	13.0262	8.73335	11.1967	7.75687	5.93876	12.551	12.4205	7.61766	11.2568	8.29249	6.55902
sp|P15703|BGL2_YEAST	BGL2	Glucan 1,3-beta-glucosidase	0	U	R.SVVADISDSDGK.S	8.73933	8.41071	12.3108	6.15246	6.96431	6.07814	7.08044	6.9127	10.0181	6.65254	8.08532	7.21095	10.5105	7.11206	8.73851	6.54666	7.65429	5.11827
sp|P38147|CHK1_YEAST	CHK1	Serine/threonine-protein kinase CHK1	0	U	R.ASFSGDDGLCNDPELLAK.K	9.81099	12.0983	12.0148	7.32278	10.4465	4.57771	10.5136	12.3389	8.25443	10.124	9.44292	7.44345	9.09469	14.6668	6.77248	6.38968	9.12466	9.46539
sp|P38754|RL14B_YEAST	RPL14B	60S ribosomal protein L14-B	1	R	K.VLIDGPK.A	33.9027	37.6366	32.19	20.3179	33.3878	30.3503	29.3173	30.2897	31.2601	27.3596	19.8801	23.3941	28.4442	34.9529	26.8796	29.4958	24.8252	20.6396
sp|P38998|LYS1_YEAST	LYS1	Saccharopine dehydrogenase [NAD(+), L-lysine-forming]	0	U	R.AALTPTTVK.K	17.3103	21.2957	18.5297	17.9037	20.5669	17.1984	18.3274	17.9414	18.6263	15.7322	16.3868	15.9127	24.8828	20.7336	25.6056	18.6733	17.13	16.9808
sp|P08566|ARO1_YEAST	ARO1	Pentafunctional AROM polypeptide	0	U	K.REFINGMAEVIK.T	5.95718	10.3307	8.26694	6.47301	7.53702	6.78857	6.45264	1.35864	6.38719	7.44164	4.71641	9.43117	5.34607	6.94967	6.62995	8.29165	6.11994	5.22682
sp|Q07963|UBR2_YEAST	UBR2	E3 ubiquitin-protein ligase UBR2	0	U	K.ENIVVHVR.K	11.1379	8.61961	10.3762	7.76389	9.84217	10.5059	9.79302	6.09748	8.50238	7.95857	6.79435	8.36187	7.50015	10.0199	7.49802	8.60177	8.87277	6.83473
sp|Q12452|ERG27_YEAST	ERG27	3-keto-steroid reductase	0	U	R.VQEVINQIK.D	13.6253	16.0267	16.4877	13.8313	14.9759	11.974	13.5486	14.8418	17.9288	12.1837	8.82068	7.39738	15.7858	18.9861	16.6737	15.0375	13.7043	12.9145
sp|P34241|URB1_YEAST	URB1	Nucleolar pre-ribosomal-associated protein 1	0	U	R.AMAELLK.L	46.378	56.9651	47.6035	48.5128	39.2024	47.4954	36.2951	41.7057	53.6321	50.2077	43.8451	43.9889	46.064	56.402	46.5151	46.4916	48.8945	51.5654
sp|P30624|LCF1_YEAST	FAA1	Long-chain-fatty-acid--CoA ligase 1	0	U	K.LGIMEQK.D	23.6015	25.7052	25.373	23.9633	25.379	28.1244	25.201	26.5385	29.2957	18.8548	15.5713	20.2772	28.3756	28.5803	24.8962	31.5928	21.0661	15.6991
sp|P39002|LCF3_YEAST	FAA3	Long-chain-fatty-acid--CoA ligase 3	0	U	R.EILAAVK.S	12.5071	17.6621	16.7355	18.5972	16.5516	12.3004	13.8352	15.0395	14.7423	12.6599	12.9013	14.242	14.4656	11.5467	15.151	10.2028	15.7485	8.76077
sp|P47912|LCF4_YEAST	FAA4	Long-chain-fatty-acid--CoA ligase 4	0	U	R.DILAAVKPDVER.V	47.976	61.9372	72.0877	53.7523	62.2576	68.8594	53.6759	53.2503	65.1243	48.5125	36.0597	40.8239	38.7914	47.6204	41.8904	38.2575	35.4153	36.0537
sp|P08432|DCOR_YEAST	SPE1	Ornithine decarboxylase	0	U	K.STFDNVEELHK.I	7.11133	15.7668	12.3349	11.1797	10.8659	13.6389	7.42986	12.4965	9.84868	10.8425	8.77227	11.2941	10.8114	16.9207	14.1415	10.4963	8.83704	10.854
sp|Q12019|MDN1_YEAST	MDN1	Midasin	0	U	K.STLGEFNAR.L	6.9394	7.66704	8.66203	8.4526	4.73953	4.88693	8.3198	6.54329	9.36326	12.5787	6.4657	11.2754	10.0184	8.50499	11.3225	11.6695	10.9972	8.42992
sp|Q05050|EIS1_YEAST	EIS1	Eisosome protein 1	0	U	K.CEQDITEAR.K	7.83796	11.5629	11.925	8.19129	8.52227	11.0349	12.9937	8.83669	8.05092	3.78225	3.63835	2.87747	2.11432	5.9187	3.83847	5.90922	1.70586	3.15014
sp|Q05050|EIS1_YEAST	EIS1	Eisosome protein 1	0	U	K.ESPGAAASK.A	28.8685	33.6891	29.9955	30.0412	32.5473	25.3396	30.4115	32.33	36.3069	22.2922	15.9139	17.1817	25.6545	24.0665	24.3759	22.2512	20.7305	18.8491
sp|P39708|DHE5_YEAST	GDH3	NADP-specific glutamate dehydrogenase 2	1	R	R.EIGYLFGAYR.S	7.27239	7.926	7.38781	8.37648	3.43829	5.85755	4.99525	8.93054	6.15306	5.48904	5.49977	4.6805	5.20318	6.78674	5.05992	6.55475	6.47638	6.91425
sp|P39708|DHE5_YEAST	GDH3	NADP-specific glutamate dehydrogenase 2	0	U	K.NTNTLPSLVK.G	21.2951	29.5103	19.9651	22.1506	21.6809	28.9515	19.7647	18.7707	19.4279	24.2743	21.3982	18.1736	25.6355	25.655	21.0919	19.7201	18.6221	18.9544
sp|P07262|DHE4_YEAST	GDH1	NADP-specific glutamate dehydrogenase 1	0	U	K.VIELGGTVVSLSDSK.G	11.1217	15.4809	9.42362	10.1385	12.8509	10.5667	9.28921	11.3764	10.0297	10.8574	9.62913	12.0188	12.5489	8.36407	12.6478	12.8783	9.7313	9.98966
sp|P05694|METE_YEAST	MET6	5-methyltetrahydropteroyltriglutamate--homocysteine methyltransferase	0	U	K.DDANYIAEFK.N	35.8379	38.8334	38.1902	28.0678	24.8052	26.6233	29.3867	31.8273	30.3401	27.5312	28.9924	25.063	33.5729	36.4455	31.844	30.1669	25.4644	20.1701
sp|P33311|MDL2_YEAST	MDL2	ATP-dependent permease MDL2, mitochondrial	0	U	K.QCFCHNFITK.F	48.1381	54.334	57.4647	54.8645	42.135	57.5352	53.0677	58.2708	39.6061	50.0579	36.9883	37.9978	38.2896	62.252	38.9216	43.9868	36.7517	35.4957
sp|P21524|RIR1_YEAST	RNR1	Ribonucleoside-diphosphate reductase large chain 1	0	U	R.LPFDSEEAR.L	7.65621	9.35897	9.44822	7.38545	6.1141	8.41206	8.77166	7.3477	9.74019	8.75322	7.5118	7.21762	10.8672	9.11428	9.53287	7.54116	4.68166	9.10266
sp|P08518|RPB2_YEAST	RPB2	DNA-directed RNA polymerase II subunit RPB2	0	U	R.TVEEAHDFNM*K.L	5.13399	6.29671	5.66965	4.53486	5.04334	5.13056	6.91655	4.14248	5.02968	5.85969	1.1304	7.51468	6.81581	5.6173	7.09118	7.30178	7.55276	5.48726
sp|P08518|RPB2_YEAST	RPB2	DNA-directed RNA polymerase II subunit RPB2	0	U	R.TVEEAHDFNMK.L	15.653	25.3752	19.1073	14.1989	18.7582	13.0651	13.9735	15.7823	15.0508	11.5077	15.0251	11.9603	18.853	16.4836	19.5484	15.543	13.7518	13.3173
sp|P33400|PACC_YEAST	RIM101	pH-response transcription factor pacC/RIM101	0	U	R.AAPSYSSSGCSILPPLQSK.I	24.9697	37.0274	23.4892	32.4114	30.3259	34.8834	26.5829	21.2613	24.2273	18.284	15.7442	14.5076	13.4465	15.0863	18.7284	13.244	16.9176	17.2234
sp|Q02890|PNG1_YEAST	PNG1	Peptide-N(4)-(N-acetyl-beta-glucosaminyl)asparagine amidase	0	U	R.ESGSADWK.A	48.8887	64.2592	53.1094	44.629	59.2648	64.1074	50.8021	54.9743	64.8553	28.3645	26.3281	24.9022	33.8462	37.9999	36.1184	30.734	32.3352	28.0627
sp|Q04728|ARGJ_YEAST	ARG7	Arginine biosynthesis bifunctional protein ArgJ, mitochondrial	0	U	K.AAPVLTSK.K	17.6878	15.9338	17.2334	8.74171	9.48022	13.7383	15.4858	9.79621	11.1264	13.5192	12.5702	12.8103	10.5554	11.0963	9.41525	9.73848	10.8541	7.3611
sp|Q04728|ARGJ_YEAST	ARG7	Arginine biosynthesis bifunctional protein ArgJ, mitochondrial	0	U	K.LPSGTEYTLTGM*AK.G	7.39045	10.1888	9.17138	5.51955	7.83634	6.73571	5.11468	9.16926	5.33193	6.97184	8.30095	5.25348	7.63819	7.03712	8.15906	5.80938	7.70211	4.72859
sp|P23615|SPT6_YEAST	SPT6	Transcription elongation factor SPT6	0	U	K.QELEDAEEER.K	33.6788	41.4701	31.2663	32.9272	33.2217	33.6764	34.4932	34.4507	39.9004	27.5458	30.0353	34.5868	39.2589	42.2781	33.2683	33.2456	26.1826	35.3168
sp|P17883|SKI3_YEAST	SKI3	Superkiller protein 3	0	U	K.KDTEFAQQVLNK.L	12.1934	17.0783	12.262	13.6762	17.8138	16.7755	11.6657	16.2892	17.0748	12.9724	11.4663	14.0783	15.4936	21.2128	15.4714	15.1832	13.4742	18.3594
sp|P07244|PUR2_YEAST	ADE5,7	Bifunctional purine biosynthetic protein ADE5,7	0	U	R.AIPDHLQAR.V	8.88272	14.0027	13.7298	11.7193	9.17782	11.7271	11.8529	10.9864	10.3255	10.4507	9.57478	10.2741	11.8996	15.1608	10.3894	9.2834	10.4759	10.0178
sp|P09624|DLDH_YEAST	LPD1	Dihydrolipoyl dehydrogenase, mitochondrial	0	U	K.EANM*AAYDK.A	100.512	114.199	103.473	107.395	125.007	114.295	103.504	101.954	113.66	73.9114	79.6716	71.3768	113.545	122.703	105.095	97.3114	98.1147	81.7965
sp|P07991|OAT_YEAST	CAR2	Ornithine aminotransferase	0	U	R.VAIAALEVIR.D	27.9522	34.103	28.383	28.2027	24.1807	28.4747	25.1025	27.9317	30.4468	27.8423	27.9062	31.8729	29.9537	34.5752	29.332	27.3675	28.1585	32.6123
sp|P22515|UBA1_YEAST	UBA1	Ubiquitin-activating enzyme E1 1	0	U	K.INEFCHSSGIR.F	15.0411	19.5696	24.3393	21.6197	18.4525	22.8537	21.4257	19.2599	22.3038	8.65863	9.33239	8.93949	9.85524	9.54429	8.7933	7.35262	10.5045	8.13805
sp|P25037|UBP1_YEAST	UBP1	Ubiquitin carboxyl-terminal hydrolase 1	0	U	K.ESQEQGEGEEQEEGQEQMK.F	3.97127	8.25048	9.14738	7.27848	8.03822	4.79046	6.54934	10.6301	8.13936	5.08544	6.41989	7.75479	6.81232	8.76583	9.13841	6.49921	7.44916	5.43623
sp|P32849|RAD5_YEAST	RAD5	DNA repair protein RAD5	0	U	R.NDGESLMK.R	12.9506	14.9554	13.9273	14.9031	11.6132	12.8673	14.0052	14.6511	14.3551	18.421	12.6192	15.6505	11.5669	15.0081	10.6973	16.7183	15.1711	13.0981
sp|P11978|SIR4_YEAST	SIR4	Regulatory protein SIR4	0	U	K.IYYNELQNKPDAK.K	12.5487	20.3596	19.2804	20.9481	14.2667	18.7375	17.9749	14.8163	18.106	19.726	17.382	12.5878	14.6658	23.425	15.4358	23.4292	16.6836	15.4355
sp|P00817|IPYR_YEAST	IPP1	Inorganic pyrophosphatase	0	U	K.ETHDSWK.Q	11.4605	18.9042	9.62388	13.0018	15.7885	13.9813	9.5811	19.4531	6.32511	11.9208	13.3682	9.13603	10.7076	12.214	8.90023	13.5664	5.76483	16.93
sp|Q02969|PEX25_YEAST	PEX25	Peroxisomal membrane protein PEX25	1	R	K.YALDILK.L	41.9086	51.6401	39.3463	35.3009	45.5132	53.1965	42.074	45.5536	49.6021	41.9764	36.5667	39.9848	55.6107	59.2884	46.101	44.4014	35.3217	29.5234
sp|P13433|RPOM_YEAST	RPO41	DNA-directed RNA polymerase, mitochondrial	0	U	K.SSISYQWK.N	36.8912	51.1409	44.3826	40.229	43.6829	43.6793	39.0712	37.1794	37.424	41.4347	36.5848	34.9844	41.6468	45.6455	33.4813	37.4525	39.0092	41.4369
sp|P12945|NAT1_YEAST	NAT1	N-terminal acetyltransferase A complex subunit NAT1	0	U	K.SEQIANDIK.E	34.824	40.4509	42.4563	32.4726	39.8121	34.8194	34.4268	34.9256	36.7747	37.628	34.8449	35.5106	40.7156	41.2847	39.5108	36.3626	38.4633	37.7424
sp|Q04279|SEG1_YEAST	SEG1	Eisosome protein SEG1	0	U	K.DM*NSILYPK.E	13.5326	14.12	14.5512	12.76	14.1637	12.8461	11.3064	15.1555	11.6993	9.39014	8.32887	10.6581	11.1942	10.4388	8.91956	9.43549	11.7952	7.00217
sp|Q04279|SEG1_YEAST	SEG1	Eisosome protein SEG1	0	U	R.GSQIAQNNKPSTK.D	11.4225	13.1774	8.27287	11.8029	12.2604	12.9751	15.6546	12.8367	11.1704	7.12394	10.5408	3.48808	6.29191	9.23429	6.85325	11.0414	6.41797	9.26183
sp|P53739|FPK1_YEAST	FPK1	Flippase kinase 1	0	U	K.FQDIM*VGPQSFEK.I	15.0361	17.6798	20.8807	19.5007	16.409	18.0263	20.2652	20.3441	18.9642	13.1556	15.9861	13.3059	15.666	18.0256	15.4042	18.0295	14.2131	15.1159
sp|Q04347|BUD22_YEAST	BUD22	Bud site selection protein 22	0	U	K.IEGDTNNK.T	7.46444	12.6854	9.0495	5.77473	6.38037	8.75042	10.2634	7.45439	9.82288	5.55912	4.32238	6.96653	7.90803	7.24569	9.50385	10.6371	9.08627	6.58467
sp|Q07500|NDH2_YEAST	NDE2	External NADH-ubiquinone oxidoreductase 2, mitochondrial	0	U	R.GLLINDK.L	18.0841	26.5255	23.1155	24.7453	25.6239	25.1887	24.693	23.0759	23.0744	18.4906	14.9059	21.2614	23.0809	27.3877	26.4842	21.3965	18.755	20.0563
sp|P40482|SEC24_YEAST	SEC24	Protein transport protein SEC24	0	U	R.LANDVPMQM*DQSDPNDPK.S	32.1298	41.2155	39.3443	39.3434	36.5495	43.5031	34.663	38.3893	33.0516	29.0773	33.2025	28.9711	36.7718	41.931	39.5349	37.8599	32.3845	30.2477
sp|P40433|6P21_YEAST	PFK26	6-phosphofructo-2-kinase 1	0	U	K.NNFPEEFEK.R	6.82409	6.84376	4.75387	6.8469	8.94375	10.9166	6.30447	8.85811	8.28868	7.05688	5.93915	6.42224	8.69883	8.58582	12.1595	8.45459	7.72931	7.84584
sp|P40433|6P21_YEAST	PFK26	6-phosphofructo-2-kinase 1	0	U	R.VVPNQNNVNPLLANNNK.A	36.7002	58.7993	49.4993	43.5251	47.3039	56.4912	46.6982	54.0686	52.7218	18.3436	20.0139	16.6119	16.7984	22.4928	17.3701	20.1299	18.4856	16.9308
sp|P32909|SMY2_YEAST	SMY2	Protein SMY2	0	U	-.MIAPDSQR.L	62.7449	77.9435	65.3112	58.5142	59.6273	71.5466	58.8419	55.174	67.7227	5.93815	5.36538	9.62448	11.0261	10.5024	10.7941	10.9567	7.19824	8.25873
sp|P38822|BZZ1_YEAST	BZZ1	Protein BZZ1	0	U	K.DNIYHELEK.A	39.1506	39.1617	39.7607	41.8503	35.0291	38.627	36.427	35.4096	42.4104	29.5052	28.229	29.1643	37.1256	40.561	35.6265	35.7218	34.9355	27.5669
sp|P22137|CLH_YEAST	CHC1	Clathrin heavy chain	0	U	K.GQNDDDLIR.I	14.4346	15.4756	15.5149	10.4445	11.6992	13.6561	13.0012	11.9915	14.8261	5.33083	10.2455	14.263	11.4797	14.1264	9.73306	10.7676	13.0735	11.2694
sp|P22137|CLH_YEAST	CHC1	Clathrin heavy chain	0	U	K.VLNQENIHR.R	34.9966	46.2311	43.3118	45.192	39.7915	45.8247	41.4124	35.6193	34.7344	35.7237	37.7846	30.1969	40.1976	40.0789	40.3475	37.3714	38.028	31.1431
sp|P43123|UAP1_YEAST	QRI1	UDP-N-acetylglucosamine pyrophosphorylase	0	U	K.HVYMYCVDNVLSK.I	16.8864	16.7111	18.6935	20.71	22.2855	18.4171	13.8286	18.3875	13.8643	10.288	10.2457	8.69861	8.5335	12.338	9.57975	8.2947	9.05123	8.48126
sp|P46678|TFC5_YEAST	BDP1	Transcription factor TFIIIB component B''	0	U	K.EEQEEEEEK.R	10.0571	11.1335	9.16034	10.8994	10.049	11.3887	8.74477	9.82932	12.3427	5.84928	9.34363	7.59343	8.24271	8.89128	6.78797	10.0447	7.66976	7.02081
sp|P46678|TFC5_YEAST	BDP1	Transcription factor TFIIIB component B''	0	U	K.LLNADIPESDR.K	5.92664	8.14932	8.84922	6.59968	6.10134	8.30256	9.69119	7.61307	12.0596	6.91349	4.08444	4.35453	8.96842	10.3909	6.90478	8.18072	4.48359	7.03528
sp|P38328|ARPC1_YEAST	ARC40	Actin-related protein 2/3 complex subunit 1	0	U	R.AATSVTWAPNGYK.F	19.9714	25.1402	24.2848	22.5649	22.4258	26.1576	22.8871	19.2641	24.1237	25.6892	24.4741	24.8402	26.6404	28.3875	26.5406	27.6298	28.735	30.0417
sp|P38328|ARPC1_YEAST	ARC40	Actin-related protein 2/3 complex subunit 1	0	U	K.SVVAVYK.L	16.8841	18.1214	13.7283	14.2175	14.6901	12.7087	18.1923	16.4002	15.1385	14.7479	12.2491	8.49911	18.8203	15.7995	17.56	13.8329	10.2668	11.4756
sp|P40498|UTP25_YEAST	UTP25	U3 small nucleolar RNA-associated protein 25	0	U	K.SGIDQVDK.K	35.7965	54.8531	40.0671	41.9965	37.4475	46.0248	38.0665	36.1942	47.0526	36.835	30.5365	37.7998	48.302	51.8995	40.2517	42.1434	35.3145	32.9097
sp|P52910|ACS2_YEAST	ACS2	Acetyl-coenzyme A synthetase 2	0	U	K.LNASYNCVDR.H	9.84035	17.0111	13.1645	18.5754	11.9235	17.6751	12.3627	10.9846	17.0371	7.424	7.19958	11.9403	10.5846	14.5411	7.47722	12.9982	9.9954	8.87159
sp|P34909|NOT4_YEAST	MOT2	General negative regulator of transcription subunit 4	0	U	K.SNIIDEETYK.K	20.7481	17.0687	20.796	17.5378	22.4904	17.5749	19.2667	16.8277	18.9309	11.2193	14.2645	14.6712	14.3912	9.97591	13.0709	15.8532	16.3563	12.7557
sp|Q02775|SLU7_YEAST	SLU7	Pre-mRNA-splicing factor SLU7	0	U	K.LVPDLNSQK.N	11.3103	13.4416	12.0634	13.3303	12.4478	14.0434	10.7702	9.93196	12.5127	6.10235	6.51612	2.96205	8.58766	7.05218	7.10195	6.29544	3.54095	5.74872
sp|P33297|PRS6A_YEAST	RPT5	26S proteasome regulatory subunit 6A	0	U	K.AM*EVDEKPTETYSDVGGLDK.Q	13.9473	19.8049	17.5636	17.2592	15.5174	17.8689	17.9758	16.265	18.0294	10.4061	13.2942	11.99	13.9299	12.4868	14.3696	14.9313	8.67629	12.6682
sp|Q04336|YM54_YEAST	YMR196W	Uncharacterized protein YMR196W	0	U	K.FYYDAISWGDHK.V	11.1064	16.3016	14.0425	14.1898	21.5695	19.9907	20.3947	19.7959	15.0196	16.2962	15.535	16.054	23.5346	25.225	19.6314	18.8504	17.9369	16.7602
sp|P07172|HIS8_YEAST	HIS5	Histidinol-phosphate aminotransferase	0	U	K.APYNISSLASEYALK.A	8.31025	13.311	6.92003	9.91015	5.04467	7.85463	9.65081	8.67419	8.37656	6.32109	9.01637	7.82959	5.58687	7.65668	7.08507	9.44544	7.19149	6.91792
sp|P39935|IF4F1_YEAST	TIF4631	Eukaryotic initiation factor 4F subunit p150	0	U	R.CHAEFDK.G	77.6639	103.059	82.736	90.9028	68.9195	89.3933	74.1035	89.0939	74.7231	71.167	44.4762	50.5997	61.5583	80.3054	50.1671	65.5755	43.811	40.0475
sp|P39935|IF4F1_YEAST	TIF4631	Eukaryotic initiation factor 4F subunit p150	0	U	K.EQLEGSSGNNNIPMK.T	12.5804	15.8602	16.1372	12.5547	16.0262	14.4604	16.9186	12.7606	12.6207	6.57984	4.01467	6.4015	7.75338	7.20388	4.02121	5.78193	5.97978	6.137
sp|P39990|SNU13_YEAST	SNU13	13 kDa ribonucleoprotein-associated protein	0	U	K.GANEATK.T	172.274	189.822	189.405	161.163	177.001	172.12	160.664	156.91	182.545	161.75	177.882	155.537	213.017	201.272	204.308	178.307	171.356	152.757
sp|P33338|SLA2_YEAST	SLA2	Protein SLA2	0	U	K.TAEMEQQVEILK.L	24.0723	35.5147	25.6149	27.4164	26.1571	29.5511	25.3958	29.4181	25.4101	14.7489	13.082	14.1833	14.4889	17.1102	16.501	15.7829	13.2294	12.2054
sp|P36106|BYE1_YEAST	BYE1	Transcription factor BYE1	0	U	K.DFYIVPSK.G	57.1803	66.1545	64.1387	68.0277	59.8664	56.2444	65.9681	54.7448	62.1864	57.2265	53.3782	58.7275	67.1258	58.1313	64.8578	63.9489	51.8759	63.0531
sp|P89102|SEC5_YEAST	SEC5	Exocyst complex component SEC5	0	U	R.LILQNNTNQDK.S	29.7815	37.5549	35.9847	30.4188	37.9252	31.0496	31.6921	34.7225	32.0144	26.5622	18.9486	21.2472	24.8331	28.3181	23.758	26.202	17.4712	19.5619
sp|P43590|YFH6_YEAST	YFR006W	Uncharacterized peptidase YFR006W	0	U	K.HFLSMGIFK.K	11.607	16.252	13.6526	13.7046	17.3922	13.0586	12.8567	17.3773	15.4135	9.59975	11.5117	12.3953	15.1144	11.974	12.0116	14.8967	12.1171	13.8215
sp|P43590|YFH6_YEAST	YFR006W	Uncharacterized peptidase YFR006W	0	U	R.LEVVDMSVLK.R	15.4835	21.688	15.2159	16.149	12.0925	13.44	15.9227	13.2469	14.2536	17.0891	12.7083	15.5585	21.0499	18.0207	22.6861	18.9225	19.7667	17.0821
sp|P14772|BPT1_YEAST	BPT1	Bile pigment transporter 1	0	U	K.ACQLLPDLK.I	53.9082	70.6196	58.4095	55.3852	59.6692	63.1729	57.3996	61.1494	61.9546	44.8129	36.1596	35.8908	46.1316	58.4623	48.5866	44.4687	40.7799	35.8192
sp|P14772|BPT1_YEAST	BPT1	Bile pigment transporter 1	1	R	K.GISLSGGQK.A	31.9885	31.1449	35.7752	30.2463	29.5673	32.3475	33.1663	30.1418	33.1438	29.9728	20.9374	22.8032	25.7232	29.9223	27.3257	29.0927	23.2676	23.4738
sp|P39109|YCFI_YEAST	YCF1	Metal resistance protein YCF1	0	U	K.NINFQAK.K	25.7975	27.4409	29.7395	23.558	24.4979	23.6526	22.4128	24.9725	26.4205	20.2843	19.524	19.2561	21.7708	24.7073	21.4954	21.1144	21.4603	17.0124
sp|P32386|YBT1_YEAST	YBT1	ATP-dependent bile acid permease	2	R	K.GITLSGGQK.Q	25.8565	28.5253	22.4549	23.7067	19.2962	23.5359	25.0464	22.2306	24.1756	14.5498	18.4357	16.4117	17.6878	25.4938	24.647	20.8045	15.4945	16.5737
sp|Q05022|RRP5_YEAST	RRP5	rRNA biogenesis protein RRP5	0	U	K.ATEYVASHESQK.A	20.7412	30.5161	20.4596	20.5077	25.5529	20.0808	24.8219	30.9155	14.5547	20.6696	19.9319	14.373	10.2181	12.7447	19.7223	15.2711	15.8454	15.7176
sp|P35169|TOR1_YEAST	TOR1	Serine/threonine-protein kinase TOR1	0	U	K.HIQHTIYDDLTNR.I	7.06513	4.733	5.68764	7.04196	6.90606	5.99931	7.70543	7.61616	9.96073	6.13624	5.35785	6.30379	6.50166	7.30769	5.78196	4.8696	5.85775	5.96971
sp|P32600|TOR2_YEAST	TOR2	Serine/threonine-protein kinase TOR2	0	U	K.ASPPVVYAQLK.Y	9.18291	12.6701	11.0898	9.76372	9.86479	10.9998	12.8466	10.9294	10.0935	6.69595	8.99086	10.7323	11.9837	14.5096	14.0451	11.1281	10.4294	11.527
sp|P33307|CSE1_YEAST	CSE1	Importin alpha re-exporter	0	U	R.DLEGSDTDTR.R	7.42206	6.49358	6.48371	7.70115	3.5357	6.07688	4.41664	5.39798	6.30472	4.32807	7.72772	3.40549	7.55268	6.12586	6.0051	7.17929	8.26633	6.99661
sp|P40341|YTA12_YEAST	YTA12	Mitochondrial respiratory chain complexes assembly protein YTA12	1	R	R.GAILSGPPGTGK.T	10.5985	20.7072	11.8334	10.3713	14.6713	21.1431	19.3408	12.0126	20.2267	14.8217	13.7247	17.7821	24.8836	22.7381	17.3701	17.3315	14.5763	10.7098
sp|P39077|TCPG_YEAST	CCT3	T-complex protein 1 subunit gamma	0	U	K.IPGGDVLDSR.V	25.1847	28.4045	29.2361	23.6464	26.9513	31.658	26.8986	23.4658	30.0744	22.6421	18.2636	21.7315	25.522	31.4889	27.0137	25.5705	27.6904	23.1293
sp|P39077|TCPG_YEAST	CCT3	T-complex protein 1 subunit gamma	0	U	R.VDDIVSGVR.K	31.89	35.4463	43.0516	34.617	35.3704	34.6173	33.0426	29.8181	33.7586	26.1491	20.3382	27.5184	23.482	28.9588	29.9428	28.0373	19.6458	27.4548
sp|P38244|PFF1_YEAST	PFF1	Vacuolar membrane protease	0	U	K.FFVISAK.T	25.372	28.017	27.8489	20.0824	18.3225	21.326	20.6077	20.0942	17.0916	33.5357	33.3402	28.0011	27.0269	31.3524	28.6166	33.2449	29.0844	26.669
sp|P38244|PFF1_YEAST	PFF1	Vacuolar membrane protease	0	U	K.VHDYLLK.R	19.9018	27.014	28.9583	24.037	24.1119	26.8341	24.7438	28.6877	21.13	45.709	44.6801	48.9703	51.4273	62.5583	45.9832	47.4224	40.8597	41.2848
sp|P24783|DBP2_YEAST	DBP2	ATP-dependent RNA helicase DBP2	0	U	R.ERDWVLQEFR.N	19.2903	23.9783	23.5583	25.2047	23.7551	21.9846	17.908	22.1859	17.956	17.4845	17.5551	19.1736	20.6536	21.1608	21.4007	26.2237	22.124	22.0761
sp|P24784|DBP1_YEAST	DBP1	ATP-dependent RNA helicase DBP1	0	U	R.ELATQIFEEAR.K	12.19	11.5362	7.90108	10.1044	10.364	10.1796	9.77177	8.39779	11.2863	9.35277	10.1463	10.3028	11.7896	15.2156	10.5613	11.1347	9.60593	12.4797
sp|P24784|DBP1_YEAST	DBP1	ATP-dependent RNA helicase DBP1	1	R	K.YLVLDEADR.M	24.6888	25.9897	25.1786	21.1822	24.1221	25.9393	21.596	24.4048	27.0877	21.6568	19.1756	17.5871	24.7793	25.2535	21.2239	23.8315	18.8025	17.2723
sp|P27809|KRE2_YEAST	KRE2	Glycolipid 2-alpha-mannosyltransferase	0	U	R.EYFDTLDHQGGFFYER.W	41.3292	46.9596	46.7426	46.5815	45.0984	40.5466	47.2552	43.3874	51.6692	44.3697	42.165	41.9812	46.1891	49.6871	45.1703	48.0813	48.4056	45.1994
sp|P33734|HIS5_YEAST	HIS7	Imidazole glycerol phosphate synthase hisHF	0	U	K.NNIFATQFHPEK.S	4.7531	6.13221	3.48678	7.28689	6.22494	5.55011	5.73498	5.134	3.91249	6.92754	5.34544	4.50932	4.80691	7.23156	5.67125	6.83937	6.84699	3.78005
sp|Q03656|SKY1_YEAST	SKY1	Serine/threonine-protein kinase SKY1	0	U	R.ADAGGLVNHPWLK.D	20.3029	26.1541	22.5442	20.6426	24.4786	20.2103	20.6035	18.9885	24.527	23.4858	20.3804	18.6866	25.9938	23.6008	26.0271	18.5712	19.6352	16.206
sp|P32074|COPG_YEAST	SEC21	Coatomer subunit gamma	0	U	R.AISLTEPEAEFVVR.G	15.7727	19.1769	13.7427	14.183	12.7827	23.8845	12.2794	18.1162	14.9557	15.1449	14.9884	14.9012	12.0741	20.1534	16.6298	13.1019	15.8075	14.0845
sp|P25628|ARE1_YEAST	ARE1	Sterol O-acyltransferase 1	0	U	K.QELEYSSK.Q	8.56102	6.33425	5.63428	7.32159	7.12952	5.95937	6.72091	9.01073	8.20843	4.87643	4.13803	3.95274	9.56693	7.02495	8.20288	4.43093	4.96725	3.47478
sp|P36126|SPO14_YEAST	SPO14	Phospholipase D1	0	U	K.EVDGYGPDCWK.K	6.19652	5.6948	9.25739	9.36795	7.90761	6.78261	8.59338	5.70941	6.62529	7.7289	5.29201	4.6312	6.34483	7.65728	5.93738	6.22819	6.51335	2.93951
sp|Q03280|TOM1_YEAST	TOM1	E3 ubiquitin-protein ligase TOM1	0	U	K.FTLPSSDQAK.L	22.2369	27.2897	23.2481	22.3317	24.2554	22.2231	19.7661	24.9799	26.5493	23.9832	19.4937	26.4721	28.4809	34.7129	23.6054	29.7589	25.3432	23.0417
sp|Q04636|POB3_YEAST	POB3	FACT complex subunit POB3	0	U	R.IADSGLGWK.I	15.36	23.4456	17.0509	10.8421	13.8186	15.7017	17.9594	12.0407	13.5253	9.58641	8.41626	11.8751	16.2254	16.643	14.8615	12.2443	14.4429	12.809
sp|Q04602|VBA4_YEAST	VBA4	Vacuolar basic amino acid transporter 4	0	U	K.QEEVSIPK.A	78.9648	97.4727	90.2835	82.4641	83.7283	83.9517	90.0034	81.4886	90.1762	33.7234	33.4952	32.5174	33.8875	37.577	34.4868	35.6677	27.2009	26.7872
sp|Q08972|NEW1_YEAST	NEW1	[NU+] prion formation protein 1	0	U	K.EDDEADK.E	17.8834	14.8394	15.4944	13.7549	16.4669	14.8452	16.003	14.7591	17.1644	13.27	13.4703	19.2282	17.763	12.8198	13.2057	14.902	14.6431	11.7541
sp|P40069|IMB4_YEAST	KAP123	Importin subunit beta-4	0	U	K.ALAAEDDEATR.E	19.7846	32.5363	21.5528	23.9777	23.5621	30.3625	25.6806	22.5349	22.9645	20.58	18.4716	20.8224	21.4367	27.2333	20.1791	25.1981	21.3695	23.6734
sp|Q00402|NUM1_YEAST	NUM1	Nuclear migration protein NUM1	0	U	K.ASISSLK.R	11.5487	12.7506	12.9646	9.42646	15.4945	15.0095	10.3041	8.64858	17.1241	9.07678	9.48107	10.752	9.35809	12.9764	11.1001	6.50059	7.18768	10.6213
sp|P38249|EIF3A_YEAST	RPG1	Eukaryotic translation initiation factor 3 subunit A	0	U	R.EMEEAIEQR.L	13.1657	20.987	20.0766	16.7964	17.7031	18.0481	13.2563	13.1769	19.8872	12.7901	7.34482	10.6747	9.31918	15.4458	10.2946	9.82458	9.1224	5.48137
sp|P38174|MAP2_YEAST	MAP2	Methionine aminopeptidase 2	0	U	R.SAEDHQVMPTLDSAK.N	15.1	13.8879	9.91611	10.4723	16.32	16.3503	10.8523	15.4177	13.235	14.2056	11.4438	7.53187	15.2424	15.4112	16.6669	16.7978	12.2308	11.4623
sp|P07213|TOM70_YEAST	TOM70	Mitochondrial import receptor subunit TOM70	0	U	K.RSPESYDK.A	19.893	32.9219	25.7925	23.9923	20.8065	27.1476	23.1202	21.9154	29.1316	29.897	22.0864	33.8321	31.9955	27.698	27.1397	29.9585	26.5204	23.9336
sp|P39101|CAJ1_YEAST	CAJ1	Protein CAJ1	0	U	K.AMETHPDK.H	99.492	131.442	110.198	103.795	106.943	102.888	101.08	104.684	119.527	99.9332	81.7587	80.0274	96.9168	99.22	97.184	102.513	72.9462	73.17
sp|Q06338|BCP1_YEAST	BCP1	Protein BCP1	0	U	K.ADEVDYFHEEDR.F	9.24311	13.5953	13.3598	13.3163	13.6071	10.5102	10.0198	11.3963	19.6014	6.01966	5.90949	10.8692	12.2072	13.933	13.7838	10.5898	6.72785	8.20112
sp|Q12211|PUS1_YEAST	PUS1	tRNA pseudouridine synthase 1	0	U	R.LEQFGYK.A	7.06971	8.10571	8.85924	8.80407	6.79679	13.0604	8.65334	9.87407	8.4708	4.38724	5.79633	5.72096	7.95264	7.8378	7.51224	4.53575	6.42195	6.04203
sp|P54786|ZDS2_YEAST	ZDS2	Protein ZDS2	0	U	K.SVVITPSVVSSSESQPSKPTAPAVVEK.K	15.2766	14.9783	13.0998	10.9873	16.7431	10.539	10.469	10.6545	13.0805	2.00979	5.00419	3.38578	4.60339	5.42605	4.9363	5.27568	5.51972	3.58167
sp|P32892|DRS1_YEAST	DRS1	ATP-dependent RNA helicase DRS1	0	U	K.QEEETEK.E	6.86227	7.11754	5.66096	6.21151	7.97306	8.61883	8.58702	7.79064	7.8867	4.12834	2.24539	5.94119	4.90178	6.99368	3.89559	5.50111	3.77496	4.04437
sp|P22146|GAS1_YEAST	GAS1	1,3-beta-glucanosyltransferase GAS1	0	U	K.YGAYSFCTPK.E	12.6313	17.8686	12.1156	16.7395	16.2495	20.3061	17.117	19.8478	13.7083	5.19258	5.30818	5.10435	8.01238	7.47021	10.1337	8.35452	3.3076	3.22625
sp|P53334|SCW4_YEAST	SCW4	Probable family 17 glucosidase SCW4	0	U	K.ADGAYGVEK.Y	14.66	21.7527	12.7837	11.2629	12.9325	15.765	16.0476	17.1402	14.2641	11.4159	6.36425	16.9157	18.7204	15.9584	13.9659	16.6326	11.6337	8.74948
sp|P53334|SCW4_YEAST	SCW4	Probable family 17 glucosidase SCW4	0	U	K.ADGAYGVEK.Y	28.0083	25.2843	26.8484	21.5624	26.6488	28.7493	25.1054	29.1163	24.6402	20.2293	14.9525	17.16	27.3697	33.5066	25.2159	22.7363	19.9811	23.046
sp|P52911|EXG2_YEAST	EXG2	Glucan 1,3-beta-glucosidase 2	0	U	K.ELTLAIWR.D	29.7278	32.9705	27.0356	30.5056	22.9464	24.8175	26.4681	32.7875	28.3495	30.3458	31.5503	29.3418	27.5563	33.0035	29.4238	27.1475	26.9379	30.3935
sp|Q12000|TMA46_YEAST	TMA46	Translation machinery-associated protein 46	0	U	K.QVQSQSDPK.K	24.1389	28.4851	22.6195	25.9001	22.353	23.4529	27.1682	22.6042	25.1923	18.2164	18.5799	16.5358	19.8374	24.4674	20.1571	24.8167	18.0533	13.2196
sp|P12695|ODP2_YEAST	LAT1	Dihydrolipoyllysine-residue acetyltransferase component of pyruvate dehydrogenase complex, mitochondrial	0	U	K.AITVAAK.R	29.0022	30.9231	28.7533	26.5701	30.8538	34.6138	25.4902	28.4918	24.4626	38.0112	24.7353	23.3637	40.0617	39.3278	30.5961	32.7111	25.278	23.3882
sp|Q12018|CDC53_YEAST	CDC53	Cell division control protein 53	0	U	K.TNINFASGVK.N	14.3038	16.6482	11.9037	12.977	14.5699	15.0395	12.6007	14.943	14.0462	10.1343	8.8499	7.57969	14.8604	16.4794	16.0806	11.786	13.3361	14.7862
sp|P41807|VATH_YEAST	VMA13	V-type proton ATPase subunit H	0	U	K.YGDDTVK.F	10.9702	16.195	14.962	11.7202	17.8812	12.9151	17.9209	13.6064	16.2477	10.7618	13.0071	7.36222	16.6586	14.778	13.674	14.3414	8.6662	8.88186
sp|P22855|MAN1_YEAST	AMS1	Alpha-mannosidase	0	U	K.LAHEFNYCFK.Y	25.9734	25.1249	18.2671	32.1946	33.8852	35.2736	25.5695	28.7117	33.7623	10.2771	6.56369	6.97254	11.7791	20.5125	10.8822	13.1043	9.05149	7.51689
sp|P04076|ARLY_YEAST	ARG4	Argininosuccinate lyase	0	U	K.ADLEGTK.V	23.0457	33.353	26.2162	22.6903	23.7532	29.2762	22.0685	24.3402	23.1936	22.758	20.5553	23.7751	23.7184	30.4094	21.7778	20.5012	19.9529	14.0508
sp|P12753|RAD50_YEAST	RAD50	DNA repair protein RAD50	0	U	R.KFENESFK.S	14.2377	31.4539	18.5812	18.4086	22.0895	18.2426	16.5752	25.0432	24.0765	15.7143	18.1718	15.5952	20.0222	25.2903	17.5897	13.1479	17.0313	14.1527
sp|Q08491|SKI7_YEAST	SKI7	Superkiller protein 7	0	U	K.GDIIIHSR.K	10.1232	14.9505	15.7637	12.7502	9.93915	16.9565	11.1327	9.40489	9.04518	10.7942	7.30883	10.5029	10.7245	10.8326	10.5661	9.84539	9.31542	8.47799
sp|Q08491|SKI7_YEAST	SKI7	Superkiller protein 7	0	U	K.HLIILLNK.A	6.40783	11.5357	9.91101	6.42606	10.3078	6.806	9.73366	8.13732	12.1532	6.1694	7.32763	6.2007	7.58524	5.52374	10.0176	4.72651	7.22077	8.10058
sp|P38920|MLH1_YEAST	MLH1	DNA mismatch repair protein MLH1	0	U	K.NALPISK.D	32.304	32.3429	33.5094	36.9608	33.3831	37.6114	34.5149	30.2496	32.5037	32.2612	29.1731	28.6982	34.4961	33.57	32.4475	25.9021	24.1693	27.0535
sp|P26786|RS7A_YEAST	RPS7A	40S ribosomal protein S7-A	0	U	K.QIVFEIPSETH.-	11.6755	10.5355	13.229	7.61653	7.5178	12.3401	9.32415	10.8268	7.01228	6.33785	8.53561	6.45967	9.60229	8.72186	13.6456	9.98595	8.06689	6.46698
sp|P34237|CASP_YEAST	COY1	Protein CASP	0	U	R.YLQSYNNNNAPVNQSTER.I	21.7792	21.9452	23.3744	21.0723	23.3518	26.0518	20.7525	24.053	22.7159	14.7588	18.0652	14.7532	15.17	21.5295	19.373	16.9888	14.1523	16.3299
sp|Q01846|MDM1_YEAST	MDM1	Structural protein MDM1	0	U	K.TLLYEER.K	6.23137	13.5797	10.9742	10.2399	8.7604	10.8856	9.36421	8.68379	12.4951	8.90654	4.70472	7.61179	8.13789	9.41882	8.46438	7.37633	8.90169	6.9401
sp|P00812|ARGI_YEAST	CAR1	Arginase	0	U	K.DVPHCPESLK.W	11.9714	13.3429	12.5291	13.2673	12.8945	11.1492	9.56999	12.3427	10.3285	0.743234	0	0	0	0.00126026	0.000179123	0	0	0
sp|P26637|SYLC_YEAST	CDC60	Leucine--tRNA ligase, cytoplasmic	0	U	R.GFYKPIVTVPGK.A	15.457	23.0369	15.0072	33.6856	34.0374	17.8135	21.7204	29.8483	14.8576	26.118	41.6288	19.0102	15.6363	24.239	19.6843	14.8073	15.6519	46.4393
sp|P25355|CTR86_YEAST	CTR86	Copper transport protein 86	0	U	R.VNTNESFIR.A	8.55365	8.27166	10.4456	9.66247	6.03038	6.41025	11.8553	9.8755	9.27389	6.66333	7.68569	7.72215	5.79455	9.53656	8.29571	6.44188	5.48971	4.45397
sp|P38625|GUAA_YEAST	GUA1	GMP synthase [glutamine-hydrolyzing]	0	U	K.LVGPTAEVIGAVSGGVDSTVASK.L	14.7427	18.3177	18.0569	15.334	15.8528	18.3052	12.8504	15.7658	18.4726	18.0764	13.9092	13.1143	16.5889	19.5176	15.6505	13.672	16.3251	17.6988
sp|Q03016|GIP3_YEAST	GIP3	GLC7-interacting protein 3	0	U	R.VSFAVDK.F	23.2066	25.9509	19.6359	12.6396	22.6235	19.6316	22.1952	23.3785	20.7824	14.1257	9.7055	8.0818	15.1526	13.7641	12.8926	14.9823	13.4856	8.18265
sp|P32566|SMI1_YEAST	SMI1	Cell wall assembly regulator SMI1	0	U	K.ADNVDIK.Q	37.9908	33.4321	34.4187	25.2467	31.903	33.0251	34.4141	27.1141	36.203	6.85985	9.34686	6.32069	11.1025	11.6931	12.9064	11.4547	10.3404	13.0061
sp|P38811|TRA1_YEAST	TRA1	Transcription-associated protein 1	0	U	K.EVPISYDAHSPEQK.L	24.619	28.5528	31.6458	28.9214	29.2377	27.031	22.1382	21.1463	26.0626	26.184	21.617	20.3368	23.6809	23.8402	25.3892	23.9787	25.2209	26.0134
sp|P38811|TRA1_YEAST	TRA1	Transcription-associated protein 1	0	U	K.HWTNVNVK.L	8.5317	8.46428	5.45385	3.66378	9.06863	5.40753	6.55235	7.76017	5.61805	2.96212	5.03238	4.99275	6.32632	4.11975	4.91197	6.07552	4.03132	5.12963
sp|Q01939|PRS8_YEAST	RPT6	26S proteasome regulatory subunit 8 homolog	0	U	R.VEGSGGGDSEVQR.T	8.06653	7.02689	6.58194	8.20199	3.42047	7.02169	8.75228	2.74752	7.66705	7.24516	3.60632	6.05929	4.1175	7.32418	7.25966	5.22055	5.84566	4.70527
sp|P48361|ASK10_YEAST	ASK10	Activator of SKN7 protein 10	1	R	R.YSALIDSEAR.L	9.98806	10.329	10.3571	6.38108	5.74854	11.0013	7.38536	6.28884	10.651	9.83508	8.39604	10.1113	8.28819	12.8332	13.4248	7.51212	8.29812	11.1884
sp|Q03655|GAS3_YEAST	GAS3	Probable 1,3-beta-glucanosyltransferase GAS3	0	U	K.VNDDLDISK.S	12.4934	8.15119	9.99109	10.6933	9.2552	8.86446	11.6967	11.2726	10.4192	9.2213	5.76226	9.03076	11.8015	13.2391	8.88359	6.54232	7.24679	8.57213
sp|P22203|VATE_YEAST	VMA4	V-type proton ATPase subunit E	0	U	R.EQSLDGIFEETK.E	22.9871	25.0572	26.7763	20.9135	22.6897	23.3277	22.8394	20.2641	27.6345	26.8476	26.0391	20.16	24.4295	27.461	25.4386	24.4963	25.9336	27.4791
sp|Q06489|MTNA_YEAST	MRI1	Methylthioribose-1-phosphate isomerase	0	U	R.TSPIPIK.A	9.85045	10.6594	8.95574	10.8063	10.2974	9.0748	10.3369	8.58604	10.1078	8.18046	7.66782	5.51037	9.27504	11.5606	7.46764	9.91409	6.68817	3.94022
sp|Q12494|KCS1_YEAST	KCS1	Inositol hexakisphosphate kinase 1	0	U	K.SPNIEDK.G	22.9598	27.4758	23.171	29.9804	21.5539	23.0415	21.2809	20.8863	22.8563	21.4975	16.6066	22.2743	27.1867	31.3146	25.2327	24.2191	19.7812	19.044
sp|Q02199|NUP49_YEAST	NUP49	Nucleoporin NUP49/NSP49	0	U	R.DVAYLLK.S	5.35304	8.86801	5.80141	4.21467	4.42498	8.51464	7.43184	5.91213	7.64389	3.81089	4.35839	3.86245	5.70091	7.20046	4.34189	6.89163	2.95236	3.46415
sp|P39993|GEA2_YEAST	GEA2	ARF guanine-nucleotide exchange factor 2	0	U	K.DTQSVMDK.L	12.3169	12.7567	7.57332	9.1625	11.6372	13.7155	9.05313	12.3817	12.4545	12.7854	7.55086	8.5247	12.5122	11.3609	10.1743	11.3499	9.38189	9.3845
sp|P47102|GEA1_YEAST	GEA1	ARF guanine-nucleotide exchange factor 1	0	U	K.LAQIDILQYEK.A	12.4577	19.1304	17.1466	11.8033	12.8659	14.9926	12.0763	13.5776	19.0977	15.8543	16.834	14.0108	13.29	16.0842	17.6176	15.8018	15.7186	14.0504
sp|P21771|RT28_YEAST	MRPS28	37S ribosomal protein S28, mitochondrial	0	U	R.IQNMANHIK.E	30.0487	32.8487	23.8943	33.7891	26.0279	28.1181	28.2855	28.909	28.2418	32.6987	21.524	17.8386	24.726	29.4988	23.741	23.9672	16.5688	22.8902
sp|P0CX55|RS18A_YEAST	RPS18A	40S ribosomal protein S18-A	1	R	R.YSNLVCK.K	48.1079	51.5001	48.9729	40.7027	48.4046	49.2211	51.0261	48.6159	47.9721	45.3478	39.5565	43.9697	64.2106	62.5022	55.8611	56.33	46.1566	34.1962
sp|P16120|THRC_YEAST	THR4	Threonine synthase	0	U	K.DVLPEELK.K	49.3535	52.706	42.1877	42.6208	45.845	51.2981	42.9255	47.679	51.8517	36.0011	36.2717	45.1238	62.0727	53.6415	51.3613	47.2593	40.2104	33.8065
sp|P16120|THRC_YEAST	THR4	Threonine synthase	0	U	R.EYLANGDDLK.A	15.224	16.8826	13.2629	8.94602	16.1481	13.2538	9.57082	10.9447	16.113	5.804	9.27163	12.1013	11.0353	15.7292	13.8927	13.5202	11.401	11.229
sp|P20459|IF2A_YEAST	SUI2	Eukaryotic translation initiation factor 2 subunit alpha	0	U	K.YGGVCNITMPPK.A	13.9292	12.1542	8.74245	13.2009	10.9296	12.2003	13.046	9.37269	13.5571	2.20896	1.69194	4.23002	2.67471	2.31526	2.74349	3.37259	1.97093	1.94147
sp|P08524|FPPS_YEAST	ERG20	Farnesyl pyrophosphate synthase	0	U	R.FLNVFPK.L	71.7141	82.8306	72.4475	81.0907	70.0021	83.08	73.0154	68.5643	77.1374	62.6981	61.4631	67.2726	73.9069	75.4808	72.3749	76.6988	61.7445	72.0416
sp|Q08873|SCP1_YEAST	SCP1	Transgelin	0	U	K.FSPEAIQNIK.I	25.0417	32.5858	33.3019	31.8929	28.8451	33.0147	34.5748	32.0996	29.3045	26.5801	24.4846	24.6253	41.5202	35.319	31.3735	33.6784	30.934	31.3789
sp|P49090|ASNS2_YEAST	ASN2	Asparagine synthetase [glutamine-hydrolyzing] 2	0	U	R.AISDAMFANPK.A	8.34689	13.3779	13.2674	13.0298	8.762	9.34048	9.84022	12.8179	12.7206	12.8144	9.03072	7.16266	10.099	10.3627	11.3028	9.45306	7.62504	8.1853
sp|P49090|ASNS2_YEAST	ASN2	Asparagine synthetase [glutamine-hydrolyzing] 2	0	U	K.ANADANEDNNVDEK.Q	34.0615	35.8503	31.0131	28.5252	30.3474	37.6812	31.7106	32.5166	34.9958	26.2115	21.0698	22.2123	34.5232	42.5703	35.3762	29.48	29.3733	22.246
sp|P15992|HSP26_YEAST	HSP26	Heat shock protein 26	0	U	K.DIDIEYHQNK.N	45.7466	47.6892	51.6026	48.5947	71.2915	61.9175	57.9547	48.1854	61.7898	38.5867	36.9242	29.332	59.1402	51.3459	64.1771	41.9324	38.7885	35.7074
sp|P32496|RPN12_YEAST	RPN12	26S proteasome regulatory subunit RPN12	0	U	K.ADYEDEMMHEEDQK.T	8.34223	10.589	12.6665	10.6441	10.0661	10.0794	10.9285	9.69622	10.698	11.3757	7.04564	8.72311	9.051	12.058	10.233	8.11302	7.16352	7.67236
sp|O13585|YP089_YEAST	YPR089W	Dilute domain-containing protein YPR089W	0	U	K.NM*NHSQGAATLIDPTYTEDYHGTFDYDK.L	4.76954	7.0643	7.35693	9.3851	7.66534	6.40297	8.51403	6.27034	7.53244	6.9787	4.05904	4.11745	4.82224	7.04817	6.79082	5.15773	6.79383	6.05443
sp|P53196|RPN14_YEAST	RPN14	26S proteasome regulatory subunit RPN14	0	U	K.TITVAHIQYDFK.A	66.9533	71.7347	64.6192	63.1375	68.4917	72.0791	61.2963	70.8917	60.9826	62.5087	62.2084	68.1737	68.5938	81.5981	69.4907	77.3323	57.3278	64.1071
sp|P26784|RL16A_YEAST	RPL16A	60S ribosomal protein L16-A	0	U	K.QLLNGQK.I	9.04806	12.4361	7.80525	6.84649	12.1155	7.4606	7.72528	9.7545	8.77013	7.64082	4.40391	6.7198	9.89015	10.4981	7.09719	13.0273	7.55417	4.23689
sp|P04050|RPB1_YEAST	RPO21	DNA-directed RNA polymerase II subunit RPB1	0	U	R.ATGDADEPELR.V	26.0393	29.6065	26.7276	18.9994	25.2428	27.9243	25.7129	22.9489	24.3664	23.7906	24.6076	24.3051	22.3409	26.1335	30.633	26.692	26.6496	28.2071
sp|P15891|ABP1_YEAST	ABP1	Actin-binding protein	0	U	K.GYHVQVTAR.D	13.2162	15.0694	12.5701	14.472	16.8126	12.6585	14.3128	11.744	13.8789	13.1805	11.9923	13.428	16.0859	16.321	13.2371	18.224	13.0348	11.0777
sp|P35176|CYPD_YEAST	CPR5	Peptidyl-prolyl cis-trans isomerase D	0	U	K.AEASEAAHDEL.-	21.6774	21.902	19.5597	19.8415	17.059	19.23	18.5437	20.3551	18.6889	14.4816	19.2005	16.2384	17.821	19.6328	15.4345	17.6333	16.8899	15.0409
sp|P05755|RS9B_YEAST	RPS9B	40S ribosomal protein S9-B	0	U	K.AEASGEAAEEAEDEE.-	7.31776	9.2971	9.92756	4.65851	4.8684	5.06166	6.78224	5.70104	7.97202	8.29357	6.99598	5.06296	10.0912	7.7122	5.61813	8.49685	7.7341	3.58583
sp|P21538|REB1_YEAST	REB1	DNA-binding protein REB1	0	U	K.SLSNTIR.R	12.6522	14.2421	14.6363	11.4535	12.0003	9.92496	13.3712	12.8417	15.5999	9.68821	9.0154	12.1598	11.3304	10.8125	11.5674	12.7907	14.4263	13.7928
sp|P17076|RL8A_YEAST	RPL8A	60S ribosomal protein L8-A	1	R	R.AEDEAALAK.L	6.13543	4.5662	8.6715	6.60136	5.68644	6.25724	7.86963	6.70619	8.90186	6.6091	5.05334	6.44267	12.3722	8.92581	7.56104	9.44495	8.19239	7.32492
sp|P06738|PHSG_YEAST	GPH1	Glycogen phosphorylase	0	U	K.NGASIEEVAK.K	4.29668	5.24819	4.10049	4.11649	9.11982	5.79391	6.26501	7.94611	5.70361	5.84978	5.64918	2.81282	6.1973	7.88567	9.79779	8.06171	5.79333	5.74799
sp|P25386|USO1_YEAST	USO1	Intracellular protein transport protein USO1	0	U	K.AINENLEEM*K.I	11.1724	14.5365	12.0693	10.4353	10.3762	11.9559	12.5004	10.491	15.7749	9.71897	8.70685	10.9478	11.4995	14.7119	11.2313	16.3769	13.4734	11.0866
sp|Q08925|MRN1_YEAST	MRN1	RNA-binding protein MRN1	0	U	R.SGVVEDVK.I	9.90968	11.108	8.74115	9.27823	11.2469	11.9998	14.7525	12.9587	13.5649	10.0912	9.67322	9.55129	11.5964	14.9599	11.9364	10.0992	8.2917	8.91101
sp|Q04304|YMY0_YEAST	YMR090W	UPF0659 protein YMR090W	0	U	K.GTGLLQPLDK.L	9.7073	10.6006	8.94323	12.5378	10.5202	9.99281	10.7554	7.45929	5.68461	10.4796	7.69685	9.79888	10.3898	12.7663	8.78058	9.60738	11.3679	6.33153
sp|Q04304|YMY0_YEAST	YMR090W	UPF0659 protein YMR090W	0	U	K.VAVVGASGK.V	9.27024	6.45909	6.40819	7.25232	8.01052	10.1943	8.23541	5.35329	5.01947	6.71589	2.0131	3.63897	4.91386	7.9041	5.92398	7.26809	3.81167	2.87767
sp|Q12020|SRL2_YEAST	SRL2	Protein SRL2	0	U	K.VLSAIDEPELR.Q	11.9157	14.6745	8.79209	10.5659	10.1499	13.7551	13.6513	9.61372	12.936	11.2065	10.7004	10.4382	14.396	11.9637	11.6718	12.1129	13.7397	10.581
sp|Q08961|RKM1_YEAST	RKM1	Ribosomal lysine N-methyltransferase 1	0	U	K.QTAYISDDAK.A	10.2701	13.6787	12.8319	13.5995	15.1588	12.4659	10.7476	15.0067	9.62335	11.4128	14.2016	11.9969	11.1472	10.5617	13.9606	10.1146	7.4483	12.9071
sp|P38798|NMD2_YEAST	NMD2	Nonsense-mediated mRNA decay protein 2	0	U	K.DLSEASLEK.Y	13.8399	21.3326	19.6014	19.3562	14.0846	14.4446	15.8007	20.1144	19.4437	20.0587	12.474	21.6144	24.3709	23.5619	18.6574	18.7609	15.6428	15.1589
sp|P38798|NMD2_YEAST	NMD2	Nonsense-mediated mRNA decay protein 2	0	U	K.SLNVTVK.T	14.9197	19.7665	15.9442	17.1579	19.2634	16.6436	16.3084	16.4001	18.0744	12.1051	12.8789	10.466	11.5476	11.6451	8.87239	12.1928	7.79889	14.647
sp|P39705|NUP60_YEAST	NUP60	Nucleoporin NUP60	0	U	K.EFNFTNLQAK.P	25.815	27.1123	24.6037	23.0934	20.2124	23.5908	24.7828	27.1578	22.6817	10.503	11.2832	9.57927	8.78983	8.27048	7.53897	8.70572	7.66021	5.45388
sp|P42842|EMW1_YEAST	EMW1	Essential for maintenance of the cell wall protein 1	0	U	K.PHFESIADEPLDEQIYSK.R	5.51225	9.0029	10.4833	6.84383	10.6899	8.89111	8.83941	7.63895	8.94217	6.32243	4.52816	7.17969	7.37194	7.34038	7.23574	9.31996	5.13402	4.75693
sp|P42842|EMW1_YEAST	EMW1	Essential for maintenance of the cell wall protein 1	0	U	K.YGPGSLVCK.D	100.594	123.08	101.354	100.227	110.305	105.009	95.7542	99.4997	105.613	85.2665	69.0787	79.6885	98.2967	104.114	85.6908	90.566	77.535	78.1907
sp|P22134|MAG_YEAST	MAG1	DNA-3-methyladenine glycosylase	0	U	K.IYDDDIMEK.C	19.6947	25.2831	22.1532	21.9008	19.6187	23.6817	21.541	20.2361	27.9135	17.2635	22.8747	17.3549	21.7558	29.3026	23.4624	22.0838	23.6045	21.7868
sp|P51601|GCH1_YEAST	FOL2	GTP cyclohydrolase 1	0	U	R.AEETEEEEK.E	14.2687	14.0048	13.7279	11.9414	13.472	11.8592	15.2745	16.7495	15.5154	11.524	12.9212	15.083	16.4499	21.9349	21.4277	15.0675	15.6816	16.3846
sp|P32589|HSP7F_YEAST	SSE1	Heat shock protein homolog SSE1	0	U	K.QVEDEDHM*EVFPAGSSFPSTK.L	15.6066	20.0236	18.5943	16.9726	18.2576	18.2294	23.0164	20.4839	22.1887	19.0259	12.0556	13.0424	17.2702	19.4239	20.3768	16.8057	13.7569	10.6372
sp|P32590|HSP79_YEAST	SSE2	Heat shock protein homolog SSE2	0	U	R.ANQETSK.M	11.3605	11.0304	7.48014	8.87954	13.4022	10.7226	9.10656	10.1516	11.2536	4.80855	4.61581	4.29661	6.59729	8.48868	7.28152	7.38113	7.80567	3.84471
sp|P32590|HSP79_YEAST	SSE2	Heat shock protein homolog SSE2	0	U	K.QVDDEDRLEVFPANSSYPSTK.L	8.13458	9.46085	8.32636	10.6191	9.86884	8.91136	7.04573	7.29582	9.65047	3.73042	5.01263	5.58886	6.73216	11.4562	10.3878	10.8124	10.0978	8.49414
sp|P32590|HSP79_YEAST	SSE2	Heat shock protein homolog SSE2	1	R	R.YNIADAAR.I	6.90875	8.60929	6.24232	7.82123	4.71733	4.47621	4.09396	8.96274	7.97964	5.43239	7.24144	5.23919	5.96154	8.10704	7.01188	7.56433	6.05745	3.85289
sp|P53598|SUCA_YEAST	LSC1	Succinate--CoA ligase [ADP-forming] subunit alpha, mitochondrial	0	U	R.M*GHSGAIVEGSGTDAESK.K	6.36734	3.72516	5.12577	9.45789	3.68356	3.85569	5.80228	2.87029	8.87268	6.15643	6.3541	5.26509	8.43217	5.46848	4.04594	6.00099	6.34025	6.25394
sp|P53598|SUCA_YEAST	LSC1	Succinate--CoA ligase [ADP-forming] subunit alpha, mitochondrial	0	U	R.MGHSGAIVEGSGTDAESK.K	15.4096	16.1515	17.1223	16.5803	17.5492	19.0324	19.5255	14.6492	16.6825	13.6722	12.0346	9.13534	16.9974	17.1322	13.8454	12.4204	13.0516	12.4984
sp|Q04740|RNH1_YEAST	RNH1	Ribonuclease H	0	U	K.GHDGDPGNEMADFLAK.K	7.832	6.70329	5.96446	6.65586	5.12689	5.73003	6.71006	8.57205	9.8151	4.69135	3.72051	3.4174	9.05705	5.21083	7.14515	8.39543	6.35371	5.23801
sp|P31539|HS104_YEAST	HSP104	Heat shock protein 104	0	U	R.DEDADSTTK.D	36.7801	45.778	36.879	43.9923	39.7988	44.9297	39.3069	43.6094	41.9993	33.7474	33.848	36.6502	42.6246	45.6551	38.3543	43.1508	33.0585	42.1573
sp|P31539|HS104_YEAST	HSP104	Heat shock protein 104	0	U	K.LEDQVAEEERR.A	5.27057	10.1985	7.7816	4.96267	7.03451	7.92875	8.10187	6.03646	7.10224	4.57137	4.49148	5.49497	5.3554	7.19781	7.45302	8.04264	6.47679	10.4766
sp|P43545|SNZ3_YEAST	SNZ3	Probable pyridoxal 5'-phosphate synthase subunit SNZ3	2	R	R.INEGAAMIR.T	19.4462	23.3324	21.4183	18.4574	16.3029	12.9611	13.3861	10.1068	15.7885	23.7338	23.2967	19.0404	11.7391	14.9353	12.14	11.482	15.7843	11.1892
sp|P43545|SNZ3_YEAST	SNZ3	Probable pyridoxal 5'-phosphate synthase subunit SNZ3	1	R	K.TESDFAAK.A	13.9677	17.6109	15.0511	13.8034	15.5049	14.553	12.8113	11.3581	15.0166	12.3877	12.8954	9.20778	13.7524	17.4142	15.0268	15.0181	14.3465	9.594
sp|P54790|ORC3_YEAST	ORC3	Origin recognition complex subunit 3	0	U	K.LDSYLDR.W	11.4956	15.9629	17.9358	13.0944	12.6098	17.1781	13.2819	12.2004	16.7923	16.0975	11.1893	12.622	12.4978	20.0671	12.6655	17.0054	12.7837	15.383
sp|P54790|ORC3_YEAST	ORC3	Origin recognition complex subunit 3	0	U	K.MANNTNHNLQLLTK.M	14.4485	22.909	18.859	18.6478	17.1325	20.8416	17.9596	14.1737	18.2272	21.1804	19.0672	14.4709	15.552	25.7916	23.1309	18.4023	16.6778	17.5339
sp|P22082|SNF2_YEAST	SNF2	Transcription regulatory protein SNF2	0	U	R.ESGVEEEEELK.D	11.5894	11.5116	8.92543	9.80716	7.38165	9.81162	10.6655	8.37048	7.82755	5.94225	6.12286	7.50051	7.65483	8.26876	7.97205	6.87406	7.3835	6.12221
sp|Q06344|ESF1_YEAST	ESF1	Pre-rRNA-processing protein ESF1	0	U	K.EAENDEDSEVNAK.T	17.1394	19.9384	21.1167	16.9308	16.1151	18.2772	13.2183	15.0813	20.5405	14.7144	14.5291	15.3428	14.8836	13.938	14.9719	15.4878	15.6365	10.3024
sp|Q06344|ESF1_YEAST	ESF1	Pre-rRNA-processing protein ESF1	0	U	R.FAGIYSDPK.F	89.6675	109.989	93.1106	88.8178	83.1583	92.1795	80.8411	97.3674	96.0185	39.4124	34.6028	36.5362	33.8441	43.6833	36.0582	39.1234	34.5911	32.3657
sp|P38853|KEL1_YEAST	KEL1	Kelch repeat-containing protein 1	0	U	K.ESISSM*DSASK.A	16.4826	17.0349	18.963	16.7728	13.8474	15.5776	16.6341	15.1197	13.088	14.414	11.4233	10.9816	8.8001	17.7977	11.7029	12.194	11.5769	14.9872
sp|P39104|PIK1_YEAST	PIK1	Phosphatidylinositol 4-kinase PIK1	0	U	K.YLDNSYVHR.T	16.4327	17.2292	24.2337	21.0304	21.4027	17.9443	13.3912	15.8287	17.6812	19.2411	13.0734	12.2181	15.3147	16.1057	16.8367	15.7731	16.3484	12.9861
sp|Q04199|CAC2_YEAST	CAC2	Chromatin assembly factor 1 subunit p60	0	U	R.SGILNSAGGVK.N	5.01456	8.79384	5.94007	9.71124	4.28736	5.92479	6.22243	6.66615	5.47571	6.51669	6.4402	7.36005	8.22476	8.8575	7.06006	7.73429	6.96098	7.77383
sp|P47031|IML2_YEAST	IML2	Inclusion body clearance protein IML2	0	U	R.LRDDLGLQTTPSQASDR.H	6.27877	10.3196	8.85109	9.40431	8.515	8.13653	9.5104	9.78623	9.08516	6.68936	7.45753	4.92246	9.37507	8.39883	7.15304	8.15614	8.33422	7.90631
sp|Q02455|MLP1_YEAST	MLP1	Protein MLP1	0	U	R.EEFNNELQAIK.K	8.52768	9.43171	9.84481	8.47039	7.90753	12.1262	8.26729	10.3889	10.8276	3.66348	7.24778	7.78629	5.59591	8.54342	5.52496	8.43746	5.16646	5.66125
sp|P18899|DDR48_YEAST	DDR48	Stress protein DDR48	0	U	R.NQYGGDDDY.-	55.2583	53.4933	39.9877	54.8605	56.3682	54.9586	57.0618	42.1833	56.6837	14.1028	16.6673	19.3239	23.3394	22.5338	14.8854	13.8285	18.4214	13.9235
sp|P23201|SPA2_YEAST	SPA2	Protein SPA2	0	U	K.QFEQSSEK.K	13.7075	16.3776	11.9728	16.0243	10.1736	10.9137	10.9532	16.699	12.2464	4.07006	4.79961	6.43144	5.72119	7.98123	3.35308	4.85152	3.77394	5.95487
sp|P23201|SPA2_YEAST	SPA2	Protein SPA2	0	U	K.SLGMTGK.A	27.3108	40.436	39.0516	28.3014	27.8958	38.1429	25.7431	25.0684	38.6341	5.04491	4.37521	6.74314	5.29081	7.42036	4.58364	3.9398	5.04017	4.45154
sp|P36006|MYO3_YEAST	MYO3	Myosin-3	0	U	K.ISDESINENLK.K	13.9078	15.375	12.787	11.5802	12.8336	13.6819	17.5209	14.8631	14.9634	13.1883	11.6951	9.14758	15.3784	11.3186	16.2202	19.1198	14.5173	11.5556
sp|P36006|MYO3_YEAST	MYO3	Myosin-3	1	R	R.NFHIFYQFTK.G	3.12673	8.20254	2.98038	3.56667	6.80255	6.76083	6.38462	7.24964	5.51073	4.23039	8.34271	5.26235	4.11048	5.81756	5.07723	5.46947	7.2758	7.17599
sp|Q04439|MYO5_YEAST	MYO5	Myosin-5	0	U	K.ISDEAINENLK.K	12.1623	17.4735	11.3074	16.6095	11.8914	20.5911	10.1153	16.343	12.9396	22.6382	10.4847	12.5744	16.73	22.9906	16.0201	18.9905	11.3762	13.4276
sp|Q04439|MYO5_YEAST	MYO5	Myosin-5	0	U	K.TELITHLK.R	14.0574	10.2317	11.2424	12.965	11.7825	12.9452	11.1361	13.2956	12.2756	8.09522	6.72128	6.34407	10.3547	14.0162	9.90058	12.3851	10.438	8.74328
sp|P27616|PUR7_YEAST	ADE1	Phosphoribosylaminoimidazole-succinocarboxamide synthase	0	U	K.LNGVNGVK.M	8.12337	9.48587	8.48891	7.13931	7.8712	5.0037	8.58875	7.18404	6.91596	6.36284	7.0297	3.68788	6.7129	7.42385	5.516	6.49411	3.99377	2.62852
sp|P36046|MIA40_YEAST	MIA40	Mitochondrial intermembrane space import and assembly protein 40	0	U	K.ETSDDEEPQDK.V	13.2152	13.1084	13.0032	11.5489	10.7653	12.7279	16.568	14.9513	16.3949	3.94071	4.46402	5.37499	8.37682	5.62297	3.39242	6.9715	4.98267	3.3562
sp|P32599|FIMB_YEAST	SAC6	Fimbrin	0	U	K.APLQTTDLMER.A	15.0936	19.244	20.2201	14.3171	15.7294	18.6588	15.2837	16.8306	19.1946	17.1109	15.2176	11.2587	17.4615	20.4731	19.1269	18.0294	16.8543	16.4885
sp|Q04183|TR120_YEAST	TRS120	Trafficking protein particle complex II-specific subunit 120	0	U	R.QFIQSGLNEEQTIEM*R.Q	7.06028	6.75318	8.49126	5.90514	7.98929	7.14216	6.81016	8.48294	7.41213	6.52949	2.62325	3.71539	6.53965	9.13952	7.02815	5.86759	7.66317	7.80318
sp|P47112|CDT1_YEAST	TAH11	Cell division cycle protein CDT1	0	U	R.AESWYQQVIASK.D	16.7945	20.4182	18.485	19.7561	20.4659	20.5682	17.9967	17.0883	20.3234	17.0359	13.0899	16.0835	15.2527	26.6725	18.8637	17.9439	18.5005	18.7536
sp|Q08245|ZEO1_YEAST	ZEO1	Protein ZEO1	0	U	K.KTEAANK.V	26.3265	39.1621	22.6973	29.148	33.7825	28.5508	33.1733	30.7284	33.9783	19.119	10.3312	12.2826	12.9928	16.7845	13.6093	12.4084	12.1122	8.93935
sp|P39683|NPT1_YEAST	NPT1	Nicotinate phosphoribosyltransferase	0	U	K.LLEVNGNHAIK.I	7.23572	9.18659	4.19452	6.95406	8.65501	7.47315	6.75995	9.77198	4.3306	6.2518	5.01248	3.79752	5.26304	10.8342	3.3251	5.80511	6.03782	7.6362
sp|P53125|ITC1_YEAST	ITC1	Imitation switch two complex protein 1	0	U	R.EVFGISK.T	11.5617	17.6644	13.1458	13.8415	11.1874	16.3988	13.1971	10.0418	16.5439	12.8076	15.1655	10.3104	15.5548	15.1779	11.9718	11.2284	9.66306	9.57311
sp|P53125|ITC1_YEAST	ITC1	Imitation switch two complex protein 1	0	U	K.LECISLGSTK.L	11.8288	15.6531	8.87301	11.4663	11.3227	13.7449	12.0632	9.8764	13.7899	1.72955	0.944481	0	1.58996	1.40612	1.70406	1.01337	0	1.61261
sp|P32891|DLD1_YEAST	DLD1	D-lactate dehydrogenase [cytochrome] 1, mitochondrial	0	U	K.LINASESTDR.C	22.8598	28.5524	26.2374	28.4855	30.1077	27.4229	26.4196	20.9457	24.5789	23.9584	23.1883	24.3403	30.0591	30.8678	28.3588	29.5385	27.2393	23.2783
sp|P39533|ACON2_YEAST	ACO2	Homocitrate dehydratase, mitochondrial	0	U	R.AEVAEAADVALNK.F	14.8017	29.3225	15.7224	12.8337	14.2819	18.7792	13.3506	17.546	15.624	19.7778	14.9689	11.5577	12.9867	22.3694	14.7127	16.536	12.2428	11.1703
sp|P19414|ACON_YEAST	ACO1	Aconitate hydratase, mitochondrial	0	U	K.TTTDHISM*AGPWLK.Y	5.99354	6.24854	3.61392	6.80465	12.8293	10.6451	9.35801	12.0971	5.20296	5.18025	8.18652	4.56127	5.80414	4.62258	5.64309	5.98545	6.87592	7.35609
sp|P40494|PRK1_YEAST	PRK1	Actin-regulating kinase PRK1	0	U	R.AEVDAMK.L	6.18994	8.25702	6.54556	6.48157	9.6702	7.25764	6.79377	6.95991	5.34707	5.60357	8.86762	5.80958	7.9993	7.20905	6.48444	7.7533	4.69987	3.16651
sp|P04046|PUR1_YEAST	ADE4	Amidophosphoribosyltransferase	0	U	K.RESIANNSSDMK.A	12.2328	14.5372	13.4314	9.28698	9.16815	12.2693	11.376	11.1766	8.49671	8.37218	6.61915	9.92519	11.7758	6.06721	6.07363	8.35177	5.28393	6.13574
sp|P52489|KPYK2_YEAST	PYK2	Pyruvate kinase 2	1	R	R.TSIIGTIGPK.T	12.5247	11.9875	18.1525	17.1685	14.1504	19.2612	19.1193	15.5227	22.7461	18.2324	13.8634	20.6035	33.2407	22.2751	19.6633	14.2499	16.833	14.6266
sp|P22803|TRX2_YEAST	TRX2	Thioredoxin-2	1	R	R.VVGANPAAIK.Q	11.6581	17.6532	20.3468	20.2569	16.9162	16.0379	15.4923	14.2181	21.4241	19.5429	13.5119	14.7974	22.9123	24.1191	17.7572	19.1112	18.7706	18.98
sp|P22217|TRX1_YEAST	TRX1	Thioredoxin-1	0	U	K.LDVDELGDVAQK.N	17.4038	38.3027	18.8467	19.5627	22.8158	33.4744	22.0675	32.0286	25.4729	27.2598	16.7456	21.6318	23.3552	32.3368	22.2697	28.5	17.6372	23.244
sp|P32178|CHMU_YEAST	ARO7	Chorismate mutase	0	U	R.DIECLQSLSR.R	7.04505	9.57805	8.53086	7.42682	6.22073	6.41143	6.61349	5.5179	7.62892	6.94814	8.70429	4.87307	8.15217	8.24398	5.97637	3.74961	3.06303	5.73155
sp|P05317|RLA0_YEAST	RPP0	60S acidic ribosomal protein P0	0	U	R.EYLEEYK.S	13.3089	17.6384	20.4972	9.73766	15.9022	19.3753	17.0244	12.5682	15.2056	20.6189	14.0769	14.0118	18.3853	21.7814	25.7318	17.5941	17.2149	14.4466
sp|P06105|SC160_YEAST	SCP160	Protein SCP160	0	U	K.VGEAITYAR.S	51.0138	71.4269	54.4815	54.804	60.7527	58.3479	63.7938	63.4283	57.179	57.9	52.3904	54.8786	56.1074	72.3772	59.9493	54.2089	52.3779	54.0341
sp|P33417|IXR1_YEAST	IXR1	Intrastrand cross-link recognition protein	0	U	K.AEYTETYK.K	11.6772	12.6259	17.3299	10.1416	8.10124	10.1602	13.5258	9.88368	13.9706	4.83791	7.02673	8.00354	9.47446	4.78165	7.05021	7.19645	6.60936	3.97249
sp|Q12532|RQC2_YEAST	RQC2	Ribosome quality control complex subunit 2	0	U	K.RNENYISEK.D	7.18204	9.04834	8.81604	10.7733	6.39089	9.2442	8.09417	9.75518	7.1837	5.30609	4.43889	7.76274	5.84591	7.47802	7.75518	5.90961	5.88139	4.99752
sp|P42949|TIM16_YEAST	PAM16	Mitochondrial import inner membrane translocase subunit TIM16	0	U	K.GGSFYLQSK.V	19.5873	21.7543	22.8032	20.0662	29.6519	26.4692	24.0392	21.4002	23.7104	22.6962	20.818	19.5422	20.4966	22.6469	21.4162	21.3538	17.3945	16.7976
sp|Q06132|SGD1_YEAST	SGD1	Suppressor of glycerol defect protein 1	0	U	K.GIQGAENSGEIK.G	34.0751	48.9588	41.1009	30.053	31.5887	38.0712	33.4161	34.3059	38.2282	29.9959	21.5385	23.1948	29.6265	25.391	26.7054	28.0456	20.2231	16.6126
sp|P53550|DCP2_YEAST	DCP2	m7GpppN-mRNA hydrolase	0	U	K.EEQIDPGR.E	10.645	10.6801	8.96451	10.4042	9.68869	10.582	9.0682	9.77829	13.4126	11.9961	9.23007	7.61068	11.0259	13.2042	10.4972	11.4346	13.9459	9.76881
sp|P34160|NCBP1_YEAST	STO1	Nuclear cap-binding protein complex subunit 1	0	U	R.GDFDEDENYR.D	9.01746	10.2763	6.90888	6.3628	6.549	7.53126	9.00252	6.55036	9.13443	5.21674	5.15364	6.20947	7.98138	7.92363	6.75383	10.7276	7.68342	5.61297
sp|P34160|NCBP1_YEAST	STO1	Nuclear cap-binding protein complex subunit 1	0	U	K.QTYNDEFK.S	33.7084	36.4468	44.3256	27.8983	37.8601	37.5489	28.4487	30.8025	33.7853	37.9234	32.9782	29.2817	33.5543	34.9063	36.0848	33.5124	32.1187	28.7545
sp|P06101|CDC37_YEAST	CDC37	Hsp90 co-chaperone Cdc37	0	U	R.DGGGDNHEEVK.H	18.2066	25.5357	20.1627	15.8397	15.4726	20.7562	15.7137	18.3798	18.867	5.21013	5.04866	7.03131	6.4663	10.9191	4.41825	7.22254	6.62573	5.01711
sp|P06101|CDC37_YEAST	CDC37	Hsp90 co-chaperone Cdc37	0	U	K.DQYEQDHEDATMENLSLNDR.D	9.77	11.3287	10.6548	3.85678	6.85165	10.9295	8.7468	6.21803	9.00425	4.51836	3.24182	4.28932	3.19035	3.68689	4.12312	2.99587	2.01262	1.86233
sp|P38708|YHI0_YEAST	YHR020W	Putative proline--tRNA ligase YHR020W	0	U	K.DDGEEFEEDDK.A	56.817	58.4212	62.8837	60.0545	59.6749	60.2967	50.7424	51.2983	55.204	31.3436	28.7604	34.0799	45.9475	41.5959	32.939	40.6011	37.8747	28.7429
sp|Q08278|MED7_YEAST	MED7	Mediator of RNA polymerase II transcription subunit 7	0	U	R.EIEQVCK.Q	10.2869	10.6276	12.1794	12.0423	8.74148	12.407	9.78659	12.9999	10.9133	5.27026	5.49283	2.42333	5.19764	7.84251	5.66394	4.52753	5.28665	2.58963
sp|P54115|ALDH6_YEAST	ALD6	Magnesium-activated aldehyde dehydrogenase, cytosolic	0	U	R.DAAAYADK.V	15.1222	11.2407	12.5683	13.3743	14.5601	14.7675	11.7089	12.4234	21.1116	12.7804	9.04464	14.4369	17.1264	13.4684	14.7384	12.9781	12.8355	11.771
sp|P09733|TBA1_YEAST	TUB1	Tubulin alpha-1 chain	1	R	R.AIYVDLEPNVIDEVR.N	47.2544	49.433	50.3296	47.5412	40.5138	40.2723	45.6774	46.5848	45.3955	38.366	41.0795	39.2835	49.106	49.2172	47.4837	43.0466	37.8861	48.4462
sp|P09734|TBA3_YEAST	TUB3	Tubulin alpha-3 chain	0	U	R.EIVDEVEER.I	25.5473	30.2321	27.097	28.3176	32.9926	21.7127	25.4505	26.5342	28.1843	19.9072	20.9163	25.0498	29.5206	29.1662	28.7309	24.3024	24.8652	17.2934
sp|Q12697|YPK9_YEAST	YPK9	Vacuolar cation-transporting ATPase YPK9	0	U	K.GIFCISPTR.L	6.70853	9.65532	10.2776	9.66858	9.49962	7.9707	7.43732	9.12352	9.58196	5.6263	6.05014	8.60207	8.23172	5.39216	7.07825	5.85296	5.68115	4.53395
sp|Q12697|YPK9_YEAST	YPK9	Vacuolar cation-transporting ATPase YPK9	0	U	R.VIACAGK.T	11.7123	15.9868	7.44914	11.9368	9.94223	10.4621	12.2395	11.616	7.93595	11.5739	8.32953	6.23773	10.5729	12.0443	11.8144	10.7236	9.43897	6.13215
sp|P37291|GLYC_YEAST	SHM2	Serine hydroxymethyltransferase, cytosolic	0	U	K.AVEFAQQVQQSLPK.D	42.8693	54.2771	37.6602	38.1009	39.6632	44.9777	36.5735	34.1198	45.3089	36.8123	36.0834	32.0531	37.7119	49.4824	33.1679	45.3565	28.3151	34.7075
sp|P37292|GLYM_YEAST	SHM1	Serine hydroxymethyltransferase, mitochondrial	0	U	K.HSITLIPSENFTSK.A	37.983	46.5141	38.8359	41.1362	40.5876	39.2301	39.5994	44.3546	44.3005	28.9763	26.842	27.5541	34.5144	40.0525	32.4992	36.1363	28.9765	27.8353
sp|P33202|UFD4_YEAST	UFD4	Ubiquitin fusion degradation protein 4	0	U	K.LIGSILAQK.E	4.64965	7.03736	8.94954	10.2288	5.9319	6.93307	7.8254	9.46717	9.05046	5.42013	5.12674	8.4084	7.37097	8.57407	8.43838	10.4445	8.99342	8.42346
sp|Q07825|FRA1_YEAST	FRA1	Putative Xaa-Pro aminopeptidase FRA1	0	U	R.LIFPENTPGFNIDAIAR.Q	4.67766	8.07106	2.82931	7.81338	8.9945	5.87085	6.70099	5.46578	6.46719	7.99128	7.23682	4.78054	7.78056	11.6345	8.31009	10.0453	8.03908	6.84997
sp|Q08818|MSC6_YEAST	MSC6	Meiotic sister-chromatid recombination protein 6, mitochondrial	0	U	R.VSNLAVSK.I	12.8707	14.0272	14.3771	7.04207	14.3831	12.408	12.0443	12.2818	11.4246	12.5327	10.4683	11.4606	17.7418	13.9639	14.7811	14.7089	8.64273	13.0345
sp|P53848|FOL1_YEAST	FOL1	Folic acid synthesis protein FOL1	0	U	R.DLTNFVSK.K	5.39519	4.25554	5.56141	7.06839	7.48584	6.18108	7.74697	9.71206	5.14351	5.33825	7.09561	7.69823	8.59114	8.45158	8.06882	8.6579	6.12731	6.26381
sp|Q06103|RPN7_YEAST	RPN7	26S proteasome regulatory subunit RPN7	0	U	K.NAQYHLLVK.Q	29.2729	40.9325	32.7601	30.7909	35.7586	42.9921	29.0032	42.0813	32.6313	27.9625	21.9856	26.2722	30.5042	37.9499	33.5511	30.0447	21.372	23.9407
sp|P43535|GCN20_YEAST	GCN20	Protein GCN20	0	U	R.EDLDNHLIQISDK.L	104.067	132.215	130.075	100.149	103.983	112.684	108.087	98.8252	110.875	73.9881	68.4508	73.729	85.1833	105.342	89.1053	86.7121	75.312	81.578
sp|Q92331|VPS5_YEAST	VPS5	Vacuolar protein sorting-associated protein 5	0	U	K.YNEADEFFIEK.K	38.7114	51.4191	51.1142	44.2476	47.0814	48.624	42.4497	39.181	48.1403	37.8019	41.0033	28.7176	46.935	48.2998	43.7597	44.5791	40.1684	34.3997
sp|P53857|YNX4_YEAST	YNL234W	Uncharacterized globin-like protein YNL234W	0	U	K.TVGFEVMGK.A	3.61932	6.63403	5.81695	8.27892	5.7268	5.7391	5.20812	6.55068	6.54943	5.72583	3.98654	5.38563	6.7211	7.9692	6.60038	6.55921	7.5424	6.00127
sp|P12683|HMDH1_YEAST	HMG1	3-hydroxy-3-methylglutaryl-coenzyme A reductase 1	0	U	K.EVAALVIHGK.L	7.17446	11.8155	7.57333	10.157	8.7015	8.51249	8.83731	11.6172	9.17132	7.43583	7.15771	8.26643	7.2889	11.3718	7.95776	8.77747	6.14422	5.80303
sp|P32454|APE2_YEAST	APE2	Aminopeptidase 2, mitochondrial	0	U	R.DRDVVNK.Y	24.5024	27.8242	25.1516	21.7708	22.5056	19.5489	18.1314	22.745	24.7866	13.9421	14.5365	9.35751	13.1583	17.1501	13.5987	12.2363	15.2365	18.714
sp|P33332|SEC3_YEAST	SEC3	Exocyst complex component SEC3	0	U	R.ELLEIQR.K	17.1061	23.9177	19.2332	17.5992	14.3152	18.0469	21.3709	15.8586	21.8877	6.66469	3.54948	7.50679	7.66555	7.55746	6.08018	5.51871	5.22664	5.25528
sp|P40959|MVP1_YEAST	MVP1	Sorting nexin MVP1	0	U	R.MIPELPPK.R	7.58565	10.6588	7.33343	8.87665	9.63608	5.86338	9.84853	9.93003	7.49574	7.82734	8.34064	7.59675	7.28117	10.9053	6.48387	7.85482	6.75357	7.89663
sp|P25298|RNA14_YEAST	RNA14	mRNA 3'-end-processing protein RNA14	0	U	K.CTQTLLSQYK.K	27.9496	36.3645	28.7945	30.8421	27.0167	32.3041	24.1623	29.1708	31.4012	10.733	9.28895	7.72061	8.78913	12.2074	6.01009	8.10065	10.1864	7.81546
sp|P32471|EF1B_YEAST	EFB1	Elongation factor 1-beta	0	U	R.IAAYNAK.K	11.4524	10.9037	11.2439	7.39111	5.70762	11.6524	8.14419	9.39039	9.14475	8.2536	6.83626	6.82832	7.8995	9.07644	8.09804	6.62209	6.62141	6.92026
sp|P38109|YBY9_YEAST	YBR139W	Putative serine carboxypeptidase YBR139W	0	U	R.AFSDLSTLENAS.-	20.0342	20.7884	19.6716	16.8764	15.631	22.3322	22.5411	22.1131	22.2294	9.43258	14.2743	12.1635	12.889	14.7428	12.6826	13.4595	15.1185	14.3245
sp|P53909|ADE_YEAST	AAH1	Adenine deaminase	0	U	R.DQTM*LTICPLSNVK.L	15.2993	14.7804	15.2538	11.9587	10.8859	12.913	9.94405	12.2633	10.7752	7.48842	6.68446	8.49425	5.73406	6.41557	6.98613	8.62023	7.3372	5.09524
sp|P53909|ADE_YEAST	AAH1	Adenine deaminase	0	U	R.DQTMLTICPLSNVK.L	57.1846	66.5304	57.9041	59.4115	48.1832	50.1561	46.4261	61.1553	60.4392	25.6751	25.6427	24.3828	28.8389	30.8303	23.2408	25.8467	24.651	26.6667
sp|Q04792|DCE_YEAST	GAD1	Glutamate decarboxylase	0	U	K.FHEEYPEVPQAILSSLLR.G	4.24655	4.75713	6.70699	7.38769	6.80569	3.59016	5.97741	10.2032	8.46688	7.28863	5.36526	2.15749	9.245	10.0007	7.81115	5.92839	5.17077	5.60738
sp|P12383|PDR1_YEAST	PDR1	Transcription factor PDR1	0	U	R.YAAWSNNK.K	8.95904	12.7665	11.7196	11.3093	11.2827	11.9391	11.7077	6.86458	12.669	9.92803	13.5547	9.06805	11.09	12.7913	10.5964	10.8396	9.42972	8.73418
sp|P12383|PDR1_YEAST	PDR1	Transcription factor PDR1	0	U	K.YIDENAPDLK.G	25.2907	31.5842	24.1638	30.0164	25.7391	27.764	28.5004	25.3537	30.9376	25.3989	16.5333	24.0439	28.6653	34.1137	29.7669	29.1586	24.5787	31.3676
sp|P46367|ALDH4_YEAST	ALD4	Potassium-activated aldehyde dehydrogenase, mitochondrial	0	U	R.EDDVEEAVQAADR.A	26.0916	31.9316	22.7335	22.5021	29.5528	27.9122	25.3816	27.1049	27.4703	22.4969	19.3102	20.7309	28.8609	34.6923	28.0312	28.3744	22.4457	26.2368
sp|P46367|ALDH4_YEAST	ALD4	Potassium-activated aldehyde dehydrogenase, mitochondrial	0	U	R.HIYQSAAAGLK.K	10.6449	12.7952	12.0285	13.6828	15.5043	15.3578	10.0593	10.9223	10.7141	16.5573	14.6287	11.7686	11.6399	15.7348	9.48054	13.1973	11.4671	14.1785
sp|P40047|ALDH5_YEAST	ALD5	Aldehyde dehydrogenase 5, mitochondrial	1	R	K.VTLELGGK.S	101.981	104.875	94.9008	82.8512	88.9775	92.8831	92.5803	81.34	92.702	84.7348	77.1089	75.2326	113.011	129.597	107.987	101.552	84.0654	80.3642
sp|Q06685|VIP1_YEAST	VIP1	Inositol hexakisphosphate and diphosphoinositol-pentakisphosphate kinase	0	U	K.NNLPSAPSEM*SPLFLNK.N	7.94049	11.7235	10.3767	10.6178	9.07952	8.30056	8.2855	10.1986	9.28414	2.75459	1.87482	1.39586	3.25855	2.17644	1.26009	1.30012	2.89858	1.81603
sp|P40528|SYG1_YEAST	SYG1	Protein SYG1	0	U	K.M*QQITSSQPTPTSELSSAQR.D	10.88	10.4585	10.9234	7.42239	7.09061	8.05627	7.246	8.21194	8.33255	6.65968	6.65655	5.88588	2.65523	9.03522	7.1593	4.88867	7.08656	7.16526
sp|P0CX51|RS16A_YEAST	RPS16A	40S ribosomal protein S16-A	1	R	K.AFTSYDR.T	12.1564	12.1139	13.4828	8.6066	5.85646	8.07073	10.0066	10.519	11.0194	9.85453	11.995	8.37771	10.4966	13.9102	13.091	9.97469	9.80687	9.2277
sp|P0CX51|RS16A_YEAST	RPS16A	40S ribosomal protein S16-A	1	R	K.YVDEQSK.N	49.8086	63.451	50.9836	44.1168	51.0632	49.8662	47.6213	60.7295	53.1679	57.6537	45.0223	56.3516	70.6617	70.0139	63.2138	67.6129	47.2397	50.3571
sp|Q08960|TYW1_YEAST	TYW1	S-adenosyl-L-methionine-dependent tRNA 4-demethylwyosine synthase	0	U	K.GITSFLVCNAQHPEALR.N	4.13998	8.35232	4.63808	6.88189	7.24447	6.93476	7.08799	5.68128	3.83117	5.42791	8.50886	7.92904	7.81979	8.2059	6.21288	6.71315	6.86454	5.82506
sp|P23643|VPS3_YEAST	VPS3	Vacuolar protein sorting-associated protein 3	0	U	R.GNYMLVSQTK.F	5.95952	12.0958	6.69794	6.08759	4.68043	5.68205	7.76526	8.52065	8.4848	4.26954	7.21039	8.30858	8.79153	9.56862	6.4389	4.63476	10.2834	8.46699
sp|P38281|APD1_YEAST	APD1	Actin patches distal protein 1	0	U	K.LQEHGLYR.D	68.0744	77.4526	67.1	75.7547	54.2189	77.7756	73.2943	72.7875	79.585	75.8226	71.0243	67.2957	69.2579	83.4535	77.1112	83.1053	60.8747	66.4648
sp|Q04408|YD514_YEAST	YDR514C	Uncharacterized protein YDR514C	0	U	R.AFVGHAIAGDIK.W	41.596	56.682	37.4316	48.1881	45.4553	45.8914	40.9937	45.5863	35.9828	57.0166	37.332	39.4269	47.0543	50.1586	45.9906	42.6276	44.9358	42.3259
sp|Q99189|MTR10_YEAST	MTR10	mRNA transport regulator MTR10	0	U	R.YNYPQQGSEPLLPR.I	12.089	18.9807	15.0879	15.5277	14.6082	16.1586	18.5102	10.1826	18.4685	15.6153	10.1886	11.1035	14.166	16.4747	11.1532	12.054	14.933	10.1519
sp|P46674|SAC3_YEAST	SAC3	Nuclear mRNA export protein SAC3	0	U	R.FLINQEPQLEK.R	8.68763	10.236	16.1538	12.1558	8.37054	11.7946	9.09975	9.68044	13.133	11.7613	11.3542	9.74415	11.4536	12.8946	11.9023	9.73657	8.23797	12.7898
sp|P46674|SAC3_YEAST	SAC3	Nuclear mRNA export protein SAC3	0	U	R.VISNSAYTER.G	3.89787	4.25801	4.49985	3.79986	3.68086	6.69417	4.62536	4.23342	4.78338	8.70313	6.38368	5.46669	7.40581	10.2264	6.87047	9.47951	3.60843	6.13571
sp|P31412|VATC_YEAST	VMA5	V-type proton ATPase subunit C	0	U	R.AFVSDFK.I	50.3785	69.1236	52.3012	57.2044	63.0348	55.6385	52.801	55.1513	54.1879	40.6408	35.5489	36.3608	58.1639	57.1778	52.4351	51.7812	41.0167	35.3598
sp|P32191|GPDM_YEAST	GUT2	Glycerol-3-phosphate dehydrogenase, mitochondrial	0	U	R.GLNVALVEK.G	7.4766	6.64249	5.17965	7.92504	7.72148	7.02522	9.76781	8.11512	6.41891	6.05104	6.63462	5.12397	6.11646	8.77702	7.7431	6.95645	7.14729	4.52313
sp|P50101|UBP15_YEAST	UBP15	Ubiquitin carboxyl-terminal hydrolase 15	0	U	K.QVFQENFGCDR.L	9.88978	9.7118	12.5709	8.27367	9.69947	10.5591	11.0615	14.7897	11.7783	5.47954	6.91973	6.55403	9.76611	15.1352	8.83705	9.17155	9.19724	6.89781
sp|P28272|PYRD_YEAST	URA1	Dihydroorotate dehydrogenase (fumarate)	0	U	R.EGNPEPR.Y	15.3819	26.1658	22.7476	17.7248	19.5678	24.495	16.3027	18.5034	20.5077	13.5194	15.496	20.7124	25.7492	23.685	25.7333	15.8239	15.5618	17.5085
sp|P28272|PYRD_YEAST	URA1	Dihydroorotate dehydrogenase (fumarate)	0	U	K.GYTSIDQFR.G	42.7303	54.6066	46.9577	45.094	44.9785	49.3346	42.8474	48.4001	49.0874	45.7443	39.1123	45.5652	56.5458	58.9537	66.9004	51.5761	39.9694	38.1839
sp|P53319|6PGD2_YEAST	GND2	6-phosphogluconate dehydrogenase, decarboxylating 2	0	U	R.FLANEAK.G	17.0786	22.7919	20.7015	21.3121	21.9251	21.7451	22.3677	21.2129	20.9392	20.5881	15.1742	21.0665	32.3198	36.4827	29.7704	26.0285	24.538	25.1668
sp|P38720|6PGD1_YEAST	GND1	6-phosphogluconate dehydrogenase, decarboxylating 1	0	U	K.SDGEPCCEWVGPAGAGHYVK.M	19.9595	27.2741	27.1261	20.6761	17.8587	21.4516	20.8461	21.1546	15.1059	26.8183	20.2375	17.2518	22.2725	29.3323	20.1063	22.9939	21.3398	19.6823
sp|Q12406|ARP7_YEAST	ARP7	Actin-related protein 7	0	U	K.EQADIYAK.Q	8.60725	10.3797	10.32	7.53192	9.8048	11.6362	8.39341	9.29149	9.05012	10.166	8.16523	5.84716	12.074	6.4498	10.3003	7.72382	6.51039	9.42759
sp|Q07527|TRM3_YEAST	TRM3	tRNA (guanosine(18)-2'-O)-methyltransferase	0	U	K.HLFNDNFGK.K	98.6176	120.851	110.954	95.5255	92.5022	103.896	105.585	101.004	100.367	97.93	91.0525	90.4379	96.7407	111.411	106.538	109.466	93.6613	100.575
sp|Q07527|TRM3_YEAST	TRM3	tRNA (guanosine(18)-2'-O)-methyltransferase	0	U	K.YVEPLFEDYR.D	31.228	31.6455	34.6152	24.7309	28.5315	34.467	26.4622	30.3969	35.7846	26.9313	26.6186	31.257	33.4571	33.157	30.1857	30.3835	31.2335	27.8475
sp|Q08421|ETT1_YEAST	ETT1	Enhancer of translation termination 1	0	U	K.VFLSLQYDDGGSEK.V	5.79363	8.07371	8.87853	4.40281	7.78218	9.07724	7.12332	8.62825	7.91862	6.45947	4.47855	8.67102	5.04708	7.87148	5.08208	7.42015	8.48578	5.85676
sp|Q03640|TCB3_YEAST	TCB3	Tricalbin-3	0	U	K.CFDFNDVR.K	14.373	18.0226	14.69	14.7668	10.6767	17.9397	11.6229	16.5388	17.8117	11.5239	11.6229	12.0993	15.4614	14.2119	15.1383	14.4869	10.7842	10.4622
sp|Q03640|TCB3_YEAST	TCB3	Tricalbin-3	0	U	K.EDENEDTTEK.E	9.73811	10.4431	11.1316	9.68525	10.3343	9.84677	12.1318	9.23052	14.8318	2.78261	2.15935	4.26505	5.36947	5.51162	5.80223	7.02417	3.29901	3.07033
sp|Q12125|GET4_YEAST	GET4	Golgi to ER traffic protein 4	0	U	K.FGDPYLHNTIGSK.L	12.678	11.442	9.66219	11.5508	12.4814	7.6616	11.7654	14.9711	12.4552	9.06096	11.4969	12.9005	14.1474	10.4956	11.6641	13.6522	9.50537	14.6314
sp|Q12125|GET4_YEAST	GET4	Golgi to ER traffic protein 4	0	U	K.QTNFLQDM*M*SGFLGGSK.-	8.48877	15.2561	10.0802	9.15717	7.3853	9.10945	9.9411	10.3849	6.85924	7.55495	5.9068	7.60343	9.01618	7.75536	10.8038	7.26207	12.4395	6.82083
sp|Q03834|MSH6_YEAST	MSH6	DNA mismatch repair protein MSH6	0	U	R.HPCFNLGATTAK.D	8.76776	8.34947	8.15414	7.1564	4.72529	4.87995	5.10563	6.24821	6.28226	4.09739	6.91636	4.07897	4.98791	8.77704	5.76428	6.74391	6.55165	6.44188
sp|Q02981|YP109_YEAST	YPL109C	ABC1 family protein YPL109C, mitochondrial	0	U	R.TPETAIDK.E	10.6794	10.5389	6.04847	10.4896	10.0091	9.5344	6.05917	9.95383	7.99282	5.66514	4.7837	6.3624	10.0345	9.46536	11.6244	7.09202	8.36045	9.54142
sp|P32381|ARP2_YEAST	ARP2	Actin-related protein 2	0	U	K.AIVLSGGSSM*YPGLPSR.L	6.33993	9.21933	5.22495	5.64786	4.14108	5.57354	6.36906	5.31649	6.26313	4.33988	3.99157	5.86226	6.16668	8.23886	6.58969	9.07211	6.17998	6.63183
sp|P25340|ERG4_YEAST	ERG4	Delta(24(24(1)))-sterol reductase	0	U	K.DWDEYCK.H	8.7175	9.53767	7.12613	2.9034	5.42748	5.7389	7.21766	7.58102	6.79283	6.87833	6.13796	7.16678	9.68793	8.4354	5.10504	7.16065	8.15708	3.61592
sp|P39940|RSP5_YEAST	RSP5	E3 ubiquitin-protein ligase RSP5	0	U	K.TLNPYWNETFK.F	7.63968	8.07757	5.89925	6.92037	8.82391	7.17633	4.45075	6.97717	9.72815	6.83351	6.01387	4.93281	8.3574	9.58171	9.5209	8.43282	5.79405	4.02251
sp|P39940|RSP5_YEAST	RSP5	E3 ubiquitin-protein ligase RSP5	0	U	R.VGDVLGHLDEDTATSSGRPR.E	19.7409	22.5995	18.6458	23.5875	18.7518	17.2373	19.9543	21.6503	16.8896	16.3364	21.0094	15.9187	21.0978	24.4175	21.0255	15.9636	17.2134	17.8582
sp|P60010|ACT_YEAST	ACT1	Actin	0	U	R.HQGIM*VGM*GQK.D	46.5322	61.922	55.0609	50.6436	57.0939	54.529	48.9376	52.4632	64.1493	41.1036	39.6781	38.7212	53.2123	57.5794	46.8989	51.5494	42.1721	43.5986
sp|Q08687|TMA16_YEAST	TMA16	Translation machinery-associated protein 16	0	U	K.GEQVVGGNE.-	36.5265	47.5956	37.588	38.0599	39.1435	38.5348	39.1522	35.3219	47.8372	14.8926	10.5682	12.8808	15.154	11.6792	9.10395	12.5745	10.9861	9.2776
sp|Q08687|TMA16_YEAST	TMA16	Translation machinery-associated protein 16	0	U	K.GQPIFDHAHTR.E	6.74102	14.3823	8.9633	10.9821	8.771	10.0829	12.835	9.37079	10.5649	10.7176	6.85392	7.39879	6.91571	8.99511	10.2464	7.65218	6.14562	4.35458
sp|P31244|RAD16_YEAST	RAD16	DNA repair protein RAD16	0	U	R.DFFNEEEK.D	6.21745	8.65904	6.24153	7.71319	3.77115	2.99188	7.49012	6.58433	6.31334	5.64439	6.33216	5.3643	6.91495	3.82991	6.61813	7.30004	4.98413	3.47936
sp|P49626|RL4B_YEAST	RPL4B	60S ribosomal protein L4-B	1	R	R.IINSSEIQSAIRPAGQATQK.R	18.7593	26.7369	18.7329	26.9263	20.3477	20.8826	21.5874	21.2423	17.6461	17.8007	14.3906	13.9885	17.455	19.0796	15.1272	16.6661	15.4378	18.035
sp|P50861|RIB4_YEAST	RIB4	6,7-dimethyl-8-ribityllumazine synthase	0	U	K.GLGKPDQVYDGSK.I	8.32073	8.97611	7.80216	7.68115	7.33013	5.618	5.43787	5.57316	5.95623	5.32648	6.86298	7.56302	7.41609	7.24604	7.31536	4.52693	4.7053	3.58351
sp|P25443|RS2_YEAST	RPS2	40S ribosomal protein S2	0	U	K.LSVIPIRR.G	28.6525	30.5632	17.2013	43.571	32.4121	23.8924	14.9565	24.7793	9.41174	66.2922	73.6325	38.3871	35.8097	49.9826	41.8366	30.7902	41.1262	80.5741
sp|P80235|CACM_YEAST	YAT1	Putative mitochondrial carnitine O-acetyltransferase	0	U	K.RLPIPPLQDTLNR.Y	17.1946	16.5982	17.5166	23.8926	21.0527	23.5905	19.4755	23.6701	20.0954	12.6511	14.2886	14.2692	24.3193	20.3818	20.7399	17.4093	17.3804	18.421
sp|P43554|SWP82_YEAST	SWP82	SWI/SNF global transcription activator complex subunit SWP82	0	U	R.GLPLYEK.N	5.99986	12.1241	5.76601	7.2276	6.22387	8.02638	7.79997	6.61659	3.9882	5.37086	8.44762	8.31471	5.11569	7.77055	9.1669	6.10603	7.84835	6.86637
sp|P29496|MCM5_YEAST	MCM5	Minichromosome maintenance protein 5	0	U	K.ALYALEK.H	10.5495	17.2078	10.9384	12.7767	10.1476	11.3897	14.29	11.6284	12.6538	8.5316	5.30972	8.22727	11.9875	10.9492	9.32098	12.0223	6.82616	7.2086
sp|P29469|MCM2_YEAST	MCM2	DNA replication licensing factor MCM2	0	U	R.DLVDEEADER.L	6.53843	10.5344	8.69739	6.76307	9.91703	8.1829	8.09859	8.45586	9.95624	7.21262	7.92283	11.1757	8.04806	11.3093	7.45378	9.31519	8.15573	8.35046
sp|P0CX46|RL2B_YEAST	RPL2B	60S ribosomal protein L2-B	1	R	R.TLDYAER.H	12.7755	10.9897	14.1283	12.1477	10.1262	14.4794	13.9491	15.7815	9.02833	3.36235	7.5865	9.43746	15.8862	7.60989	10.3448	9.1061	6.33856	7.69647
sp|Q12389|DBP10_YEAST	DBP10	ATP-dependent RNA helicase DBP10	0	U	K.ALQSGISVK.G	25.3889	26.3581	28.9203	22.37	20.9111	32.9498	24.2526	22.0554	27.3136	16.5929	16.2327	14.8622	21.7634	19.2187	11.2568	20.3102	14.064	12.4193
sp|P38713|OSH3_YEAST	OSH3	Oxysterol-binding protein homolog 3	0	U	R.TSTQQDMLFR.V	10.6554	10.4754	9.04096	12.0279	12.658	11.6612	15.453	8.16239	11.5616	11.8997	12.3558	14.3295	8.59244	14.1795	11.2937	13.4222	10.1391	8.55122
sp|P38791|DHYS_YEAST	DYS1	Deoxyhypusine synthase	0	U	R.VDIVGDIR.K	7.81582	11.7296	11.0506	10.0433	12.811	10.9115	11.2975	11.8106	14.6722	10.8446	12.9652	11.0851	12.7437	15.5782	10.4714	15.5791	11.2929	11.1606
sp|P38264|PHO88_YEAST	PHO88	SRP-independent targeting protein 3	0	U	K.SALEHNEVK.I	430.937	641.002	439.097	502.584	459.843	517.774	420.248	518.321	416.546	337.357	277.866	328.363	306.06	368.248	290.923	326.571	224.727	283.829
sp|Q03558|OYE2_YEAST	OYE2	NADPH dehydrogenase 2	0	U	R.DWAVEYYAQR.A	8.64903	9.34294	12.0805	11.3678	10.9766	10.7294	8.47506	12.6304	12.2073	6.97267	9.93984	9.12669	13.1414	11.2754	9.82959	10.2084	7.20525	6.93513
sp|P00175|CYB2_YEAST	CYB2	Cytochrome b2, mitochondrial	0	U	R.FLPNHPGGQDVIK.F	52.1326	57.5733	52.8626	57.8585	58.4759	57.344	49.277	46.0238	47.5074	46.4002	44.0268	43.5829	57.3811	60.053	52.2822	56.2023	56.2357	46.2531
sp|P48562|CLA4_YEAST	CLA4	Serine/threonine-protein kinase CLA4	0	U	R.THIPTESNM*IELINNDIDEPHVGDK.V	8.69147	9.42128	11.1889	5.05249	5.92097	5.02804	6.67625	5.51538	5.51555	4.21855	4.37437	2.18845	4.55173	6.10013	2.28681	4.5068	6.60234	3.55755
sp|Q04067|EIF3G_YEAST	TIF35	Eukaryotic translation initiation factor 3 subunit G	0	U	K.AGQVGGAGSIPGQYVPPSR.R	18.18	20.7174	12.955	15.5196	11.1395	12.6803	11.2793	11.9265	16.7598	7.99622	7.94911	10.6688	9.9314	6.60059	7.52582	10.2147	10.3615	9.36287
sp|P04819|DNLI1_YEAST	CDC9	DNA ligase 1	1	R	R.LTPTIIDGPK.A	8.42355	10.5552	13.2774	9.27189	8.83874	12.0885	8.68733	8.9109	12.8267	12.5163	8.15563	6.10446	10.4998	13.9053	11.6385	9.71318	9.31712	8.75716
sp|P38086|RDH54_YEAST	RDH54	DNA repair and recombination protein RDH54	0	U	K.LCFYNEAGK.F	20.4624	22.0684	21.8751	20.8311	20.2866	16.7162	17.2872	21.1247	21.7147	17.1053	18.7902	16.9693	14.449	25.0209	16.9511	16.6112	15.5407	16.5042
sp|P38086|RDH54_YEAST	RDH54	DNA repair and recombination protein RDH54	0	U	R.YNEELLEK.G	19.2742	20.5853	25.2255	21.1959	21.8114	23.3051	19.3519	22.0602	24.6177	24.7309	18.7986	18.408	23.6483	30.211	19.4601	23.9998	23.576	24.3367
sp|P12754|EI2BD_YEAST	GCD2	Translation initiation factor eIF-2B subunit delta	0	U	K.QATPTTTAAANGEK.K	99.1538	115.007	96.9098	99.2135	86.4299	88.7629	83.3359	84.232	91.7847	43.0575	45.3981	34.8752	53.4362	52.6766	47.3241	51.0953	41.3626	35.7842
sp|P40438|VTH1_YEAST	VTH1	VPS10 homolog 1	1	R	R.AYVTNDGAEFTEAK.F	15.2825	18.1865	18.5005	14.4474	17.423	16.57	15.8776	16.9026	14.7161	19.5025	21.1871	21.9998	18.2571	24.7439	20.8336	16.6487	20.2586	18.2582
sp|P54730|UBX4_YEAST	UBX4	UBX domain-containing protein 4	0	U	R.SHIQIAFKPNEDM*R.T	8.36587	12.4201	6.38969	6.47403	5.94773	7.89209	5.65763	7.23788	7.88293	7.70314	11.1593	6.70096	9.81482	7.86907	7.66091	10.1331	7.18822	6.57453
sp|P54730|UBX4_YEAST	UBX4	UBX domain-containing protein 4	0	U	R.SHIQIAFKPNEDMR.T	19.1649	29.2579	19.6898	30.4531	28.3278	27.1546	23.6196	25.5774	21.6727	26.5026	25.3244	21.4438	20.274	29.7805	23.9739	32.815	18.1645	28.5893
sp|Q12745|SEC39_YEAST	SEC39	Protein transport protein SEC39	0	U	K.ASQTLQIIQK.H	9.73092	8.41825	9.28584	9.98492	10.5541	11.6188	11.916	9.00059	9.39365	7.62899	5.4736	6.28689	9.98624	8.58481	10.082	7.66261	7.30831	4.08269
sp|P47116|PTK2_YEAST	PTK2	Serine/threonine-protein kinase PTK2/STK2	0	U	K.SETPASTK.N	9.10283	10.8228	8.2976	10.334	8.61806	10.3041	9.06081	11.2103	12.589	0.725794	3.14292	2.57326	1.89052	3.81782	2.46624	3.654	0	0
sp|Q12466|TCB1_YEAST	TCB1	Tricalbin-1	0	U	R.YTISVSK.R	12.5763	14.0949	10.3708	12.2869	10.7855	15.7502	14.378	13.3132	8.64757	9.95636	10.988	12.652	16.3087	13.7622	15.5275	20.7936	12.9297	10.515
sp|P48231|TCB2_YEAST	TCB2	Tricalbin-2	0	U	K.GLDELSDK.K	5.12686	8.78752	8.29464	7.18837	6.07519	6.50439	4.72107	6.26684	7.55245	8.36277	6.95874	5.40131	11.6168	7.99725	7.27748	12.1582	5.47962	7.29118
sp|P48231|TCB2_YEAST	TCB2	Tricalbin-2	0	U	K.TGWSGDFM*IK.E	9.88468	11.7621	8.48305	8.0148	10.4007	8.01807	7.68169	7.22326	9.57514	11.2817	6.654	13.2898	9.91383	14.2228	12.6669	12.188	9.72563	8.55189
sp|P38787|PANE_YEAST	PAN5	2-dehydropantoate 2-reductase	0	U	K.NRPHLFQGVISHGVYQDK.A	24.5641	34.9122	22.78	24.4061	28.3941	27.4793	25.245	25.213	27.5083	31.4249	21.9014	20.5391	19.4389	33.471	31.2082	27.1214	21.3829	27.7148
sp|P38787|PANE_YEAST	PAN5	2-dehydropantoate 2-reductase	0	U	K.NRPHLFQGVISHGVYQDK.A	13.3025	16.9341	14.9106	13.0425	12.7501	16.9491	14.2951	16.0209	12.3873	15.8298	17.0159	15.251	11.5292	17.3478	18.4516	20.0265	13.1971	16.7985
sp|P32501|EI2BE_YEAST	GCD6	Translation initiation factor eIF-2B subunit epsilon	0	U	K.IENSVIGR.N	4.87965	7.82228	7.0708	7.9305	10.2208	5.63513	6.4439	4.9146	8.52822	6.31175	4.59918	8.50778	8.13986	6.50728	8.8953	7.45335	5.44547	6.29346
sp|P53111|ARI1_YEAST	ARI1	NADPH-dependent aldehyde reductase ARI1	0	U	K.VIVTSSTAALVTPTDMNK.G	23.734	29.4685	31.4936	30.4217	28.0042	26.3314	26.2723	22.6627	26.2855	22.3201	22.9158	22.7156	22.6732	24.9866	24.2419	21.9301	23.0698	25.4312
sp|P13382|DPOA_YEAST	POL1	DNA polymerase alpha catalytic subunit A	0	U	R.SNPSTSPFVTAPGTPIGIK.G	3.97729	10.3137	9.36201	5.43772	8.71316	7.91076	9.69784	10.748	5.35612	4.40969	4.18671	6.20111	4.98354	8.32246	6.97258	5.83022	5.55334	7.4289
sp|P07703|RPAC1_YEAST	RPC40	DNA-directed RNA polymerases I and III subunit RPAC1	0	U	K.ELYNNAHVYAR.D	8.76796	10.4418	7.1523	7.39997	7.29869	12.2154	10.1442	7.80295	7.22002	6.94901	12.3901	6.5396	6.78068	8.0474	7.58414	9.71469	7.79372	9.25646
sp|P22147|XRN1_YEAST	XRN1	5'-3' exoribonuclease 1	0	U	K.QHSNGSTIGGETK.N	101.938	118.351	101.328	93.8457	99.3809	99.3291	92.9474	106.212	88.0478	66.6017	64.6072	58.0044	53.8355	64.8293	54.3278	64.7894	52.7492	50.619
sp|P32770|NRP1_YEAST	NRP1	Asparagine-rich protein	0	U	R.WCVNHPEILGQK.K	31.6509	37.171	36.7519	35.8178	32.7827	33.6132	25.1922	29.302	31.7062	12.3201	12.2107	11.7813	14.3261	22.5207	11.1428	12.597	10.0592	11.758
sp|P06701|SIR3_YEAST	SIR3	Regulatory protein SIR3	0	U	K.IPDNVIVINHK.I	47.8608	57.4806	54.2053	55.2118	57.1705	56.4698	43.7721	54.2066	53.2782	47.4333	39.7891	44.6489	50.1801	50.8658	51.5652	41.0515	39.0867	45.1508
sp|P00830|ATPB_YEAST	ATP2	ATP synthase subunit beta, mitochondrial	0	U	R.TIAM*DGTEGLVR.G	10.6342	10.7288	8.46935	11.7258	4.20612	9.71262	7.53543	9.58592	6.24054	8.3942	6.32809	8.49879	10.8449	12.1119	10.6932	9.06221	8.97039	8.96878
sp|P37012|PGM2_YEAST	PGM2	Phosphoglucomutase 2	0	U	K.DYVNFLK.E	16.6007	23.2494	17.9476	24.889	19.8513	23.0578	24.2188	19.2948	23.1743	17.6589	13.5386	16.5249	27.0003	30.7549	25.2673	18.072	20.4916	17.9131
sp|O13535|YH11B_YEAST	TY1B-H	Transposon Ty1-H Gag-Pol polyprotein	20	R	K.EVHTNQDPLDVSASK.I	8.26257	13.1346	13.7236	13.1843	14.5004	13.9737	8.68567	12.1841	10.0561	4.61588	4.84162	2.88321	5.3628	4.56343	4.63898	3.71488	3.7089	3.92686
sp|O13535|YH11B_YEAST	TY1B-H	Transposon Ty1-H Gag-Pol polyprotein	20	R	R.SAHHIHSASSNPDINVVDAQK.R	7.76347	13.7956	11.9332	21.6277	8.73881	10.9448	8.65509	9.35281	10.8231	7.16786	6.00875	11.9134	13.4157	9.23026	14.3434	17.0748	9.93581	20.888
sp|P47098|YJ11B_YEAST	TY1B-JR1	Transposon Ty1-JR1 Gag-Pol polyprotein	9	R	K.TWDTDEYYDRK.E	16.8889	23.3704	15.5213	19.2827	24.366	21.2267	8.25307	18.3646	9.9285	31.5294	26.2777	21.2014	16.6597	24.2901	19.5399	13.9632	24.1767	27.2289
sp|Q92392|YO11A_YEAST	TY1A-OL	Transposon Ty1-OL Gag polyprotein	14	R	K.HDLHLRPGTY.-	34.614	49.1267	50.9121	49.322	46.2208	48.1418	39.3674	46.7158	45.6471	24.8348	17.9064	22.713	17.7238	21.2785	17.9723	14.0872	15.6298	14.4963
sp|P35845|OSH1_YEAST	SWH1	Oxysterol-binding protein homolog 1	0	U	R.DSNGNTPLHIAAYQSR.G	7.71476	13.1668	14.462	12.2231	12.562	12.7807	12.1548	16.7493	8.82972	12.2751	14.5201	11.3848	6.184	11.9997	14.3684	10.3097	9.44283	11.6686
sp|P20967|ODO1_YEAST	KGD1	2-oxoglutarate dehydrogenase, mitochondrial	0	U	K.LISEGTFSK.K	6.12099	7.60087	6.636	8.43114	6.63792	6.29494	9.01338	10.5601	7.42902	9.12682	4.64549	7.66492	7.96502	9.24395	6.90187	7.92916	7.8999	6.95711
sp|P38139|LDH1_YEAST	LDH1	Lipid droplet hydrolase 1	0	U	K.FNGVLTQTDMK.Q	13.5501	15.9079	13.5819	16.8575	18.1236	19.1081	18.8576	16.5644	17.4391	16.8295	12.6143	14.6221	21.1682	20.9615	18.5093	19.0702	16.4205	17.0875
sp|P53206|MCY1_YEAST	MCY1	Putative mitochondrial cysteine synthase	0	U	K.FIDESIR.V	6.62791	15.656	10.2849	10.1165	8.24492	10.2281	7.72563	11.0803	10.5166	13.2733	9.2266	3.28055	10.7507	15.8369	8.58879	6.21695	8.6682	11.3646
sp|Q06543|GPN3_YEAST	GPN3	GPN-loop GTPase 3	0	U	K.EPNDQIDVEE.-	28.9685	35.9824	34.7739	30.2967	26.6532	32.1869	37.0789	25.1504	35.8781	21.596	18.2911	20.9446	21.7122	22.5134	19.6085	20.9258	19.9562	20.5939
sp|P36520|RM10_YEAST	MRPL10	54S ribosomal protein L10, mitochondrial	0	U	K.FHYNLPIALEASR.A	4.00725	8.2414	5.04666	4.81824	5.64105	5.10121	5.91366	5.59296	5.81451	6.20964	6.21833	4.31369	4.63626	4.73225	8.55591	4.68798	6.3576	6.24581
sp|P32476|ERG1_YEAST	ERG1	Squalene monooxygenase	0	U	K.DYEDDERER.G	12.0188	16.4403	11.1924	11.112	9.01363	11.9987	10.669	11.0727	12.6084	21.0824	15.88	20.9814	21.0117	23.955	23.7687	17.9833	22.8982	23.9698
sp|Q12296|MAM3_YEAST	MAM3	Protein MAM3	0	U	R.SNFTDSLSR.T	9.20265	14.0366	14.2835	11.7074	12.6445	8.84846	11.0949	10.3997	15.1068	4.62499	3.98052	4.8023	4.88972	7.34042	1.78967	4.91487	3.65051	3.44102
sp|Q08747|UAF30_YEAST	UAF30	Upstream activation factor subunit UAF30	1	R	K.EILCDEK.L	7.60019	8.54811	9.28585	6.44384	9.8232	8.29415	7.8104	8.29539	10.3823	4.95675	6.52948	3.64436	8.4469	4.88842	6.85979	6.74189	4.47687	4.69232
sp|Q02931|UTP17_YEAST	NAN1	NET1-associated nuclear protein 1	0	U	R.LITCDER.T	12.9001	24.2577	19.562	16.6559	19.0856	17.9179	16.2485	18.9664	16.7422	8.63222	7.29005	9.37765	9.03466	11.6072	11.2295	8.47542	9.9166	5.4688
sp|P32502|EI2BB_YEAST	GCD7	Translation initiation factor eIF-2B subunit beta	0	U	R.IAWDNYK.Q	25.2078	31.3225	24.6375	24.5642	23.1758	25.2428	23.08	26.2978	21.7692	24.83	23.2872	22.2442	25.1601	28.8431	26.8264	24.5301	21.2751	22.9393
sp|P32502|EI2BB_YEAST	GCD7	Translation initiation factor eIF-2B subunit beta	0	U	R.QVAIQGIK.D	28.9176	32.561	29.4179	30.3242	28.2239	28.5536	24.5798	27.1524	24.9955	28.4986	31.9936	29.1283	34.3077	34.3321	29.1877	31.823	30.0861	29.4882
sp|P20604|PP11_YEAST	SIT4	Serine/threonine-protein phosphatase PP1-1	0	U	K.YGSTTVWK.Y	33.2227	35.4068	33.631	33.3163	39.2505	41.9102	35.5366	31.6962	41.5173	33.3955	33.982	29.627	44.4918	39.6678	33.059	34.5501	34.3856	33.5359
sp|Q12451|OSH2_YEAST	OSH2	Oxysterol-binding protein homolog 2	0	U	K.REENNLEYHPQWFVR.D	8.96055	13.6862	15.6505	14.2981	9.66768	18.1212	15.9713	12.9031	9.75685	16.896	10.3512	15.3499	15.1928	14.0239	13.1448	13.4196	15.1471	13.4272
sp|Q06337|EAF1_YEAST	EAF1	Chromatin modification-related protein EAF1	0	U	R.EQQQQLK.Q	18.0719	21.2911	18.164	15.6349	13.672	15.7444	13.2013	14.6491	16.5813	9.33496	5.66146	4.69346	12.0136	16.4983	9.28854	12.0603	6.96834	8.01653
sp|Q12207|NCE2_YEAST	NCE102	Non-classical export protein 2	0	U	R.AHSCNNSSYVDSNK.I	71.9586	98.704	78.3586	84.0995	83.7904	91.8173	87.0005	87.5252	42.7719	282.241	249.075	199.749	264.928	307.223	256.298	281.856	211.712	210.066
sp|P38836|ECM14_YEAST	ECM14	Putative metallocarboxypeptidase ECM14	0	U	R.GSDIFPGLGAGSALDFM*YHHR.A	14.2183	16.3207	11.4456	17.0335	13.9972	13.8471	7.40249	14.9566	14.5501	7.27174	8.30043	11.0607	13.3331	12.943	11.2797	10.7738	10.7891	12.075
sp|P89105|CTR9_YEAST	CTR9	RNA polymerase-associated protein CTR9	0	U	R.ESFTNSTNDK.T	16.2311	18.4602	13.8469	19.2883	10.0543	12.9496	13.5515	12.1258	14.8784	13.3048	14.27	11.5173	11.4486	16.9869	11.204	15.2968	10.172	15.4183
sp|P89105|CTR9_YEAST	CTR9	RNA polymerase-associated protein CTR9	0	U	R.SVNFYQK.A	42.2974	52.7072	44.8762	53.0721	45.3707	46.5132	46.1283	45.4819	45.5521	48.3899	39.8118	39.3741	53.0455	58.5444	53.6189	44.3196	43.5808	46.868
sp|Q06631|BFR2_YEAST	BFR2	Protein BFR2	0	U	K.LFDNIIDLR.I	10.9207	13.9153	10.1827	12.582	9.53882	9.94394	8.7269	8.52247	12.692	10.5353	13.1168	11.2063	14.5691	11.6375	16.9187	10.4171	12.2661	11.3634
sp|P21374|ISY1_YEAST	ISY1	Pre-mRNA-splicing factor ISY1	0	U	R.QNDGGSINTK.C	5.90331	9.33779	7.54991	7.36547	6.84504	5.43633	8.97485	7.07435	8.19841	8.73618	8.11034	9.28735	8.23127	7.04763	6.64239	7.74859	7.46039	6.78912
sp|P04147|PABP_YEAST	PAB1	Polyadenylate-binding protein, cytoplasmic and nuclear	0	U	K.AHYTNLYVK.N	10.7299	14.6296	7.31277	9.9999	12.0748	12.5749	10.8102	16.0877	6.06016	9.79042	11.1859	7.95918	6.55613	8.70118	7.38663	11.1602	7.99922	13.0857
sp|Q03900|YD132_YEAST	YDR132C	Uncharacterized protein YDR132C	0	U	K.YNDSWNMLCYK.R	8.49431	13.3891	13.1138	9.18553	11.5786	11.3784	8.96942	10.6347	10.3398	5.68772	6.9581	3.96941	4.40075	6.38027	6.86681	6.81115	4.7231	5.6211
sp|P32528|DUR1_YEAST	DUR1,2	Urea amidolyase	0	U	K.VYGCITNIDYLK.S	31.3356	40.2189	45.3765	37.6596	27.5457	32.274	32.3897	31.5095	31.4146	3.62185	3.96634	4.83587	3.49948	1.68489	4.32266	4.19565	5.51221	4.03613
sp|Q12499|NOP58_YEAST	NOP58	Nucleolar protein 58	0	U	R.AYNADADTAK.A	32.3587	27.839	30.9657	30.1837	29.3688	30.9519	31.4563	29.3098	34.5151	22.1827	16.8681	13.9695	27.2632	27.2009	20.1458	22.6591	21.4228	15.7991
sp|P32486|KRE6_YEAST	KRE6	Beta-glucan synthesis-associated protein KRE6	0	U	K.EEDDYLHNPDPEEEAR.L	44.046	56.9924	55.3283	44.799	50.5046	55.8928	49.6457	50.7343	63.4968	24.1064	25.5955	38.3293	43.0022	37.0631	32.4215	32.0276	39.3704	28.9061
sp|P33336|SKN1_YEAST	SKN1	Beta-glucan synthesis-associated protein SKN1	0	U	R.TTLVDPDTPDSAK.T	9.48333	6.61725	8.63962	6.66072	10.6177	9.50606	9.32857	9.92062	7.23564	5.60183	5.18234	10.8903	11.9688	8.07228	8.34376	7.18094	8.34961	9.03617
sp|P07806|SYV_YEAST	VAS1	Valine--tRNA ligase, mitochondrial	1	R	R.QLWWGHR.C	6.25541	9.46951	9.46436	6.23435	6.59885	7.04413	6.90877	6.38078	4.58729	6.99818	4.81357	6.53446	10.2215	7.01137	6.64714	6.92866	5.0935	7.73416
sp|P32906|MNS1_YEAST	MNS1	Endoplasmic reticulum mannosyl-oligosaccharide 1,2-alpha-mannosidase	0	U	R.KSDWDLAK.G	6.88153	11.0034	5.62604	5.95699	9.22864	7.41033	9.75122	6.26903	5.05761	8.07996	6.34494	6.33814	7.60996	8.47089	7.71254	7.5591	6.4314	5.95873
sp|P40956|GTS1_YEAST	GTS1	Protein GTS1	0	U	R.YDEIKPEDFGSR.M	38.4969	42.1307	43.7192	37.7889	37.3487	33.023	42.877	38.0791	46.9718	30.4735	29.6161	29.3094	36.9476	40.3896	38.7637	44.7661	37.7602	31.2435
sp|P54837|TMEDA_YEAST	ERV25	Endoplasmic reticulum vesicle protein 25	0	U	R.DFVTEGQLVVADIHSDGSVGDGQK.L	8.42396	10.4303	8.16149	9.90953	6.41094	10.7566	5.65166	8.37677	10.2806	7.48232	7.79299	6.06522	7.83455	9.74178	7.06165	8.97831	7.39547	8.16417
sp|Q01476|UBP2_YEAST	UBP2	Ubiquitin carboxyl-terminal hydrolase 2	0	U	K.SIEPLPFK.E	21.1491	22.9808	24.9892	18.9939	22.5299	23.0247	20.8127	21.5177	19.9598	17.8523	16.9273	16.4843	20.1457	15.6894	18.9651	18.8314	16.9576	16.4678
sp|P25451|PSB3_YEAST	PUP3	Proteasome subunit beta type-3	0	U	R.LGSQSLGVSNK.F	7.29429	10.2952	7.95013	8.12913	8.46113	8.00571	7.00965	10.7155	8.28386	4.38028	7.50548	8.99204	11.0393	12.6568	12.834	8.23638	9.93167	9.1515
sp|P32796|CACP_YEAST	CAT2	Carnitine O-acetyltransferase, mitochondrial	1	R	K.DFSEHMGPILQDR.L	20.4141	30.1591	23.5305	30.4387	26.3872	28.9076	24.9315	25.8868	22.5717	18.654	23.3378	20.6034	24.4667	28.7081	29.0719	25.9215	24.9317	29.4447
sp|P07273|TFS2_YEAST	DST1	Transcription elongation factor S-II	0	U	K.VNNCDTNEAAYK.A	27.8908	30.5419	30.2991	24.9925	31.8878	21.3404	21.5557	29.0912	26.4911	17.7537	15.1342	14.7772	22.9719	21.3985	19.7193	17.4013	15.0634	14.1462
sp|Q07807|PUF3_YEAST	PUF3	mRNA-binding protein PUF3	0	U	K.DIFGHSLEFCK.D	6.01721	7.75848	7.80829	7.8965	9.09154	8.94844	6.90599	8.06717	6.24464	6.35834	6.20853	5.52629	2.90487	7.18552	4.51369	4.35731	5.99628	3.05323
sp|P38196|FUI1_YEAST	FUI1	Uridine permease	0	U	K.KDTDSENNITIAQDDEK.V	8.98228	9.96377	10.4803	6.72588	11.1291	9.21846	6.53803	7.47262	10.5415	7.83463	6.70236	4.08474	5.82784	6.47499	8.92282	8.0652	4.00574	5.88883
sp|P39966|PP2C2_YEAST	PTC2	Protein phosphatase 2C homolog 2	0	U	K.ALSYDHKPTLASEK.S	8.67428	17.665	10.3007	13.5402	16.1034	17.4009	13.2995	13.818	11.7046	13.9779	10.1814	8.71517	9.69813	10.5743	9.61999	14.9858	8.4528	11.5394
sp|P27351|AP2B_YEAST	APL1	AP-2 complex subunit beta	0	U	K.ETEELCMDLLK.G	8.45319	11.5082	10.4037	10.3361	9.94166	9.07715	9.60759	9.59347	11.8708	8.81018	7.7226	6.80233	7.79433	9.59321	6.31281	8.4496	5.34281	3.75132
sp|P23291|KC11_YEAST	YCK1	Casein kinase I homolog 1	0	U	R.GWDLNINK.K	12.9973	19.313	14.5124	15.3148	18.1023	14.8562	17.3663	18.8077	19.0401	14.3425	11.4453	10.8442	18.4678	19.8818	11.6669	18.1163	14.8949	11.124
sp|P23292|KC12_YEAST	YCK2	Casein kinase I homolog 2	0	U	R.GWDLSINK.K	8.43953	12.6526	9.23164	9.95789	7.92341	9.60573	8.77091	5.50065	8.29615	10.0344	5.13368	6.38655	9.16241	8.03948	9.46806	9.07124	5.68971	4.27556
sp|Q03419|IZH1_YEAST	IZH1	ADIPOR-like receptor IZH1	0	U	R.NQDSVCCK.A	9.87414	10.0166	8.02193	14.3449	6.28334	9.17115	12.1616	8.43637	12.3507	6.02231	3.87325	2.80876	4.72469	5.24674	4.33891	5.03372	2.96754	3.39802
sp|Q08919|TRE1_YEAST	TRE1	Uncharacterized protein TRE1	0	U	R.EHPIYTVEDK.F	4.44942	6.50167	8.10334	5.87709	4.81916	8.43403	6.609	7.55042	7.66276	5.62872	7.56088	7.17488	7.76666	4.31847	6.02412	11.2613	7.41442	5.72807
sp|P00331|ADH2_YEAST	ADH2	Alcohol dehydrogenase 2	0	U	R.VLGIDGGPGK.E	19.7209	20.355	23.485	17.2977	19.7451	22.539	17.5337	15.573	17.7796	15.8855	16.025	20.4545	30.3153	27.9266	20.1655	21.5607	22.0508	21.4024
sp|P00331|ADH2_YEAST	ADH2	Alcohol dehydrogenase 2	0	U	K.VVGLSSLPEIYEK.M	6.21597	7.47623	8.15356	8.89204	6.06984	8.653	6.78958	7.16344	7.97357	9.64363	7.36163	7.56176	7.29655	13.2872	9.15753	6.62025	7.8569	10.8175
sp|P00330|ADH1_YEAST	ADH1	Alcohol dehydrogenase 1	1	R	K.IGDYAGIK.W	11.2113	13.8025	16.5529	12.2927	11.5692	14.1516	14.9646	16.3887	16.8035	14.1219	13.4594	10.8325	17.6896	14.7481	12.3617	17.7061	13.5029	9.21376
sp|P00330|ADH1_YEAST	ADH1	Alcohol dehydrogenase 1	1	R	K.SISIVGSYVGNR.A	15.7237	20.3742	19.4561	12.0584	14.2207	14.2107	17.0602	18.0614	13.9032	16.0895	15.319	14.1345	13.6173	15.3647	12.7671	15.9732	15.877	15.4169
sp|P07246|ADH3_YEAST	ADH3	Alcohol dehydrogenase 3, mitochondrial	2	R	R.YVVDTSK.-	27.6891	29.3593	28.1352	28.4143	26.5167	29.673	28.5278	34.0197	37.5457	22.9971	26.07	27.2032	32.9013	24.1199	32.0878	26.6298	19.9917	24.0065
sp|P41338|THIL_YEAST	ERG10	Acetyl-CoA acetyltransferase	0	U	R.GKPDTQVTK.D	11.3733	15.6057	12.6285	11.4548	9.72772	8.74219	10.1836	9.34285	13.4124	9.37482	8.71164	7.29191	9.33781	13.052	12.5466	12.2369	7.74345	10.7415
sp|P41338|THIL_YEAST	ERG10	Acetyl-CoA acetyltransferase	0	U	K.IGVAAICNGGGGASSIVIEK.I	23.5515	33.7311	24.7203	25.8415	26.3751	25.3769	27.9615	34.2294	28.5044	2.43645	2.91514	3.77477	4.4773	5.31312	2.80278	1.233	1.39867	3.44653
sp|Q12122|HOSM_YEAST	LYS21	Homocitrate synthase, mitochondrial	1	R	R.ALDDFGVDYIELTSPVASEQSR.K	7.64883	9.45593	4.12384	6.26568	6.89097	6.67232	8.95579	6.42545	8.08193	5.87736	4.8853	5.91984	5.70094	8.17926	5.31114	4.50245	6.62306	4.8253
sp|P48570|HOSC_YEAST	LYS20	Homocitrate synthase, cytosolic isozyme	0	U	R.MIVAAPDYVK.S	21.1083	22.2725	16.3242	17.1705	25.1595	18.5505	21.9986	19.4804	18.9263	20.5179	11.6132	12.8411	19.2333	19.5148	20.5878	20.4586	14.8881	14.6705
sp|P04801|SYTC_YEAST	THS1	Threonine--tRNA ligase, cytoplasmic	0	U	K.DSSNDAVKPNKK.E	4.56719	8.64828	4.07114	13.9706	12.2096	13.6466	4.79493	11.6765	5.47695	4.90702	9.1123	1.69131	0.80967	4.99493	5.08511	3.02491	2.07551	12.1643
sp|P53177|TYW3_YEAST	TYW3	tRNA wybutosine-synthesizing protein 3	0	U	R.ESGIGSNNLVAIR.I	6.10213	4.89477	5.48269	6.64593	5.8118	4.96436	3.10779	5.76301	8.09803	4.5106	4.54322	5.2555	8.12123	6.80468	5.36706	5.14054	6.97762	4.1322
sp|P53316|YG5B_YEAST	YGR250C	Uncharacterized RNA-binding protein YGR250C	0	U	K.DNEEEDDWR.Y	9.51038	15.7267	13.8749	8.22354	11.1953	15.2754	12.2028	11.8641	14.1968	5.46245	5.4224	12.3753	14.9488	15.8668	11.6237	16.2201	11.6852	9.97752
sp|Q08985|SAM4_YEAST	SAM4	Homocysteine S-methyltransferase 2	0	U	R.NCIGEDK.Y	26.0959	29.8816	29.451	23.0594	25.6712	24.8948	29.1882	24.7769	26.6462	8.95515	8.22309	8.62743	13.5434	11.3184	8.67386	7.50642	6.25521	4.36384
sp|P38959|VPS41_YEAST	VPS41	Vacuolar protein sorting-associated protein 41	0	U	K.LSINDYHLGK.H	4.30418	8.61902	6.34095	4.94263	4.30945	5.50414	5.7767	6.28138	7.14745	7.96825	3.49876	3.83163	5.46872	8.03	7.2013	7.59931	5.56376	4.15908
sp|Q12246|LCB4_YEAST	LCB4	Sphingoid long chain base kinase 4	0	U	K.VHFLENK.D	30.1371	43.3756	43.7874	47.1637	36.7256	39.941	40.2721	41.0572	36.5423	36.6612	35.5521	35.5892	46.1459	46.9367	41.7291	44.617	33.7629	34.9234
sp|P53315|SOL4_YEAST	SOL4	6-phosphogluconolactonase 4	0	U	K.SLIHEFGK.F	31.3892	38.6794	26.6444	38.8103	51.7656	38.5243	38.5401	37.4723	29.7512	24.9795	27.1125	26.8714	30.7028	37.1548	36.4582	32.7748	26.8486	39.092
sp|P34223|UBX1_YEAST	SHP1	UBX domain-containing protein 1	0	U	R.GQADDDDEDQPR.N	11.0747	16.3313	13.0742	14.7618	14.996	15.1365	10.7929	14.3918	15.6598	6.0077	6.73053	8.48159	8.509	10.0295	7.90651	8.16944	7.30189	5.63628
sp|P47008|SFH5_YEAST	SFH5	Phosphatidylinositol transfer protein SFH5	0	U	K.LNPEGLTQEEVDK.Y	18.1079	23.1227	18.2244	14.9699	17.0113	17.3979	18.3517	14.4532	17.5516	17.2144	13.0223	14.4029	17.6168	20.7619	15.4729	16.0647	18.6442	12.9008
sp|P23254|TKT1_YEAST	TKL1	Transketolase 1	0	U	K.YAHQSFGIDR.F	10.184	16.3906	14.6537	12.3409	13.764	14.316	12.2486	10.8934	12.2373	14.3115	7.61784	10.4495	18.1095	16.8778	12.3857	12.1632	15.9087	12.7424
sp|P38712|RRP3_YEAST	RRP3	ATP-dependent rRNA helicase RRP3	0	U	R.ENMDMGER.-	12.9871	13.0788	11.84	11.8626	12.2513	12.941	13.4122	13.1421	10.7114	6.20254	6.48041	5.7524	8.01358	10.4683	6.77758	7.44458	5.77033	9.9634
sp|P48813|GNP1_YEAST	GNP1	High-affinity glutamine permease	0	U	R.ILMSLAK.Q	77.5955	100.783	89.5235	82.8628	81.3458	88.5547	78.5195	72.6726	72.2031	85.9028	78.9984	81.3646	95.2622	109.343	92.2784	95.8108	71.5411	87.4932
sp|P36000|AP1B1_YEAST	APL2	AP-1 complex subunit beta-1	0	U	R.LVDPSNLK.Q	15.3523	17.0133	19.1814	16.6469	12.7996	20.0517	21.4649	16.3695	18.533	14.8639	10.2543	10.7377	19.6741	14.4699	14.178	12.709	14.3288	10.616
sp|P36000|AP1B1_YEAST	APL2	AP-1 complex subunit beta-1	0	U	K.YVQNIVK.G	10.4609	9.19701	9.93627	10.4742	8.35552	10.2353	9.53311	9.50521	9.34267	9.43141	6.86636	7.03618	10.4555	11.97	6.87027	6.80564	5.04922	6.56213
sp|P27476|NSR1_YEAST	NSR1	Nuclear localization sequence-binding protein	0	U	K.SEDAEEEEDEESSNK.K	34.4947	36.2078	41.4043	27.8989	29.8099	30.8878	30.9964	27.2141	33.7733	32.0509	25.6425	27.2256	44.0311	33.4416	36.2947	36.0653	32.3435	26.9905
sp|Q04489|ASND1_YEAST	YML096W	Asparagine synthetase domain-containing protein YML096W	0	U	K.TLQNLYPNVDIK.L	42.3312	45.8007	49.3857	40.8207	41.6607	42.1279	45.2412	42.6994	44.3985	44.6363	40.3301	37.4639	42.5099	48.8665	50.3397	43.302	35.9069	35.182
sp|Q03161|YMY9_YEAST	YMR099C	Glucose-6-phosphate 1-epimerase	0	U	K.GVQIHTLK.R	33.1564	38.9248	27.171	26.6859	34.3833	30.5588	32.1623	34.4411	29.0552	29.2648	20.9359	21.7409	32.0632	32.0524	23.8163	25.5969	20.0431	17.9045
sp|Q03161|YMY9_YEAST	YMR099C	Glucose-6-phosphate 1-epimerase	0	U	R.NSTWEFLGQTK.E	20.7156	23.8376	26.518	24.9797	20.5665	19.4824	19.4267	20.6063	22.4199	20.6895	18.651	18.6527	24.7077	26.6755	21.118	27.19	22.3478	17.0935
sp|P38968|SEC31_YEAST	SEC31	Protein transport protein SEC31	0	U	R.TATFAWSHDK.I	3.62917	5.27778	7.31636	2.98693	4.81913	5.87357	6.0792	8.2023	7.64182	5.69007	7.82474	5.59633	8.75477	10.664	8.37082	7.11379	8.97897	8.29985
sp|P40160|RIO2_YEAST	RIO2	Serine/threonine-protein kinase RIO2	0	U	R.YLTTDDFR.V	72.2093	67.6493	69.1213	60.0106	65.3412	66.7624	63.5824	59.3699	71.22	56.3768	51.3647	46.3641	59.2225	57.6838	60.9047	54.172	49.1619	39.9194
sp|P32481|IF2G_YEAST	GCD11	Eukaryotic translation initiation factor 2 subunit gamma	0	U	K.LGYANAK.I	37.0286	41.2627	34.64	33.068	35.0663	32.6441	29.3268	40.5786	35.9048	32.3851	31.8323	29.5152	36.9618	34.6555	35.645	35.2158	27.4135	24.5621
sp|P32481|IF2G_YEAST	GCD11	Eukaryotic translation initiation factor 2 subunit gamma	0	U	R.QATINIGTIGHVAHGK.S	27.0948	41.5774	33.5253	27.2099	42.3923	42.0795	33.8877	43.1928	27.2644	27.6023	30.6241	22.631	27.3785	33.5627	28.8012	29.5342	27.3311	28.8819
sp|Q06704|IMH1_YEAST	IMH1	Golgin IMH1	0	U	K.KMEALNIELDTVQK.E	8.39084	13.8694	5.80053	13.9634	12.7801	8.99911	10.7813	15.3499	8.42203	10.786	12.6638	9.42665	8.65093	10.0684	13.2332	7.46177	11.1938	10.3056
sp|Q06704|IMH1_YEAST	IMH1	Golgin IMH1	0	U	K.SEVDALK.H	43.8167	59.1105	53.3149	53.5811	38.7983	48.1679	34.7037	52.507	52.4895	34.25	35.1407	38.3942	43.7852	55.6625	40.9007	42.0154	34.0387	34.482
sp|Q04062|RPN9_YEAST	RPN9	26S proteasome regulatory subunit RPN9	0	U	R.M*LSFEDISK.A	24.2423	31.3857	38.0182	22.6815	27.7942	32.2279	29.8866	26.6702	32.658	30.7086	30.3741	28.1916	35.1286	42.6424	37.6616	32.3641	29.2379	31.9079
sp|P53552|THO2_YEAST	THO2	THO complex subunit 2	0	U	K.HLIQNQIK.D	14.2225	12.3577	12.8936	15.8976	10.826	12.8481	11.9679	13.1672	15.4118	11.121	10.6561	10.0067	11.4541	13.1316	15.8972	16.6055	9.31716	13.3509
sp|Q03264|NGL2_YEAST	NGL2	RNA exonuclease NGL2	0	U	K.VVAPDVAPDQEVEINK.S	14.7884	13.2081	10.2116	12.2927	13.2499	9.05409	10.8469	9.68511	12.2064	5.37637	4.94155	4.09193	4.95043	4.70068	4.71228	6.15249	4.52605	3.00089
sp|P43567|AGX1_YEAST	AGX1	Alanine--glyoxylate aminotransferase 1	0	U	R.IGHMGVTACNK.N	19.6378	22.7053	18.3899	20.4766	27.6861	21.6193	18.6288	22.1443	17.7944	2.00825	1.39955	0	0	2.36021	0.00248641	0	0	0
sp|P38682|GLO3_YEAST	GLO3	ADP-ribosylation factor GTPase-activating protein GLO3	0	U	R.QNDYDSQFM*NNSK.G	8.9656	19.6128	15.1577	14.1155	9.40003	12.6055	9.89201	14.2269	13.1018	4.56378	7.85948	6.56585	6.00853	4.7888	4.284	7.90196	4.40959	5.47853
sp|P40078|NSA2_YEAST	NSA2	Ribosome biogenesis protein NSA2	0	U	R.GISEEEM*FK.V	22.6592	32.9053	28.2952	26.3113	24.9933	26.1595	23.5376	27.5781	22.5386	30.4398	19.0974	24.0772	24.5247	28.6237	28.1051	30.0274	20.5615	27.6502
sp|Q08951|AP3D_YEAST	APL5	AP-3 complex subunit delta	0	U	K.YDGNNDVVK.V	3.02987	10.5387	6.23643	3.64237	6.86643	6.90878	6.25244	5.43625	7.14015	3.53158	3.58881	3.92401	5.75112	4.21763	4.75553	7.82492	4.97524	5.78386
sp|P32588|PUB1_YEAST	PUB1	Nuclear and cytoplasmic polyadenylated RNA-binding protein PUB1	0	U	R.SNFM*PQQQQQGGQPLIMNDQQQPVMSEQQQQQQQQQQQQ.-	5.09905	12.0007	11.2115	10.8958	8.68993	8.25098	9.75736	7.92533	9.07168	5.64568	4.60449	6.92032	4.44318	7.94971	6.22668	7.33415	5.30159	6.69376
sp|Q12099|FAL1_YEAST	FAL1	ATP-dependent RNA helicase FAL1	0	U	K.DLQALILSPTR.E	6.70969	8.0223	4.52869	8.56314	3.86574	6.28989	5.33758	4.51369	5.62926	7.03727	7.04257	4.53893	5.50599	6.64718	4.71924	5.40075	6.73993	5.78209
sp|P38555|YPT31_YEAST	YPT31	GTP-binding protein YPT31/YPT8	1	R	K.AQIWDTAGQER.Y	21.4713	32.6291	23.8212	16.5616	23.9399	25.4203	23.076	21.6148	22.3398	22.2675	14.7463	20.5406	24.6115	22.1232	22.9818	22.4769	16.1782	20.1707
sp|P51996|YPT32_YEAST	YPT32	GTP-binding protein YPT32/YPT11	0	U	R.AVPTDEAK.N	14.2096	18.946	17.7439	17.8089	13.7822	16.0704	17.0012	15.8625	13.6316	12.2714	15.4798	16.8231	15.3913	17.539	16.5069	16.9545	11.4822	16.8965
sp|P32504|CBF3A_YEAST	CBF2	Centromere DNA-binding protein complex CBF3 subunit A	0	U	R.DQMDQFELK.I	25.6085	29.4116	30.9287	26.7707	24.556	29.4762	22.0743	26.1497	29.0899	25.4909	18.6382	25.6068	22.8602	33.4267	23.3971	27.6727	22.9961	19.7631
sp|P32504|CBF3A_YEAST	CBF2	Centromere DNA-binding protein complex CBF3 subunit A	0	U	K.VHENPNANIDTK.Y	10.7094	9.07159	9.89334	8.82299	9.97583	8.59253	9.29657	9.52117	8.52613	5.53971	4.49279	8.02638	7.71405	9.23875	7.32077	7.45143	8.43256	6.60477
sp|P39743|RV167_YEAST	RVS167	Reduced viability upon starvation protein 167	0	U	R.YNGQQGVFPGNYVQLNK.N	6.00585	11.0726	7.99458	7.39803	10.4316	8.80457	7.54919	7.09854	6.73532	4.35472	2.57366	0	3.83859	3.69063	3.48872	2.85071	4.6576	2.77844
sp|Q01448|HPC2_YEAST	HPC2	Histone promoter control protein 2	0	U	K.MQTQTDTNAEVLNTDNSIK.K	11.3232	12.7375	10.0058	9.96045	9.11162	11.3994	11.5371	14.3907	10.9727	4.75769	3.05934	3.76179	4.80033	3.98589	3.42849	3.75982	3.84146	3.1203
sp|Q05506|SYRC_YEAST	YDR341C	Arginine--tRNA ligase, cytoplasmic	0	U	K.DSHPDVNIVDLM*R.N	9.31016	13.9577	9.47666	7.0316	8.16764	6.73552	10.1734	9.97201	8.02423	11.4006	4.94865	8.17442	7.39465	9.33259	8.4874	9.74165	6.97923	4.95346
sp|P36139|PET10_YEAST	PET10	Protein PET10	0	U	K.LQSVYIDPTK.T	8.11866	10.7157	6.97808	9.62295	10.5892	9.97512	6.9494	9.31487	10.7699	7.84425	5.41787	5.7281	4.47752	6.54852	6.75013	7.63854	6.34349	4.38443
sp|Q12500|AVL9_YEAST	AVL9	Late secretory pathway protein AVL9	0	U	K.GGLFSPYTPLQQM*NDIR.S	14.0922	18.2592	15.0622	13.959	14.2489	14.8162	16.1103	13.8172	15.2476	13.6408	9.53249	14.9149	16.8239	15.5465	15.0663	11.1015	14.0455	14.5005
sp|Q12500|AVL9_YEAST	AVL9	Late secretory pathway protein AVL9	0	U	K.GGLFSPYTPLQQM*NDIR.S	8.20708	7.1361	5.75664	6.26207	7.81013	10.6001	7.5552	6.61447	8.41531	8.46817	5.03668	6.84162	7.76027	9.67758	9.87077	6.76086	8.05434	7.13665
sp|P14180|CHS2_YEAST	CHS2	Chitin synthase 2	0	U	K.YTMSTTSTTAPSLAEADDEK.E	36.497	53.436	40.3668	44.5516	45.2009	45.1204	43.5548	42.5098	44.675	19.1111	17.406	19.5328	19.3575	28.8788	24.3361	21.8976	23.1649	18.8549
sp|P38890|SET5_YEAST	SET5	Putative protein lysine methyltransferase SET5	0	U	K.AIWCSEK.C	42.3502	48.4749	47.1541	38.5235	33.2553	40.6365	34.6598	37.6329	33.2929	49.5489	50.94	47.5608	53.8803	58.284	54.9625	49.6886	43.214	40.7899
sp|P36095|VPS24_YEAST	VPS24	Vacuolar protein-sorting-associated protein 24	0	U	K.AIWGPDPK.E	27.8101	34.1254	23.5526	24.0025	32.487	27.5907	31.062	30.5994	28.3891	20.887	23.9176	20.652	26.8695	28.2865	26.0785	27.5961	22.4131	22.53
sp|P33309|DOM34_YEAST	DOM34	Protein DOM34	0	U	K.NPLYASK.L	49.1546	45.2616	42.7402	38.5839	44.5418	45.0641	45.1305	44.7662	40.7012	47.7449	38.6761	31.7539	48.7655	55.6291	51.7418	54.7646	42.5152	33.3694
sp|P33322|CBF5_YEAST	CBF5	H/ACA ribonucleoprotein complex subunit CBF5	0	U	K.SEDGDSEEK.K	24.2912	34.9156	35.309	33.0073	30.8204	31.3192	35.6299	34.4457	35.4412	39.0684	31.4372	35.3694	45.0728	38.6776	37.6748	30.431	50.4419	33.2966
sp|P46676|SUM1_YEAST	SUM1	Suppressor of mar1-1 protein	0	U	K.AKEEELINSSINEEDYAAK.S	12.4293	17.37	11.4986	15.093	12.2812	14.4432	15.2571	11.4055	13.7011	9.62766	6.99385	8.24478	9.1189	9.60913	8.01095	7.88387	7.15616	5.75989
sp|P25368|RRP7_YEAST	RRP7	Ribosomal RNA-processing protein 7	0	U	K.EDIHTHMAIFEQR.E	18.2855	26.0974	20.0743	21.8571	19.9715	20.49	19.2039	24.7256	17.3205	15.036	18.6263	14.4766	15.3466	18.5537	21.157	17.2747	16.128	14.7867
sp|P14743|NMT_YEAST	NMT1	Glycylpeptide N-tetradecanoyltransferase	0	U	R.AKPITGGLNPDNSNDIK.R	53.8626	84.0601	49.3573	76.6033	85.6341	68.5177	62.2652	84.5686	64.305	55.2721	53.2646	43.9744	49.1092	61.1408	58.8849	54.2601	40.6135	75.5801
sp|P14743|NMT_YEAST	NMT1	Glycylpeptide N-tetradecanoyltransferase	0	U	R.AKPITGGLNPDNSNDIK.R	4.16863	9.44682	3.1998	9.30502	11.1632	7.822	9.76919	8.71641	5.70988	5.89573	5.86932	6.75245	3.47975	7.40102	5.82599	5.88051	4.97816	12.1749
sp|P46680|AIP1_YEAST	AIP1	Actin-interacting protein 1	0	U	R.VWDVTTSK.C	39.3129	35.8909	28.4952	24.573	28.9505	28.0073	36.2426	32.6075	31.0444	28.7193	25.7573	19.8803	40.844	41.1623	33.1572	38.8019	28.2566	21.0684
sp|O14455|RL36B_YEAST	RPL36B	60S ribosomal protein L36-B	0	U	K.VTQMTPAPK.I	6.31702	7.13782	6.27938	5.46742	4.47091	5.29174	7.97569	6.14733	7.84728	8.97649	4.05822	3.39699	6.17101	9.13253	4.52698	6.69206	7.0615	5.2462
sp|P05745|RL36A_YEAST	RPL36A	60S ribosomal protein L36-A	0	U	K.VTSMTPAPK.I	6.31553	11.74	8.63682	8.00908	6.03742	6.77565	6.60891	6.08538	11.1222	8.41976	6.40002	9.32368	8.2849	11.6448	8.16292	6.57503	8.21669	8.87255
sp|P53251|SLX9_YEAST	SLX9	Ribosome biogenesis protein SLX9	0	U	R.FNQVLTNQDFQK.N	27.1164	31.1737	27.8118	29.3946	28.0093	24.1592	25.8322	24.9555	28.51	12.3885	8.84494	7.18599	8.4543	11.1786	9.21517	6.74074	9.0381	8.03109
sp|Q06705|CSR1_YEAST	CSR1	Phosphatidylinositol transfer protein CSR1	0	U	R.QLTEDQEVVLK.Q	47.5372	71.6631	65.2358	55.9779	50.9059	64.7553	52.7311	52.3036	50.8024	40.3512	37.6081	33.8821	43.3572	43.5821	37.3766	47.0769	28.5483	35.4996
sp|Q06705|CSR1_YEAST	CSR1	Phosphatidylinositol transfer protein CSR1	0	U	R.QLTEDQEVVLK.Q	12.5805	20.1186	21.2912	20.3142	13.0444	23.4656	16.1116	15.2232	19.0037	12.8303	11.3241	16.2482	9.96473	13.6678	13.2696	13.0896	8.29871	14.2101
sp|P21264|PUR6_YEAST	ADE2	Phosphoribosylaminoimidazole carboxylase	0	U	K.ELETCER.A	16.4481	23.0128	18.79	16.9747	14.9402	19.923	16.5262	16.3102	19.1444	0	0	0.0519687	0.0716912	0	0	3.7942e-05	1.6518e-05	0
sp|Q08108|PLB3_YEAST	PLB3	Lysophospholipase 3	0	U	K.RWDHISNAVESK.Q	10.3384	6.0116	8.30957	8.6423	5.358	7.66252	12.4991	7.38124	10.3686	7.87951	3.24515	6.13306	10.6543	10.5916	6.11952	7.12517	7.77285	7.9224
sp|P38858|SOL3_YEAST	SOL3	6-phosphogluconolactonase 3	0	U	K.ALCFVAEGSSK.Q	6.83498	8.56443	10.2567	6.48267	10.876	8.46372	7.47644	8.93644	9.23617	3.08794	4.3373	4.61412	5.11823	6.65553	2.63023	4.22765	5.13878	2.03507
sp|P38858|SOL3_YEAST	SOL3	6-phosphogluconolactonase 3	0	U	K.QNIM*HEIFDLK.N	23.8698	27.3335	21.651	23.7895	23.6879	21.5059	18.7099	23.6804	25.4653	21.8176	16.4656	20.6362	25.7433	25.4534	18.7667	23.9342	19.1902	16.0394
sp|Q02725|VTC3_YEAST	VTC3	Vacuolar transporter chaperone 3	0	U	K.TNAAFLK.I	27.4158	31.4712	28.4748	29.867	32.0559	28.0727	29.0499	29.1739	32.512	24.2491	24.0542	20.2544	25.0302	33.1025	27.0208	30.5183	21.8725	25.8738
sp|P12385|ERF1_YEAST	SUP45	Eukaryotic peptide chain release factor subunit 1	0	U	K.GQIPLYQK.M	75.6245	101.44	96.2398	73.3569	84.0496	85.9707	80.2248	82.5242	90.3731	75.1834	69.9203	71.2182	85.5757	89.2451	82.7236	70.037	58.0155	62.7352
sp|P54839|HMCS_YEAST	ERG13	Hydroxymethylglutaryl-CoA synthase	0	U	K.IVGDVQHIIK.E	44.5044	56.5101	50.2497	36.1507	49.8403	48.8977	45.0203	43.5424	43.9355	57.5376	48.0632	54.476	63.9114	69.6327	53.3582	57.59	46.709	45.0859
sp|P15790|CSK21_YEAST	CKA1	Casein kinase II subunit alpha	0	U	K.GPELLVDYR.M	13.3624	18.5732	17.7212	16.3942	15.9258	18.6568	15.8188	17.4795	21.8261	18.198	11.61	13.2878	14.815	20.5607	15.9338	18.2553	14.0305	14.3071
sp|P53297|PBP1_YEAST	PBP1	PAB1-binding protein 1	0	U	K.NPHTNDAK.R	14.8474	21.5132	14.1741	11.6301	14.096	14.1686	16.0961	14.5478	18.2185	8.78794	8.88506	5.05092	8.32956	11.8971	9.4794	10.333	7.4833	7.70327
sp|P53276|UTP8_YEAST	UTP8	U3 small nucleolar RNA-associated protein 8	0	U	R.YISDPGFLNK.V	77.6432	91.2627	70.9602	66.7709	81.6685	79.3668	70.8336	75.0111	77.1502	69.2832	59.8556	61.7554	77.4514	85.8228	79.9499	73.752	64.4201	57.5043
sp|P38825|TOM71_YEAST	TOM71	Protein TOM71	0	U	K.AVDLNPEYPPTYYHR.G	9.27979	10.1873	8.88894	10.4753	9.88566	12.0544	11.723	13.3108	9.42573	7.58403	10.4185	9.42449	10.6753	9.87925	9.89649	10.6519	11.0838	7.59479
sp|P11914|MPPA_YEAST	MAS2	Mitochondrial-processing peptidase subunit alpha	0	U	K.LVELEDMGR.Q	39.3084	42.3963	44.9738	38.8711	37.889	35.8256	38.3125	40.2263	38.3573	34.3742	26.4144	32.6803	42.4297	36.7595	35.4689	39.3227	32.2722	30.2882
sp|P40318|DOA10_YEAST	SSM4	ERAD-associated E3 ubiquitin-protein ligase DOA10	0	U	R.DHIEPNPIDMWANR.R	17.4174	21.9412	17.484	16.3646	12.8067	14.2327	18.5923	14.0667	21.5393	10.5205	9.50467	10.038	11.3533	11.6668	11.368	10.2447	9.37722	8.38069
sp|P38274|HSL7_YEAST	HSL7	Protein arginine N-methyltransferase HSL7	0	U	K.EIVGQVFK.D	24.184	29.1323	23.7361	26.71	21.9941	26.3782	21.4519	21.6554	25.2073	22.1288	24.8679	22.8434	26.0031	26.2157	24.7112	26.3794	27.8231	25.1063
sp|P41697|BUD6_YEAST	BUD6	Bud site selection protein 6	0	U	K.LCCEEQEK.N	7.02432	7.57554	11.0243	6.85365	14.7927	8.84525	6.39077	6.64614	11.035	7.37825	5.06855	8.29477	7.66369	8.85101	7.29864	9.08081	5.15318	5.47631
sp|P53195|COG7_YEAST	COG7	Conserved oligomeric Golgi complex subunit 7	0	U	R.TVTNISTVR.E	4.40121	8.8251	9.63489	5.66957	4.13054	5.81963	7.43906	6.35162	7.06769	7.38203	3.36993	5.27398	6.54112	7.65613	6.34931	5.25121	6.48826	7.64344
sp|Q05468|RQC1_YEAST	RQC1	Ribosome quality control complex subunit 1	0	U	K.NHTAEAAK.D	9.50942	5.21689	7.69104	8.55082	7.98252	6.26826	6.08707	6.06816	9.55944	5.76426	5.82291	3.89803	6.073	7.73098	8.90181	8.34763	4.8752	5.3278
sp|Q04172|SHE9_YEAST	SHE9	Sensitive to high expression protein 9, mitochondrial	0	U	R.YHEEQIWSDK.I	21.3292	28.7645	27.1046	22.6301	25.7506	27.7164	26.7392	24.4402	22.1882	22.5366	24.2424	21.8424	23.0185	29.3472	23.1932	27.0157	22.1741	23.6769
sp|P32582|CBS_YEAST	CYS4	Cystathionine beta-synthase	0	U	K.YADVFGNATVK.D	16.3349	16.5521	12.8444	13.6173	12.1709	12.55	14.0158	11.5915	15.1876	11.7299	12.2762	9.60553	11.6319	15.3247	14.1615	15.0954	9.35984	10.9619
sp|P33203|PRP40_YEAST	PRP40	Pre-mRNA-processing protein PRP40	0	U	K.ELISQEELLLR.E	5.26537	8.06322	10.1397	8.26867	8.42965	9.59371	4.36509	8.46839	7.67993	3.89702	3.37069	8.11832	3.00166	4.9567	4.54904	2.63706	3.21742	2.67645
sp|P47045|TIM54_YEAST	TIM54	Mitochondrial import inner membrane translocase subunit TIM54	0	U	K.HM*FVYEKPPKEEPESDI.-	6.91352	9.86972	7.50602	6.65859	9.44827	10.5945	6.30376	8.01304	8.23819	5.96441	6.4906	3.40475	8.15181	7.09438	6.53521	6.21171	6.94353	5.48337
sp|P12686|RT13_YEAST	MRP13	37S ribosomal protein MRP13, mitochondrial	0	U	R.QYQNALSESSDPYDTHLK.A	10.4553	11.9282	6.84138	10.3341	11.6625	10.8643	7.93842	10.8313	11.7102	8.00299	8.63968	5.53482	10.8671	9.47667	12.4309	7.40645	7.06455	10.1769
sp|P53201|SWC4_YEAST	SWC4	SWR1-complex protein 4	0	U	K.ALGVITHGEK.L	7.38215	6.18932	6.71617	6.41152	4.21504	6.66261	4.81279	4.38978	4.8536	6.77782	4.57284	6.24176	6.66775	4.08239	5.88197	7.05963	5.98325	7.71718
sp|P40413|TCPE_YEAST	CCT5	T-complex protein 1 subunit epsilon	0	U	K.IDNVIISGK.D	22.087	23.1429	30.8454	22.977	17.578	19.7051	22.4922	21.7418	24.0377	13.5083	11.3532	12.7947	22.5743	20.3745	21.2121	18.3959	14.9491	13.5478
sp|P43560|LAM5_YEAST	LAM5	Membrane-anchored lipid-binding protein LAM5	0	U	R.STTPTSPVSQPSIISHR.R	6.29624	11.3706	9.38601	13.0829	13.0463	13.5654	10.739	12.7478	11.7662	5.43689	6.5225	5.17739	5.24459	5.76322	9.53298	5.8625	5.93719	6.75918
sp|Q02326|RL6A_YEAST	RPL6A	60S ribosomal protein L6-A	1	R	K.ALIAEIK.K	559.05	668.099	540.941	535.875	584.705	572.458	507.985	572.931	570.073	531.451	444.299	517.447	566.787	668.087	515.023	548.985	422.641	410.84
sp|Q02326|RL6A_YEAST	RPL6A	60S ribosomal protein L6-A	1	R	K.ALIAEIK.K	9.91339	8.98325	8.38045	8.65758	9.07916	7.46328	6.75709	7.46644	8.17065	8.5069	8.41191	9.11129	5.64314	11.1561	5.69235	8.33889	7.26897	6.44062
sp|Q12680|GLT1_YEAST	GLT1	Glutamate synthase [NADH]	0	U	K.KFGEDGLPK.D	8.00542	15.226	12.7265	10.1361	7.26094	11.1876	11.2523	8.47614	7.02732	9.33456	7.24076	9.96	13.4378	10.0956	8.15857	9.7904	10.0525	7.57553
sp|P05374|CHO2_YEAST	CHO2	Phosphatidylethanolamine N-methyltransferase	0	U	K.ESVTEIK.A	13.0251	15.0594	10.6742	12.2665	13.4708	13.4709	14.3142	12.5554	11.539	4.97465	5.13386	8.95001	10.0565	8.46665	6.73498	6.80526	6.23272	3.59759
sp|Q04373|PUF6_YEAST	PUF6	Pumilio homology domain family member 6	0	U	K.GSQLLAK.L	7.83296	10.5197	8.89793	7.47183	5.93126	7.18638	7.79689	8.81949	7.83859	5.4556	5.81259	2.25412	6.52155	5.97364	6.26727	6.45474	4.84257	6.07184
sp|P40486|SHQ1_YEAST	SHQ1	Protein SHQ1	0	U	K.DSTNPNLVM*PIEFTDEEQK.Q	10.4402	17.9286	15.0921	10.3043	9.63412	12.7702	9.84597	10.4731	14.8233	12.4999	11.5012	12.5068	15.1607	13.5699	13.104	14.3346	14.3118	10.6801
sp|P40486|SHQ1_YEAST	SHQ1	Protein SHQ1	0	U	K.DSTNPNLVM*PIEFTDEEQK.Q	17.4717	18.2923	15.6517	17.2365	13.3372	18.2532	18.2286	18.0011	16.0235	14.4402	15.477	16.6973	17.0381	18.5829	18.5877	18.4891	15.5277	18.6123
sp|P40987|CIN1_YEAST	CIN1	Chromosome instability protein 1	0	U	K.NFTDAFDQLPER.E	17.5272	19.964	19.3683	19.8674	17.2346	20.3339	17.0801	18.5591	15.1653	13.0925	12.7321	16.4414	14.9342	21.7639	17.6247	17.6812	15.9044	16.4419
sp|P40987|CIN1_YEAST	CIN1	Chromosome instability protein 1	0	U	R.QLQALQVACQK.H	10.5168	7.69352	12.8648	9.81931	10.7359	11.9856	9.42974	12.307	12.3633	11.649	14.7583	7.43478	7.7582	9.75273	9.56097	8.48118	10.429	9.34104
sp|P39742|SEC72_YEAST	SEC72	Translocation protein SEC72	0	U	K.GLFESGMK.N	27.2436	38.9687	36.2503	33.4208	27.5344	32.6397	25.3877	32.848	40.5518	33.8546	33.717	31.1552	43.4873	46.9982	36.1993	32.9542	31.5715	28.7764
sp|Q12180|HAL9_YEAST	HAL9	Halotolerance protein 9	0	U	K.LVSIESK.I	7.12241	8.49329	5.74616	7.48162	5.84792	7.03037	5.55703	5.57824	6.09345	4.71403	4.14778	4.67418	4.46012	10.1948	6.45971	7.41044	6.80839	6.89169
sp|Q03921|DOP1_YEAST	DOP1	Protein dopey	0	U	K.MEAEENPSETETNDSHLDR.K	5.83034	13.3756	13.9313	11.0762	14.3516	10.6509	9.43498	13.4403	12.806	8.17431	8.99328	7.39215	9.53293	11.171	12.6298	9.78823	10.5769	9.12592
sp|P53219|IMO32_YEAST	IMO32	Probable alcohol acetyltransferase	0	U	R.IGGNELVR.R	22.0464	25.2019	23.3154	20.6199	23.5095	21.3071	16.0695	17.8869	17.9972	21.2603	21.5898	22.411	23.2524	26.1949	21.7751	21.5089	17.8872	20.1301
sp|P39677|RRF2M_YEAST	MEF2	Ribosome-releasing factor 2, mitochondrial	0	U	R.GEFNIEYSDMEK.V	21.0829	23.8668	25.2207	20.7163	14.9538	22.5798	28.3315	20.7288	28.1198	17.0151	16.2922	17.7544	18.5252	19.8373	18.0367	20.4261	19.994	17.6503
sp|P39677|RRF2M_YEAST	MEF2	Ribosome-releasing factor 2, mitochondrial	0	U	K.VGCLVNNNK.N	10.3284	16.3256	13.2039	10.0669	11.2112	15.0947	13.5909	10.8531	12.5354	11.403	9.59004	7.73321	8.47662	11.1035	9.90317	10.7632	6.94358	9.79925
sp|P0CX83|RL19B_YEAST	RPL19B	60S ribosomal protein L19-B	1	R	K.ALNEEAEAR.R	26.3084	37.1264	30.587	29.182	27.9874	26.9126	25.5207	27.0859	29.6914	15.6629	13.039	14.0413	19.3045	19.7018	14.8281	17.1307	10.6357	15.1596
sp|Q08822|ETFD_YEAST	CIR2	Probable electron transfer flavoprotein-ubiquinone oxidoreductase, mitochondrial	0	U	K.SDIGIPLPK.E	30.9795	39.3099	39.7725	34.7817	31.879	34.7031	30.5527	31.9101	39.7751	26.8508	30.9234	30.9716	36.8948	39.8279	35.0841	38.3757	34.4806	32.8155
sp|P54784|ORC1_YEAST	ORC1	Origin recognition complex subunit 1	0	U	K.TVIEDENEEQIYDDEDK.D	4.7038	7.47821	5.77993	4.54742	3.1554	6.86872	8.38204	6.06076	5.73999	8.36184	4.88444	5.4971	7.43226	6.01278	4.91964	5.31886	7.28515	5.39401
sp|Q03048|COFI_YEAST	COF1	Cofilin	0	U	K.M*VYASSK.D	78.9889	95.6829	86.7553	92.3118	89.8114	96.7287	84.523	97.1002	84.032	89.2666	90.943	81.0533	85.0369	95.6123	88.7467	86.632	66.032	75.1584
sp|Q01477|UBP3_YEAST	UBP3	Ubiquitin carboxyl-terminal hydrolase 3	0	U	K.SSSPLLSK.Q	10.4531	14.3989	11.9923	8.34685	10.1727	10.5527	12.4109	11.541	11.7937	11.0122	5.93074	7.26278	8.55151	9.25191	8.30218	10.0611	9.26343	6.2932
sp|P07248|ADR1_YEAST	ADR1	Regulatory protein ADR1	0	U	K.IITTNNNMNSK.I	20.1713	21.1389	20.0895	24.405	21.9439	28.4296	24.4396	26.844	22.9379	6.23439	9.46296	6.64971	12.7776	15.0613	11.6377	7.48861	10.3728	12.1809
sp|P05743|RL26A_YEAST	RPL26A	60S ribosomal protein L26-A	1	R	K.FAVQVDK.V	38.1429	48.8859	46.6268	41.9994	39.5352	38.9103	43.8271	37.4133	40.5973	31.7845	30.9428	35.1175	34.1822	32.7227	27.4427	31.0692	29.307	29.6713
sp|P52593|NU188_YEAST	NUP188	Nucleoporin NUP188	0	U	R.QNVTSSGDHNK.L	8.38266	11.8929	8.53417	9.89099	8.71473	6.99544	6.44164	10.2796	5.7365	8.48664	6.71866	6.12727	4.76822	5.98155	8.3719	6.35023	5.42954	10.052
sp|P37304|PAM1_YEAST	PAM1	Protein PAM1	0	U	K.IMQLQNSESTLK.N	14.4056	21.6286	17.2242	17.3267	16.6039	15.391	17.9678	17.0973	17.0619	16.3369	14.4324	11.464	22.4296	19.9698	14.8699	17.8905	16.8484	16.4088
sp|O13297|CET1_YEAST	CET1	mRNA-capping enzyme subunit beta	0	U	R.VSYIHNDSCTR.I	14.195	19.4344	12.6682	15.6942	19.5672	15.9139	18.3819	16.5438	17.6128	8.96427	8.89137	8.28345	11.845	11.9082	9.839	11.0928	7.91268	11.2135
sp|P39986|ATC6_YEAST	SPF1	Manganese-transporting ATPase 1	0	U	K.FNYSTTK.N	29.2176	41.3761	36.6645	33.4407	33.7171	34.6685	35.0098	32.4052	33.0792	23.9827	17.8436	16.9886	27.9648	26.9015	23.5653	23.6056	13.5398	14.4394
sp|Q08234|YO075_YEAST	YOL075C	Uncharacterized ABC transporter ATP-binding protein/permease YOL075C	0	U	K.ANMDNESLSPTPISEK.Q	5.79567	7.78179	5.71771	5.85464	3.8136	6.50401	4.8698	5.47142	4.7247	6.17422	3.9437	6.39636	6.74292	6.17328	6.38614	9.62586	5.53641	2.95964
sp|P39692|MET10_YEAST	MET10	Sulfite reductase [NADPH] flavoprotein component	0	U	K.LRPDLPVK.N	15.0749	17.3797	16.53	13.5347	13.7466	12.3029	13.7269	14.719	12.567	11.9037	8.72846	11.0023	13.4579	14.87	12.0396	12.4928	15.0873	12.5973
sp|P32452|PHA2_YEAST	PHA2	Putative prephenate dehydratase	0	U	R.VLFLGPK.G	6.6504	10.8453	12.5131	7.44077	9.87417	8.94433	12.4739	10.5617	9.62045	9.5645	7.75982	9.25611	12.8902	12.4599	9.05626	10.2081	8.71978	9.75366
sp|Q07551|KAR_YEAST	YDL124W	NADPH-dependent alpha-keto amide reductase	0	U	K.SEAQIILR.W	7.32876	10.3351	10.622	9.83367	9.02261	11.606	14.9027	11.4602	12.8102	11.0528	12.4337	8.08369	19.9466	15.4207	14.2548	19.358	13.8341	11.2936
sp|P18963|IRA1_YEAST	IRA1	Inhibitory regulator protein IRA1	0	U	R.LSGVPTTK.R	19.6096	22.2616	20.6351	20.0657	22.521	21.0101	23.0625	21.9872	19.5938	10.7188	13.4454	13.7792	13.2022	13.2814	14.6815	11.6274	12.3986	9.45189
sp|P35817|BDF1_YEAST	BDF1	Bromodomain-containing factor 1	0	U	K.EPAPAPPPEPDMNNLPQNPIPK.H	17.1064	25.1746	16.6985	17.9436	20.8031	15.3945	15.2428	19.5462	24.0893	6.33507	7.42288	5.63838	6.66347	10.8704	10.022	8.00923	6.00584	5.46991
sp|P35817|BDF1_YEAST	BDF1	Bromodomain-containing factor 1	0	U	K.RPMDLSTIER.K	10.0252	13.1053	17.2493	12.9576	18.0108	11.6611	12.685	13.4082	11.5202	11.9005	15.0418	12.7893	13.9638	16.1752	12.3222	13.5964	11.1848	12.7709
sp|P00815|HIS2_YEAST	HIS4	Histidine biosynthesis trifunctional protein	0	U	K.TSEIM*HLVNPIIENVR.D	14.592	17.2328	18.5434	19.1237	12.4647	11.1997	14.3439	13.2336	10.5088	16.1191	16.1712	14.8495	13.6724	14.5005	12.3304	11.5385	13.4143	12.8587
sp|P38339|RGD1_YEAST	RGD1	RHO GTPase-activating protein RGD1	0	U	K.QSYITALQK.M	33.715	41.0508	36.7256	37.3024	39.882	45.7874	36.3579	39.9627	40.5863	39.1581	37.2798	34.5668	43.1063	46.2612	42.4645	37.6597	34.679	35.7409
sp|P07253|CBP6_YEAST	CBP6	Cytochrome B pre-mRNA-processing protein 6	0	U	R.LINAVDGK.K	8.85186	9.99944	7.36141	5.43657	8.02441	8.31628	6.85855	9.29198	8.93812	5.87219	6.10764	5.24859	8.86975	4.34288	4.50067	8.86461	9.54318	7.89926
sp|P07253|CBP6_YEAST	CBP6	Cytochrome B pre-mRNA-processing protein 6	0	U	R.TSGPLGLNK.E	6.89603	8.51243	6.03764	9.14831	4.95599	5.77198	7.41447	8.18484	10.3287	7.03432	7.33101	5.30265	5.46362	9.31721	8.33106	6.89968	7.95779	6.08174
sp|P38742|NPR3_YEAST	NPR3	Nitrogen permease regulator 3	0	U	K.KLDDEDGQSR.D	24.3293	31.2787	26.214	26.2155	27.0048	24.1281	22.0493	26.1268	29.0789	25.7239	22.1689	20.2053	20.3956	24.8042	19.2938	20.0536	18.0233	17.7171
sp|P32497|EIF3C_YEAST	NIP1	Eukaryotic translation initiation factor 3 subunit C	0	U	R.ISLNSSNNASADER.A	6.21085	7.63589	10.9457	5.97623	5.56951	6.2307	8.98564	8.25627	3.74849	5.62992	6.07588	9.32528	4.33334	8.85159	7.44118	5.63825	7.42229	3.88123
sp|P06103|EIF3B_YEAST	PRT1	Eukaryotic translation initiation factor 3 subunit B	0	U	K.NFMPLEAK.A	15.9271	14.1021	11.9556	12.986	13.8012	13.3271	16.5024	13.2942	14.4213	14.8671	9.71648	11.9819	13.6	17.9418	18.8719	13.2912	10.4975	10.1363
sp|Q08204|SMC5_YEAST	SMC5	Structural maintenance of chromosomes protein 5	0	U	K.MLCQTSK.I	17.0525	19.3317	23.2488	19.3308	16.4099	14.9721	17.2064	16.0293	16.2463	9.40632	11.8927	7.5959	8.17653	10.0968	7.81146	11.2096	7.35909	7.42777
sp|P36008|EF1G2_YEAST	TEF4	Elongation factor 1-gamma 2	0	U	K.ALTYTPPK.K	37.5828	42.7439	30.5238	28.6523	28.4467	36.5218	29.6006	33.6066	31.4054	30.8931	29.0015	32.989	41.9934	43.0666	38.6855	34.6975	30.1339	28.371
sp|Q03433|VPS71_YEAST	VPS71	Vacuolar protein sorting-associated protein 71	0	U	K.NVIYHNVYNK.R	14.9071	16.4056	13.4658	9.10043	13.3295	14.4003	16.0991	12.9598	15.8411	14.3054	11.7539	12.6485	11.4815	15.4956	12.2364	15.0183	12.3226	15.1655
sp|P06839|RAD3_YEAST	RAD3	General transcription and DNA repair factor IIH helicase subunit XPD	0	U	K.GTVVDEK.C	27.1664	34.8154	27.861	22.2916	18.6555	28.8229	23.761	25.2916	27.6735	18.5468	21.7508	24.2055	25.3143	31.6385	26.2672	26.1664	23.0146	22.3307
sp|P39965|SYPM_YEAST	AIM10	Probable proline--tRNA ligase, mitochondrial	0	U	K.DNEDIMFSK.I	26.029	34.3443	26.1469	27.0747	25.2799	29.9311	27.6193	25.8219	32.1735	29.3852	28.4811	28.2866	37.7436	41.2116	33.4046	33.2351	35.4355	28.8866
sp|P39965|SYPM_YEAST	AIM10	Probable proline--tRNA ligase, mitochondrial	0	U	K.SNFPDFPLK.K	5.19239	8.07212	7.39583	2.69373	4.0966	6.07594	4.86718	5.57021	6.93118	2.07305	6.62553	3.56068	8.83604	8.14821	7.27609	6.47627	6.09794	5.45345
sp|P38753|HSE1_YEAST	HSE1	Class E vacuolar protein-sorting machinery protein HSE1	0	U	R.ALYDLTTNEPDELSFR.K	21.3026	18.6668	20.0452	21.4657	16.4203	18.8721	22.2972	20.416	22.5093	18.883	16.7911	18.4857	16.1461	18.3752	18.9257	17.8659	13.4583	15.4196
sp|P47108|URB2_YEAST	URB2	Nucleolar pre-ribosomal-associated protein 2	0	U	R.ELSDFFAK.I	10.2757	14.9296	11.4575	8.81108	9.62356	11.5815	9.75446	10.2697	12.6083	9.23613	10.4948	8.88167	12.3081	13.4086	12.6223	9.2265	8.68278	7.47524
sp|Q04600|TMA64_YEAST	TMA64	Translation machinery-associated protein 64	0	U	R.SAVSQYISVK.N	49.0888	57.9471	53.9036	50.8807	51.0745	53.2526	44.5651	56.9061	55.1747	64.9731	50.1502	51.3553	66.3308	72.9487	50.9318	68.8831	53.4189	55.9846
sp|Q04600|TMA64_YEAST	TMA64	Translation machinery-associated protein 64	0	U	K.WIDFENK.L	8.70105	11.9792	11.9821	8.98561	8.3673	13.4882	11.0357	12.9321	10.55	8.45259	9.57115	8.41807	13.935	11.1321	11.4601	10.0689	11.3543	8.17405
sp|P47047|MTR4_YEAST	MTR4	ATP-dependent RNA helicase DOB1	0	U	K.ISESQAVIQLDDLR.R	3.92176	7.85277	7.85839	5.14104	7.57028	7.188	5.2334	8.11931	5.62024	7.99153	5.36686	4.93991	5.8228	7.75018	6.93969	3.2862	5.77777	7.32953
sp|P48362|HGH1_YEAST	HGH1	Protein HGH1	0	U	K.M*IMDPEHGTR.V	15.1143	20.5953	18.331	14.2774	14.3477	15.0315	16.6178	21.8328	14.3309	18.9498	14.6755	17.2263	23.0861	19.5482	19.0306	18.0449	18.2254	18.7798
sp|P40989|FKS2_YEAST	GSC2	1,3-beta-glucan synthase component GSC2	1	R	R.EDDQFSR.V	17.7862	19.1495	17.7546	16.5893	19.3045	14.3634	15.4268	17.8471	18.3263	18.0813	18.9517	22.7102	20.6797	24.0883	22.6104	25.3138	16.7116	18.9946
sp|P40989|FKS2_YEAST	GSC2	1,3-beta-glucan synthase component GSC2	1	R	K.LHYGHPDFINATFM*TTR.G	3.757	4.24761	3.55619	4.60624	9.04568	8.04598	6.97596	9.76	4.5067	7.92251	8.06313	4.74904	3.5437	4.58374	6.47764	5.50943	4.73445	4.78052
sp|Q04952|FKS3_YEAST	FKS3	1,3-beta-glucan synthase component FKS3	0	U	R.LSGNPILGDGK.S	0	1.56779	1.73639	2.81013	1.17325	1.8571	1.85945	1.24863	0	41.5545	41.1842	40.2011	52.352	56.7167	51.4701	48.6621	45.0567	46.4671
sp|Q12063|UPPS_YEAST	NUS1	Dehydrodolichyl diphosphate synthase complex subunit NUS1	0	U	R.LTEFYWEK.D	30.3984	47.9817	43.9005	37.7113	34.8204	39.685	36.8168	33.1276	34.9788	46.6914	39.1781	44.7308	49.4703	56.0714	47.0963	53.4716	44.562	45.6169
sp|P38786|RPP1_YEAST	RPP1	Ribonuclease P/MRP protein subunit RPP1	0	U	K.VTSQAVNNLIK.T	14.7728	15.677	16.8443	15.5267	15.1186	13.6082	12.621	15.7881	12.5101	18.9812	15.6796	11.1366	14.4612	16.1466	19.3739	14.4847	12.7531	14.421
sp|P36120|DBP7_YEAST	DBP7	ATP-dependent RNA helicase DBP7	0	U	R.VLDHLQNTK.V	5.70641	11.2701	13.0047	8.86827	9.25527	12.3386	10.7499	6.46783	11.4625	11.8171	11.6189	13.2134	16.3079	15.1227	12.2741	16.2603	11.4959	13.5146
sp|P21801|SDHB_YEAST	SDH2	Succinate dehydrogenase [ubiquinone] iron-sulfur subunit, mitochondrial	0	U	K.GLNPGLAIAEIK.K	37.586	53.2279	46.235	49.9548	51.1652	57.7081	51.3219	43.1134	50.5579	42.8134	39.4052	41.3681	46.8594	69.3097	49.2444	48.0441	41.3364	43.002
sp|P38992|SUR2_YEAST	SUR2	Sphingolipid C4-hydroxylase SUR2	0	U	K.AMNAAENEVK.K	23.1566	26.982	19.2508	18.671	21.4437	20.8419	19.652	24.7906	22.4014	9.13015	7.887	10.0752	10.5848	10.3354	11.1538	9.92599	11.44	6.97593
sp|P20051|PYRC_YEAST	URA4	Dihydroorotase	0	U	K.DLTPDLIHEAAQQHAIR.G	10.4131	12.73	12.2691	12.1247	10.5387	12.6206	8.30385	11.7116	11.2356	12.9082	8.69736	8.27836	10.8906	15.476	14.1811	9.54145	6.8561	11.163
sp|P39929|SNF7_YEAST	SNF7	Vacuolar-sorting protein SNF7	0	U	K.QSENSVK.D	13.1884	13.1898	7.9521	9.54593	15.0971	12.2313	11.7424	10.3223	12.4996	5.90942	5.18016	5.67692	5.78162	6.9237	4.84873	3.78788	4.29322	4.28722
sp|P39522|ILV3_YEAST	ILV3	Dihydroxy-acid dehydratase, mitochondrial	0	U	K.AM*QFNTIGVSDGISM*GTK.G	13.251	13.9455	7.37525	12.7085	16.1927	12.698	10.2303	11.2556	10.5868	13.4122	12.4745	9.976	10.1558	11.9048	15.8429	12.4893	8.81816	8.67906
sp|Q04081|LCMT1_YEAST	PPM1	Leucine carboxyl methyltransferase 1	0	U	K.FSHGLWISYDPIGGSQPNDR.F	14.9324	17.6194	16.1514	18.4335	17.4252	14.8683	14.8586	16.6979	16.3485	14.4383	16.2181	21.891	15.8694	18.6115	17.2988	19.3288	18.2171	18.214
sp|P16522|CDC23_YEAST	CDC23	Anaphase-promoting complex subunit CDC23	0	U	K.FSENLGSQR.T	10.5441	15.4177	13.9355	11.9336	10.3383	10.491	11.3951	9.16831	14.7473	10.5311	6.63145	8.24863	11.8327	12.7082	10.2043	11.7565	11.5194	10.5954
sp|P12868|PEP5_YEAST	PEP5	E3 ubiquitin-protein ligase PEP5	0	U	R.GRPSLVLNSK.N	9.91695	4.49088	13.1733	6.56984	3.28136	5.48041	6.84431	5.60764	4.09507	5.90187	6.32225	4.33106	5.04241	3.08259	7.14002	7.84287	4.08038	4.66001
sp|P38187|UBP13_YEAST	UBP13	Ubiquitin carboxyl-terminal hydrolase 13	0	U	K.IAASDINSDSEPSK.S	12.5024	17.9118	16.1517	15.5681	14.3351	17.8468	12.1441	14.1373	11.6702	12.5169	9.49211	10.0592	9.20579	12.8219	10.1448	16.3683	10.428	12.4245
sp|P54885|PROA_YEAST	PRO2	Gamma-glutamyl phosphate reductase	0	U	K.EFLSLDLAAK.F	47.5874	71.6424	54.4092	59.103	45.4075	57.2385	53.2745	50.1223	56.8858	50.5142	49.5612	58.8809	58.4867	69.1918	57.2622	57.3979	51.026	56.5958
sp|P54885|PROA_YEAST	PRO2	Gamma-glutamyl phosphate reductase	0	U	K.IDLAVAK.E	21.9828	24.5247	19.6843	15.7312	21.4377	20.487	18.4908	22.6396	17.758	19.076	14.2444	15.0403	20.9371	21.3618	17.3388	14.8224	14.3512	11.4297
sp|P27614|CBPS_YEAST	CPS1	Carboxypeptidase S	0	U	K.TILGAPFCPR.R	5.92819	5.01694	4.90152	2.6972	5.52207	6.14424	5.19786	4.04243	3.66803	10.5591	7.84327	8.89566	8.0847	15.1197	9.59054	11.8791	7.92068	8.09798
sp|P04387|GAL80_YEAST	GAL80	Galactose/lactose metabolism regulatory protein GAL80	0	U	K.NLVIDIHGTK.G	14.0041	15.2791	15.9404	15.9093	15.2676	16.1175	16.4191	17.1533	14.4002	15.5221	12.8463	14.6406	20.0443	17.5119	13.4667	17.8782	16.1282	17.5483
sp|P41058|RS29B_YEAST	RPS29B	40S ribosomal protein S29-B	0	U	R.VCSSHTGLVR.K	50.9475	73.5386	52.7492	42.3869	70.6878	51.4096	41.0613	53.9139	29.1856	27.5304	28.3912	15.506	13.012	26.8909	18.1588	18.2219	11.0869	14.3536
sp|P53540|SPC98_YEAST	SPC98	Spindle pole body component SPC98	0	U	K.SQNQFDLIR.L	6.32114	8.14293	9.65292	6.99945	7.73888	6.90739	7.76347	5.4466	8.69475	8.91677	7.26171	8.15642	4.64934	8.5209	5.66483	7.84848	7.89721	11.0862
sp|P32784|GPT1_YEAST	SCT1	Glycerol-3-phosphate O-acyltransferase 1	0	U	K.TSADQAYIYQEPSATK.K	3.83857	10.1202	8.79545	5.0872	8.29628	7.68481	8.14645	8.32497	5.60106	3.46108	4.8082	5.37608	5.89818	7.91827	7.8551	7.32204	5.27378	5.3645
sp|P49960|PRP24_YEAST	PRP24	U4/U6 snRNA-associated-splicing factor PRP24	0	U	R.ELTTVLVK.N	22.1928	25.9589	19.6113	22.0878	21.7294	25.9411	19.563	22.9288	30.8393	21.9627	21.6101	20.9551	24.7983	27.4469	27.8482	25.2356	20.8733	20.2511
sp|P36112|MIC60_YEAST	MIC60	MICOS complex subunit MIC60	0	U	K.HANEVGLLSITQVK.E	12.1139	11.7971	10.3954	13.0665	10.7232	8.61616	11.6478	10.232	7.95206	6.00994	8.01888	4.71964	10.1006	9.31976	11.1759	7.40746	7.24426	8.26899
sp|Q05931|HSP7Q_YEAST	SSQ1	Heat shock protein SSQ1, mitochondrial	0	U	K.EYSNIVEDIK.A	6.85871	10.1033	5.46824	6.38295	6.49745	10.2439	8.92271	10.8657	7.58198	9.04468	5.84802	5.17774	8.99246	9.99879	6.99716	8.20299	5.33386	4.78749
sp|P53877|IPI3_YEAST	IPI3	Pre-rRNA-processing protein IPI3	0	U	K.SIVLDPADR.A	97.4526	130.498	122.879	104.624	94.1908	102.34	98.0269	96.8332	113.204	97.2445	86.8464	92.1304	120.646	110.158	109.08	100.751	92.3579	96.879
sp|P40469|MET18_YEAST	MET18	DNA repair/transcription protein MET18/MMS19	0	U	K.LTASSPVVK.N	7.90968	9.50989	8.58721	10.7265	10.2031	11.4337	6.56592	9.14432	10.3123	7.26984	6.05381	8.56806	10.0744	11.8947	10.0113	13.2439	10.439	10.6628
sp|Q12449|AHA1_YEAST	AHA1	Hsp90 co-chaperone AHA1	0	U	K.NCIGWAK.E	7.4242	9.5509	10.1046	7.67634	10.4393	9.17713	9.96445	9.20387	8.61567	5.42261	6.45339	5.66042	8.47877	7.83314	10.1094	7.91355	8.48264	4.86799
sp|P11938|RAP1_YEAST	RAP1	DNA-binding protein RAP1	0	U	R.NMTMDPNHVPGSEPNFAAYR.T	40.6563	53.6456	50.3665	46.6318	47.3742	47.7329	41.6961	46.9422	47.7921	29.0447	25.7954	27.9819	31.7782	37.6856	32.7719	28.5022	31.0825	35.6897
sp|P41543|OST1_YEAST	OST1	Dolichyl-diphosphooligosaccharide--protein glycosyltransferase subunit 1	0	U	K.ANGNSFEFGPWEDIPR.F	8.31458	11.9032	9.15834	9.24956	4.18441	6.55578	8.81122	11.4169	8.32501	6.1465	7.20714	8.35909	6.74323	10.5724	8.39214	9.82337	6.97559	8.16139
sp|P33753|TRM2_YEAST	TRM2	tRNA (uracil(54)-C(5))-methyltransferase	0	U	R.KFEQEFK.N	9.8329	8.05354	7.51097	10.4996	11.6086	8.53632	5.46724	11.5177	10.0444	12.2624	13.9896	7.09252	6.62885	11.425	12.8222	6.69988	4.78616	8.85502
sp|P31688|TPS2_YEAST	TPS2	Trehalose-phosphatase	0	U	K.VALTWHYR.R	6.00587	10.0406	5.72064	7.9375	8.3365	7.55875	8.55937	7.80105	5.4636	5.94162	4.22806	5.22563	6.82555	9.2507	7.73727	7.20255	6.03139	8.1086
sp|P40851|AXL1_YEAST	AXL1	Putative protease AXL1	0	U	K.NDYSDLK.T	25.1762	29.7994	25.9989	25.167	26.7728	24.0297	22.3187	22.0766	27.5862	26.1992	19.8605	21.4555	24.1193	26.2939	21.6012	26.0734	23.911	23.3928
sp|P51862|ROM2_YEAST	ROM2	RHO1 GDP-GTP exchange protein 2	0	U	K.ANLCIGCK.K	16.0579	22.8695	22.3598	20.4152	20.6729	19.5477	20.3561	22.1521	17.6482	13.1659	13.6051	10.1604	14.7863	19.5151	13.9594	13.5544	11.7636	11.1536
sp|P53145|LSG1_YEAST	LSG1	Large subunit GTPase 1	0	U	K.EQVQNAAK.A	66.7959	71.1432	69.4652	59.0711	68.4616	69.7981	63.6373	76.1672	75.9922	61.0942	53.9762	49.345	65.2117	63.5955	64.3144	60.6778	42.3352	51.0614
sp|P32565|RPN2_YEAST	RPN2	26S proteasome regulatory subunit RPN2	0	U	R.EM*AALIASK.V	11.4793	11.9815	12.6827	15.1265	14.1488	11.0701	10.0271	11.5597	11.3687	9.5475	12.4776	9.33662	9.01637	14.2589	11.2781	12.2731	12.9948	14.5404
sp|P47169|MET5_YEAST	MET5	Sulfite reductase [NADPH] subunit beta	1	R	K.IVQLLSK.W	6.16511	8.49273	7.90673	6.97106	7.32151	7.75499	6.07917	5.48362	8.94834	6.83477	5.93351	8.78329	5.34413	7.54329	8.49989	6.32364	4.75591	7.27647
sp|Q07938|MTAP_YEAST	MEU1	S-methyl-5'-thioadenosine phosphorylase	0	U	K.EIPEFM*HTGDGLR.G	23.8759	29.2062	32.2433	24.067	25.7738	27.9414	30.16	30.6226	32.9227	26.19	29.7013	25.8453	36.2512	37.9881	32.4575	31.4648	29.684	32.0807
sp|Q07938|MTAP_YEAST	MEU1	S-methyl-5'-thioadenosine phosphorylase	0	U	K.EIPEFMHTGDGLR.G	9.27831	13.0931	8.73748	7.03613	8.81526	6.6651	9.32625	9.55232	9.45094	8.59747	7.49109	6.99869	10.6115	7.90377	6.13817	8.864	9.99318	5.25175
sp|P07267|CARP_YEAST	PEP4	Saccharopepsin	0	U	K.YDHEASSSYK.A	28.5448	40.6675	33.4012	30.6137	39.5207	39.1876	45.023	41.8658	30.0719	134.211	124.688	121.81	155.258	166.335	153.762	159.685	127.773	137.428
sp|P07267|CARP_YEAST	PEP4	Saccharopepsin	0	U	K.YLTQFEK.A	23.3667	27.5359	22.1299	25.6918	18.7307	22.1545	23.9078	22.127	23.0092	8.8587	12.893	16.3459	8.84651	13.5207	11.5077	7.94916	7.23521	12.9136
sp|P38121|DPOA2_YEAST	POL12	DNA polymerase alpha subunit B	0	U	K.LFTPILK.T	5.5102	10.1291	11.3187	5.88133	9.0798	9.59345	8.63886	6.73648	11.9389	11.0292	7.6248	7.35691	9.48678	9.81597	10.5612	9.75733	7.63472	8.47019
sp|P07866|LTE1_YEAST	LTE1	Guanine nucleotide exchange factor LTE1	0	U	R.LLFHETDK.T	77.0146	92.8528	77.4308	78.6179	85.2758	83.8746	73.3234	83.4554	70.08	61.0199	54.3231	62.8252	55.4806	62.0722	56.1749	59.1768	51.7864	64.7198
sp|P07866|LTE1_YEAST	LTE1	Guanine nucleotide exchange factor LTE1	0	U	R.QSFASPDFR.N	29.5565	33.9626	25.7477	25.8308	25.2669	27.7763	27.5634	27.7453	26.3507	17.7658	20.8994	21.1964	22.9881	25.6241	19.2973	20.8645	18.8175	18.3739
sp|P19658|EXO70_YEAST	EXO70	Exocyst complex component EXO70	0	U	K.DLANEASK.Y	6.5249	6.20345	5.0715	5.86124	6.40898	3.27674	5.52987	7.24644	4.36301	7.34156	8.15159	4.81779	7.78386	5.71476	4.87342	7.32082	3.61781	4.32787
sp|Q05812|MSC3_YEAST	MSC3	Meiotic sister-chromatid recombination protein 3	0	U	R.YDYYYQNHEDYNK.S	9.60175	11.357	10.5369	8.93103	10.2554	13.6186	7.41139	9.60113	9.38956	5.74009	1.17711	3.09826	2.70569	4.99167	5.43524	4.88913	3.49995	3.00868
sp|P34216|EDE1_YEAST	EDE1	EH domain-containing and endocytosis protein 1	0	U	K.EEPEEQEQLR.E	8.05449	10.7619	7.28115	5.45751	6.93198	9.7132	13.2332	8.99989	6.29511	6.02948	1.74495	4.5382	3.74844	3.76179	5.55932	3.90114	5.55182	3.17389
sp|P42944|GZF3_YEAST	GZF3	Protein GZF3	0	U	K.QDTAIYQEK.L	19.8931	21.8558	23.6876	20.7159	21.8354	18.0079	26.7518	21.1086	21.1474	16.8866	12.4235	15.9681	11.6789	15.8608	17.2033	13.6972	12.9093	13.1775
sp|P10961|HSF_YEAST	HSF1	Heat shock factor protein	0	U	K.LIQWAEDGK.S	11.769	11.2468	10.7675	11.3029	8.81765	11.0905	9.63655	8.87445	10.3999	8.82985	8.65618	7.55779	9.58746	12.6977	11.0608	8.90045	8.8795	12.3085
sp|P38439|LEO1_YEAST	LEO1	RNA polymerase-associated protein LEO1	0	U	R.EDQLDDR.L	13.9234	12.1284	9.3295	10.8606	10.997	9.1395	9.78186	10.4681	10.8947	8.24327	9.26502	6.26168	12.0782	10.9221	12.5292	13.3383	8.66357	10.1253
sp|P48567|PUS4_YEAST	PUS4	tRNA pseudouridine synthase 4	0	U	K.VFSDSLK.R	8.78491	11.4788	6.40463	7.57948	9.77727	8.57055	8.46586	7.54629	8.45754	7.05203	7.17144	7.10403	9.99458	11.0199	10.0604	12.2484	8.92932	7.18965
sp|Q04410|GRH1_YEAST	GRH1	GRASP65 homolog protein 1	0	U	K.HTNVNETLSGLR.I	11.7668	14.9493	10.248	15.9871	13.779	12.0321	14.8017	15.9653	16.0407	13.526	13.868	18.4521	15.3062	13.3118	16.3805	17.7559	15.1114	15.8711
sp|Q01532|BLH1_YEAST	LAP3	Cysteine proteinase 1, mitochondrial	1	R	K.DLYGDLPYSTTASR.K	7.30484	13.8468	10.0434	14.0074	9.36668	12.9594	10.3376	10.9563	13.9077	9.83948	11.294	14.617	16.2585	18.4193	12.4697	14.6435	11.0492	12.9061
sp|P40071|TMN3_YEAST	TMN3	Transmembrane 9 superfamily member 3	0	U	K.YSVYTVAK.D	5.51353	7.8146	9.27551	8.47885	9.44151	7.33478	8.71449	7.16631	6.87271	9.81287	8.27066	5.32066	11.3823	11.9913	8.22973	12.4344	7.54558	7.53072
sp|P13185|KIN1_YEAST	KIN1	Serine/threonine protein kinase KIN1	0	U	R.GFNGPPPSYLPK.R	11.2528	10.9265	12.9518	11.6811	9.81894	11.2329	10.1541	7.88726	12.092	11.4144	7.191	12.1727	11.8975	13.256	12.8539	10.6243	10.1081	11.7476
sp|P13186|KIN2_YEAST	KIN2	Serine/threonine-protein kinase KIN2	0	U	R.SASPVVGEHQEK.N	32.731	38.5192	37.2951	29.6785	35.3525	31.8647	35.6202	36.8909	37.0884	20.976	14.8443	18.2079	20.3788	17.7559	16.3849	20.7069	21.3943	15.7737
sp|P30605|ITR1_YEAST	ITR1	Myo-inositol transporter 1	0	U	K.ITLESHEIQR.A	40.5384	60.3689	46.3951	38.0154	39.5562	41.0667	40.2666	38.5342	43.2629	35.6333	31.325	35.5663	32.6085	39.292	37.1063	33.8899	31.8303	33.4709
sp|Q06440|CORO_YEAST	CRN1	Coronin-like protein	0	U	R.HVFGQAAK.K	5.28327	6.56011	5.13189	4.86243	7.9947	6.3031	7.10948	6.46945	6.41341	6.73872	4.0224	4.00742	6.60877	3.53231	6.40617	6.7423	3.85196	2.67326
sp|P23301|IF5A1_YEAST	HYP2	Eukaryotic translation initiation factor 5A-1	0	U	K.LEDLSPSTHNM*EVPVVK.R	18.2791	24.7399	24.3164	24.2515	19.9754	26.5809	18.9825	18.873	18.9371	19.8478	19.7148	17.8256	25.4878	26.7718	21.6003	27.2412	21.7351	18.2672
sp|Q00772|SLT2_YEAST	SLT2	Mitogen-activated protein kinase SLT2/MPK1	0	U	K.QMATSNSVAPQQESFGIHSQNLPR.H	17.5084	25.7548	13.9627	18.1857	17.0281	18.2587	14.268	24.192	11.2186	2.88637	3.34251	4.50221	5.56919	4.44704	4.51531	3.49588	1.2629	4.21689
sp|P38972|PUR4_YEAST	ADE6	Phosphoribosylformylglycinamidine synthase	0	U	R.SGTISPWSSK.A	31.6301	43.1495	34.3962	25.8463	30.5639	32.364	27.9157	27.5232	34.1222	25.5446	26.9708	26.361	27.7623	35.6197	24.8024	25.9865	27.2474	25.3141
sp|P38972|PUR4_YEAST	ADE6	Phosphoribosylformylglycinamidine synthase	0	U	K.VETHNHPTAVSPFPGAATGSGGEIR.D	7.34554	11.0237	9.52542	8.17607	8.14901	9.57716	6.06098	6.86999	6.73785	5.84355	7.43707	4.81445	5.09398	6.33304	5.79287	5.79644	4.64547	5.9954
sp|Q08282|TYW4_YEAST	PPM2	tRNA wybutosine-synthesizing protein 4	0	U	K.DYVDDSNVDFLTTPK.Y	8.85931	8.22487	8.86553	7.36357	9.2129	8.06238	7.29099	5.5026	7.9844	7.94695	4.50253	8.80233	10.9425	10.7061	6.27055	11.7968	7.28349	7.13296
sp|Q05892|COQ11_YEAST	COQ11	MIOREX complex component 2	0	U	K.QSAIILADTFK.Q	37.6564	49.1829	50.4378	40.6265	37.1341	41.4267	40.7488	33.6374	46.1116	49.3063	45.507	44.044	53.6477	58.6749	47.4775	47.7058	54.4048	51.6321
sp|P53129|MON1_YEAST	MON1	Vacuolar fusion protein MON1	0	U	R.RPYVSNEIPNVFK.F	9.33902	9.678	8.74485	8.97636	9.32931	6.87591	8.75191	9.73816	9.7913	8.15512	5.89849	9.73005	9.58891	10.6034	6.95694	7.63061	6.80088	10.7401
sp|Q12100|RTK1_YEAST	RTK1	Probable serine/threonine-protein kinase RTK1	0	U	R.KPHLNNEGTNQSQLANYSK.K	20.1629	27.172	12.7102	20.4473	25.8789	19.079	16.7656	22.3439	21.3625	15.7958	15.4043	11.2944	15.6963	18.593	14.1641	17.3928	15.3044	16.3593
sp|P32500|NDC1_YEAST	NDC1	Nucleoporin NDC1	0	U	R.YTYHTIFSDVCK.T	15.2101	13.7988	12.1507	14.3556	9.90762	14.418	13.0902	13.9623	11.7596	15.4698	11.3531	10.3962	15.0291	15.4823	13.6565	16.1871	12.482	12.1851
sp|P32477|GSH1_YEAST	GSH1	Glutamate--cysteine ligase	0	U	R.MGCPDFINIK.D	34.9057	40.9763	35.4247	36.5299	41.6861	39.0108	31.911	35.8162	36.8765	25.7772	29.5307	31.467	35.5558	38.2583	35.2006	35.0421	33.2104	25.0695
sp|P32477|GSH1_YEAST	GSH1	Glutamate--cysteine ligase	0	U	R.TYNDTNVPINEK.V	8.14371	13.869	8.9899	8.46078	12.5636	11.9154	10.6567	10.7734	12.6443	9.85731	8.5258	8.90634	11.0618	13.193	10.0782	13.4788	7.96614	8.9366
sp|Q08144|TLG2_YEAST	TLG2	t-SNARE affecting a late Golgi compartment protein 2	0	U	K.SHDEALIEDLSFK.V	38.9881	49.0839	47.0751	43.9457	39.8331	47.4078	36.5312	36.768	40.909	40.4838	36.2083	42.9054	52.252	46.2154	40.8696	53.0741	45.3277	39.8605
sp|P22023|KRE5_YEAST	KRE5	Killer toxin-resistance protein 5	0	U	K.DIITSNEELNSK.G	5.93749	6.23818	7.75473	6.56202	3.76186	5.08285	5.39649	5.0496	6.27686	3.14246	2.84734	2.94524	5.88381	7.12062	8.24336	7.7148	5.84647	5.59062
sp|Q12139|YP022_YEAST	YPR022C	Zinc finger protein YPR022C	1	R	K.LNINELK.R	13.1415	14.4186	14.7299	14.3421	14.177	12.5986	17.7392	12.1607	11.5179	7.4261	6.7742	5.64557	5.70249	8.85487	9.06847	7.89516	6.82288	3.25662
sp|P23255|TAF2_YEAST	TAF2	Transcription initiation factor TFIID subunit 2	0	U	K.MNSNEEGK.L	10.6627	10.4449	9.5531	7.50568	10.6481	12.5671	7.86393	7.63696	9.56745	6.98199	3.06525	5.61963	7.92692	8.04128	8.33692	5.2446	7.07078	6.07132
sp|P53935|NST1_YEAST	NST1	Stress response protein NST1	0	U	R.TSIWDSSTTPMMNK.S	8.83933	6.33857	6.87737	6.29676	5.82508	6.90035	5.77213	6.34367	7.94338	5.69573	5.57688	6.5954	3.64407	7.87296	4.90607	4.83744	3.98127	6.10637
sp|Q12339|UTP23_YEAST	UTP23	rRNA-processing protein UTP23	0	U	R.YVVASQDIDLR.R	4.90656	8.44564	10.199	5.81493	4.85804	9.49759	7.92461	8.80251	6.50427	7.42318	5.6863	6.19408	9.26573	8.87988	7.75431	10.4712	8.02882	7.85548
sp|P53844|PDR17_YEAST	PDR17	Phosphatidylinositol transfer protein PDR17	0	U	K.FGGIVGLSEYDTK.G	5.20976	10.7396	9.40311	6.85848	1.77079	6.66377	6.83443	7.77303	7.98374	5.75484	6.68881	3.90085	7.63671	9.45469	7.81474	5.63866	5.89897	6.38992
sp|P48360|ADRO_YEAST	ARH1	Probable NADPH:adrenodoxin oxidoreductase, mitochondrial	0	U	R.FTDFDWSK.V	6.37246	5.5463	7.36896	6.43298	6.98048	4.96015	4.16155	4.20575	4.87399	5.03052	3.67224	4.34905	7.89653	8.90926	4.44131	6.57027	3.68028	5.77892
sp|P48360|ADRO_YEAST	ARH1	Probable NADPH:adrenodoxin oxidoreductase, mitochondrial	0	U	K.LNIPGELGTK.G	8.24327	8.75916	10.6831	7.93339	8.8385	11.3252	12.4584	7.70545	7.90937	11.8121	6.08034	10.7778	10.0423	14.2782	10.8099	12.2111	9.75647	8.33455
sp|Q02785|PDR12_YEAST	PDR12	ATP-dependent permease PDR12	0	U	K.M*TALM*GESGAGK.T	6.33958	7.60202	7.11872	5.87858	7.16226	10.8396	4.65668	7.7161	7.26878	6.27409	3.72204	9.05687	7.59229	7.0267	8.8688	7.11999	8.85194	5.85898
sp|Q02785|PDR12_YEAST	PDR12	ATP-dependent permease PDR12	0	U	K.M*TALMGESGAGK.T	37.3683	40.5249	40.2711	36.3638	31.1403	43.0945	30.8469	34.342	43.0347	32.1278	38.2485	36.4289	36.4851	40.3939	36.6164	35.0581	35.5175	38.4663
sp|P32568|SNQ2_YEAST	SNQ2	Protein SNQ2	0	U	K.DEQSDTPADK.L	19.6861	29.275	29.8823	23.0358	24.0877	21.6503	30.3957	27.1097	31.6373	19.9698	13.2631	18.5724	23.3989	20.8758	19.5928	22.4691	20.5786	14.9824
sp|Q03430|RSM28_YEAST	RSM28	37S ribosomal protein RSM28, mitochondrial	0	U	R.AQEATAK.A	9.33712	11.6956	10.1053	13.5916	8.86865	15.0378	10.2928	9.90688	13.6471	4.01397	4.04436	5.3637	7.49718	7.58717	5.6343	5.62424	5.03991	6.46981
sp|P22035|BAS1_YEAST	BAS1	Myb-like DNA-binding protein BAS1	0	U	R.YIEVLGPGSK.G	9.07783	12.3038	11.8703	9.03304	7.85808	10.9442	12.8379	9.46462	11.4475	6.90876	10.3576	6.18409	10.361	12.7572	9.63089	6.95184	9.56617	9.96512
sp|P23248|RS3A2_YEAST	RPS1B	40S ribosomal protein S1-B	1	R	R.VDEVQGK.N	10.4421	10.6148	9.87837	8.94817	8.38298	11.3104	11.867	7.94947	11.7698	9.90694	5.16038	7.89806	12.6061	9.69073	12.014	12.1407	9.3821	8.14287
sp|P36009|DHR2_YEAST	DHR2	Probable ATP-dependent RNA helicase DHR2	0	U	K.STQIPQFVLEK.L	67.7402	78.3184	91.0985	73.2194	69.578	74.5958	71.2343	73.3958	81.0518	78.1899	55.2929	65.2129	73.1189	81.4624	74.6208	76.8306	67.37	74.6695
sp|P22579|SIN3_YEAST	SIN3	Transcriptional regulatory protein SIN3	0	U	K.APVHTEEPK.S	61.8723	65.1926	63.8226	65.8562	61.2582	63.7336	66.194	62.1563	61.7643	28.978	27.6864	25.0273	29.2242	30.8822	34.3155	33.4477	23.6649	23.0186
sp|P22579|SIN3_YEAST	SIN3	Transcriptional regulatory protein SIN3	0	U	K.IENMTENEK.A	25.0928	31.1439	27.5902	23.2782	28.5852	25.6685	27.6423	25.5002	26.9853	23.8867	18.7982	15.6214	27.3114	27.0185	27.0271	24.4584	26.973	17.5926
sp|Q12196|RIO1_YEAST	RIO1	Serine/threonine-protein kinase RIO1	0	U	K.NVNLYFEK.M	21.4539	21.7962	25.4597	19.736	23.7199	23.421	25.8195	22.4873	23.204	24.9062	19.0181	15.95	31.119	25.602	24.119	20.752	19.8876	19.2716
sp|Q01159|MCE1_YEAST	CEG1	mRNA-capping enzyme subunit alpha	0	U	K.HM*DFSYQLVK.V	10.8178	10.995	13.2965	11.3258	8.30708	10.3428	10.0245	11.1798	12.0892	14.3015	11.4796	10.3544	10.5961	15.8622	14.1394	14.9639	9.15887	11.0184
sp|Q01159|MCE1_YEAST	CEG1	mRNA-capping enzyme subunit alpha	0	U	K.HMDFSYQLVK.V	22.6921	35.5543	31.671	27.022	33.3906	36.4277	29.891	31.1583	35.6534	33.3498	27.9214	23.929	35.0686	43.2473	31.933	34.8861	31.5102	32.0598
sp|Q04773|YMW4_YEAST	YMR074C	Uncharacterized protein YMR074C	0	U	K.QQNSQNNSK.I	11.1627	18.044	10.5572	10.9402	13.0628	14.862	13.574	12.6169	10.8054	12.1641	7.88918	11.1773	10.506	12.2667	9.85337	10.5187	7.25848	9.77668
sp|P0CX09|MAN2_YEAST	MAN2	Mannitol dehydrogenase 2	1	R	K.DVDSYELMK.L	4.44738	4.48503	4.52892	9.49787	7.7065	7.62022	5.87114	9.92552	5.98393	3.33256	3.28711	1.89379	11.7717	10.4084	8.78417	8.35231	6.72868	5.28174
sp|P38166|SFT2_YEAST	SFT2	Protein transport protein SFT2	0	U	R.QQNSQGFNESAK.T	70.754	91.5529	75.3325	84.8521	79.8122	77.408	73.2106	73.838	83.6044	74.9262	66.4672	60.0621	74.1535	86.8305	74.7488	73.4045	72.9051	67.6825
sp|P00931|TRP_YEAST	TRP5	Tryptophan synthase	0	U	R.LTEHCQGAQIWLK.R	114.217	128.34	101.961	114.482	123.586	123.105	106.864	106.829	105.146	0.261529	0	1.80933	0	0	2.71663	3.77572	0	0
sp|P38087|YMC2_YEAST	YMC2	Carrier protein YMC2, mitochondrial	0	U	K.NEGVFAFYK.G	12.0841	20.0566	18.1189	15.2761	15.7556	15.8624	17.5165	18.1231	17.4871	16.1045	17.3755	18.7979	16.7202	17.9108	21.043	20.3585	14.0978	16.2651
sp|P38616|YGP1_YEAST	YGP1	Protein YGP1	0	U	K.SSAGAVVVANAK.S	5.65923	6.68548	3.74667	5.53818	5.64772	7.82604	7.43268	8.09946	5.74357	2.29202	2.03019	6.31487	7.57734	6.4461	8.11838	4.92237	4.41945	6.39206
sp|P10659|METK1_YEAST	SAM1	S-adenosylmethionine synthase 1	0	U	R.DGSLAWLRPDTK.T	55.8688	65.1378	55.6788	57.9811	64.0808	58.8483	63.0575	61.143	59.9555	59.8398	47.7422	43.2817	62.6163	63.0514	62.1424	63.7668	50.1517	46.464
sp|P10659|METK1_YEAST	SAM1	S-adenosylmethionine synthase 1	0	U	K.SDEEIIDIISK.N	121.6	157.059	124.562	124.734	105.763	117.828	111.837	116.11	128.22	114.803	99.4864	107.048	105.409	128.609	122.474	118.121	101.052	108.671
sp|Q02892|NOG1_YEAST	NOG1	Nucleolar GTP-binding protein 1	0	U	K.SLYVGHFDYK.Y	19.3655	20.8308	18.4923	14.975	14.2623	21.47	13.6465	16.0281	17.2802	13.1973	13.3272	16.4091	16.7605	16.2349	12.7925	13.9887	12.9877	15.8846
sp|Q02892|NOG1_YEAST	NOG1	Nucleolar GTP-binding protein 1	0	U	R.TPFIPESVK.N	4.46633	6.48566	9.23928	7.71601	6.98342	5.21603	7.08741	6.06568	5.93366	4.52655	6.51614	4.29385	6.40095	6.81698	5.47707	7.19337	3.87274	5.44543
sp|P38250|IST2_YEAST	IST2	Increased sodium tolerance protein 2	0	U	K.YFVEPMTK.W	44.8679	54.3053	40.8791	45.1748	43.7543	42.0651	41.4202	39.47	35.2457	62.6234	62.1278	51.0948	52.9907	56.309	54.5873	56.5693	54.1185	57.6059
sp|P47061|VPS53_YEAST	VPS53	Vacuolar protein sorting-associated protein 53	0	U	K.EIFHTLPESVSNDSDLR.E	7.97707	9.66946	9.22572	9.19801	7.56584	10.163	10.8304	10.3191	12.1024	10.9435	9.30038	7.94284	9.03638	9.28405	9.38309	9.04922	8.55599	9.61419
sp|P47061|VPS53_YEAST	VPS53	Vacuolar protein sorting-associated protein 53	0	U	K.MPALTDASIK.Q	6.46694	5.77421	6.81744	5.91263	7.66512	7.58402	5.34817	8.14993	4.35202	5.83518	4.19231	5.55767	7.91824	4.82137	6.49761	4.52843	6.14744	6.2141
sp|Q12109|SYWC_YEAST	WRS1	Tryptophan--tRNA ligase, cytoplasmic	0	U	R.AQNIDYDK.L	11.1224	19.4117	17.483	16.5482	13.6938	14.8977	14.6339	14.8557	17.1552	12.4865	6.85378	12.1998	15.4146	25.2836	16.4313	14.1742	11.7924	9.84724
sp|P53858|BNI4_YEAST	BNI4	Protein BNI4	0	U	K.QINTPLQEHVR.E	25.3437	25.8648	26.4738	30.6949	24.9977	21.3829	23.466	21.7099	23.412	17.4896	12.1353	14.9724	20.2727	19.9229	17.604	17.0497	12.2356	14.7251
sp|P19659|MED15_YEAST	GAL11	Mediator of RNA polymerase II transcription subunit 15	0	U	K.DEEMLTSCTIPK.A	7.6197	8.07523	7.48354	6.4888	5.38339	7.36674	9.28989	6.41311	11.0905	4.5115	4.93146	4.12562	5.25626	6.61024	3.69279	7.77416	6.68274	2.77259
sp|P19659|MED15_YEAST	GAL11	Mediator of RNA polymerase II transcription subunit 15	0	U	K.VPVSAAATPSLNK.T	11.2881	11.3072	10.0947	9.01324	13.068	14.6791	12.9142	12.0362	8.88553	3.06804	3.01212	2.17958	2.40435	5.05728	3.09588	2.30295	2.13319	1.91721
sp|Q06407|RGA2_YEAST	RGA2	Rho-type GTPase-activating protein 2	0	U	K.NLVSSNEDQQLTPQVLVSQER.D	20.153	19.6596	16.7673	17.4989	18.226	18.4147	19.86	15.872	20.3457	6.1721	5.46137	6.0655	5.57747	6.51894	6.77697	7.89117	6.40712	7.32443
sp|P47167|CENPK_YEAST	MCM22	Inner kinetochore subunit MCM22	0	U	K.QAQGAIDEITK.R	8.47062	7.37247	9.062	6.28791	7.30456	8.36396	6.18521	6.64665	10.4705	6.39199	6.09436	5.07385	5.91079	6.30982	5.53151	6.50352	4.51874	4.81228
sp|P40957|MAD1_YEAST	MAD1	Spindle assembly checkpoint component MAD1	0	U	K.ATIDELEK.A	27.8218	30.6222	26.6725	20.6522	24.4968	26.951	24.4999	25.8096	25.035	16.0748	15.2133	11.0436	22.1801	22.9349	17.0296	19.8065	19.2105	13.1714
sp|Q01217|ARG56_YEAST	ARG5,6	Protein ARG5,6, mitochondrial	0	U	R.NFYEDEK.L	8.50793	11.4865	11.4483	10.7089	5.12788	10.393	7.60792	15.3474	8.59887	8.33707	6.21467	12.2195	7.92877	12.5434	9.88458	13.064	6.52337	8.06815
sp|Q03769|ENT5_YEAST	ENT5	Epsin-5	0	U	R.SCLLTHK.H	27.0116	32.7646	33.5985	32.9836	30.9795	33.063	27.8014	31.2349	25.2781	29.5671	22.457	22.0942	25.6656	32.441	21.0982	23.8211	25.7659	14.0335
sp|P32340|NDI1_YEAST	NDI1	Rotenone-insensitive NADH-ubiquinone oxidoreductase, mitochondrial	0	U	K.KIPEQNSSK.R	21.2064	34.8177	25.5684	28.3847	35.395	29.1666	29.9096	26.9957	23.7615	24.452	14.0044	15.1859	27.0024	36.6351	27.3652	21.9986	22.3172	16.9429
sp|Q12150|CSF1_YEAST	CSF1	Protein CSF1	0	U	R.EVGDVTTK.S	8.68352	10.6146	6.39411	8.52628	11.7733	8.26523	7.5573	9.895	5.64515	8.35421	8.02524	6.87805	10.7583	8.12925	8.46188	9.67651	7.39144	8.90995
sp|Q12150|CSF1_YEAST	CSF1	Protein CSF1	0	U	R.FTNFEQYK.D	11.2899	18.2945	18.2541	14.9521	13.8271	21.6594	16.7256	15.6583	14.0811	15.3856	12.5952	15.0793	12.2206	12.5112	11.7727	14.1785	12.6778	11.4392
sp|Q12176|MAK21_YEAST	MAK21	Ribosome biogenesis protein MAK21	0	U	K.LEDVDDDDIEEESTSSK.E	5.95617	7.88673	11.5607	8.8742	9.23764	7.83783	7.95914	9.09409	10.902	3.46918	4.92656	6.24058	5.04535	6.67342	7.69735	6.74676	2.04224	3.08459
sp|Q08206|YO036_YEAST	YOL036W	Uncharacterized protein YOL036W	0	U	R.DNLDMLHEIEK.S	24.5023	27.7079	24.5151	23.0849	23.2772	23.5204	21.7109	21.4975	21.8197	12.2215	11.3886	13.8359	12.0988	14.2252	15.6289	15.4497	14.645	8.43536
sp|P23641|MPCP_YEAST	MIR1	Mitochondrial phosphate carrier protein	0	U	R.ASEFYYGFAGPK.E	24.2385	30.9602	30.4854	32.1481	37.1203	34.7553	35.1587	31.2746	40.3579	31.985	28.4937	21.7458	42.8738	39.9438	40.2845	39.1724	32.5407	33.5372
sp|Q02630|NU116_YEAST	NUP116	Nucleoporin NUP116/NSP116	0	U	R.FQDYQAGR.K	5.72374	5.98583	8.71373	6.89426	7.18238	6.56325	5.61483	6.19101	6.50268	3.7172	4.79554	3.88205	6.37055	6.47141	3.21877	3.59967	3.48503	6.2605
sp|Q02630|NU116_YEAST	NUP116	Nucleoporin NUP116/NSP116	0	U	K.QEYSEDDKK.A	9.63668	14.722	5.43004	11.1895	11.3987	11.476	8.64028	10.3148	10.7304	9.76003	8.63836	4.82637	9.6477	9.7864	7.67946	6.71896	5.0169	6.98154
sp|P46681|DLD2_YEAST	DLD2	D-2-hydroxyglutarate--pyruvate transhydrogenase DLD2	0	U	K.VHYDPNGILNPYK.Y	7.19828	8.29544	6.49685	8.49507	7.40358	3.54221	8.39153	8.79508	9.23401	6.5481	6.5479	7.97827	6.68147	9.68417	8.65129	8.7975	7.25417	7.38642
sp|Q12004|TFB4_YEAST	TFB4	General transcription and DNA repair factor IIH subunit TFB4	0	U	R.TSCYLTGR.V	14.1882	17.4939	15.0732	13.5691	14.5537	13.423	18.7594	15.4322	17.6564	11.3667	9.55246	10.7802	13.2836	11.7698	12.7758	9.72815	11.1524	12.3318
sp|P53962|YND5_YEAST	YNL035C	Uncharacterized WD repeat-containing protein YNL035C	0	U	K.ASETAINDM*K.V	50.448	64.6233	54.2017	52.9221	47.0081	55.1711	47.4805	50.7925	55.0888	47.0267	39.1349	45.3721	48.4969	55.1274	53.9563	52.933	44.7774	51.3287
sp|P21954|IDHP_YEAST	IDP1	Isocitrate dehydrogenase [NADP], mitochondrial	2	R	R.NILGGTVFR.E	25.9343	32.8402	26.6804	27.4922	26.9944	25.5965	25.4625	25.9469	32.4407	24.3847	24.0546	24.0119	34.7278	31.7093	33.4896	32.3557	25.3161	22.8154
sp|P21954|IDHP_YEAST	IDP1	Isocitrate dehydrogenase [NADP], mitochondrial	2	R	R.NILGGTVFR.E	9.15806	11.5443	11.343	9.86703	9.65302	9.28018	11.9913	11.0455	11.298	10.53	9.88747	10.4388	15.2869	12.0212	7.99964	11.4487	10.2384	10.5452
sp|Q05635|RNH2B_YEAST	RNH202	Ribonuclease H2 subunit B	0	U	R.DYHDFLTDNHDK.N	6.30182	7.1195	6.17834	3.85362	3.25618	6.42458	6.26109	7.65478	8.67678	6.50265	4.66657	3.68642	6.17799	10.1962	4.67325	4.75243	6.3393	1.36203
sp|P38628|AGM1_YEAST	PCM1	Phosphoacetylglucosamine mutase	0	U	K.FHLLDGDK.I	62.616	82.4031	72.7804	59.7675	67.4633	67.1274	60.5922	70.1415	66.8845	58.165	51.0985	51.5272	62.8972	71.7451	61.8334	61.133	48.3445	47.927
sp|Q06833|NVJ2_YEAST	NVJ2	Nucleus-vacuole junction protein 2	0	U	K.DDSQNANLVHAISLQNR.F	40.1231	46.4321	48.3924	45.4077	41.5914	41.6427	36.2052	36.3269	33.9398	37.5526	35.8674	32.1197	32.159	43.5298	35.92	35.8844	41.6413	37.1449
sp|P33330|SERC_YEAST	SER1	Phosphoserine aminotransferase	0	U	K.DGLDDQFLK.E	21.4879	26.8101	19.3871	19.8277	16.6806	27.001	15.7574	19.0652	19.4999	24.9063	15.7286	23.8582	18.4547	29.4527	21.8012	28.7252	14.6174	22.8398
sp|P38167|ECM21_YEAST	ECM21	Protein ECM21	0	U	R.ISKPDPECPSK.L	15.0627	17.3073	20.8687	15.7661	18.1563	18.7551	18.9067	17.2852	19.3095	12.8533	10.2459	7.61431	9.72675	14.354	13.3632	10.9598	8.4347	7.44393
sp|P25846|MSH1_YEAST	MSH1	DNA mismatch repair protein MSH1, mitochondrial	0	U	R.NCLSTQQDDK.L	99.6782	115.943	108.438	104.679	91.4393	96.1731	98.59	96.3791	109.27	70.0506	63.3085	63.6681	58.3341	88.7262	61.8222	70.5832	61.3091	56.1641
sp|P40462|TM108_YEAST	TMA108	Protein TMA108	0	U	R.VSYESEECYALINDK.I	10.4169	14.1689	13.1355	10.6223	9.72329	9.32958	13.1675	11.5304	10.0169	14.374	14.0811	10.5262	14.435	16.3215	11.6646	13.6147	11.6033	13.692
sp|P35196|RER2_YEAST	RER2	Dehydrodolichyl diphosphate synthase complex subunit RER2	0	U	R.ATLNICFPYTGR.E	6.36438	7.02304	7.15676	8.13763	10.7177	6.1206	7.88584	7.78518	5.93463	8.52121	5.6741	5.16914	6.84907	5.20473	4.94668	5.40933	5.97347	3.60115
sp|P54000|SUB1_YEAST	SUB1	RNA polymerase II transcriptional coactivator SUB1	0	U	K.AVAEQEK.E	10.013	10.1171	10.5797	9.08345	9.18238	6.67785	11.6058	8.98582	9.92381	1.32208	4.65458	2.86078	2.85043	5.01592	2.90627	2.93279	2.06727	3.36874
sp|Q08199|SIL1_YEAST	SIL1	Nucleotide exchange factor SIL1	0	U	R.NIIDSNPTLSSQDIAR.L	4.98957	5.71517	7.12029	4.75662	5.43026	7.39004	6.97758	5.67384	5.77743	5.62706	3.22955	4.23847	7.51862	6.04438	6.80422	3.83044	7.08106	5.97613
sp|P46671|FAR3_YEAST	FAR3	Factor arrest protein 3	0	U	K.LISENFK.L	11.1789	14.2157	8.07272	10.5791	8.23939	14.5409	9.16132	11.6204	11.8623	12.1428	8.87369	9.75029	12.5814	14.6147	18.0455	13.8829	7.86785	13.3885
sp|P39001|UME6_YEAST	UME6	Transcriptional regulatory protein UME6	0	U	R.TGSDLPLIITSANK.N	18.2791	25.1619	18.0512	18.7024	19.0202	19.9647	18.2397	19.534	23.767	11.4221	6.34792	7.9267	10.4294	8.60275	9.16879	11.5601	9.57856	6.34453
sp|P47051|LPLA_YEAST	AIM22	Putative lipoate-protein ligase A	0	U	K.ASSMEEDISAFNK.D	12.4143	15.2633	9.19161	15.1068	10.6799	16.5748	11.9128	12.2683	14.3863	11.2119	8.57843	7.64163	7.40884	12.2312	8.28576	10.5345	9.38257	7.95088
sp|P33418|XPOT_YEAST	LOS1	Exportin-T	0	U	K.ASSPNFVPLHK.D	18.0164	17.8823	15.0016	15.054	15.822	17.3352	16.2681	18.6451	16.9847	19.8978	16.0828	18.3929	14.7916	19.4559	20.244	14.6847	17.9988	20.5176
sp|P25297|PHO84_YEAST	PHO84	Inorganic phosphate transporter PHO84	0	U	R.ASTAVESLDNHPPK.A	5.43822	10.3743	4.40512	5.79341	10.2596	7.05968	8.11388	7.463	7.70873	8.05899	6.3437	4.76638	7.51763	9.23655	6.35663	9.7228	4.03758	6.72527
sp|P40553|DOT5_YEAST	DOT5	Peroxiredoxin DOT5	0	U	K.EVLEVAEK.F	33.6568	50.0027	41.5049	33.1093	34.838	33.752	36.2624	36.8776	39.3053	29.683	26.5272	27.1171	30.4367	35.3745	24.0068	32.3258	25.5194	20.7393
sp|Q03262|PGM3_YEAST	PRM15	Phosphoribomutase	0	U	K.KSDWNELHK.R	10.5412	19.0958	14.1171	16.511	16.2794	14.7104	11.8432	14.1918	15.1977	13.4585	19.2072	18.8297	14.8632	14.962	17.813	14.5795	19.3723	16.5434
sp|Q04781|LTN1_YEAST	RKR1	E3 ubiquitin-protein ligase listerin	0	U	K.SLTHITSK.N	19.7195	23.5194	14.3748	13.768	22.6089	14.2131	12.584	23.9048	7.6984	18.1664	18.3185	12.9779	12.1741	16.0909	16.2998	18.0332	10.8829	23.7685
sp|Q04781|LTN1_YEAST	RKR1	E3 ubiquitin-protein ligase listerin	0	U	K.VISSM*ELK.K	4.38837	4.81334	5.29018	5.81919	3.2811	3.87564	4.03309	3.0426	4.94048	5.88116	5.82499	6.96503	7.15606	5.25281	8.56657	6.9888	6.54508	7.3848
sp|Q08157|YOL19_YEAST	YOL019W	Uncharacterized membrane protein YOL019W	0	U	R.TNLLGDNFK.N	9.45126	6.84243	6.50682	6.24785	7.61502	9.38164	7.74801	8.81518	10.5996	5.52777	3.75437	5.40585	8.68982	6.14769	5.62558	5.07126	3.84591	4.33693
sp|P30656|PSB5_YEAST	PRE2	Proteasome subunit beta type-5	0	U	R.ISVAAASK.I	27.6426	28.8109	27.1359	22.9346	29.7732	26.2411	28.3838	20.7124	25.8252	27.9646	21.7395	24.1516	36.1369	33.0393	33.53	32.403	22.0177	18.2753
sp|Q05016|YM71_YEAST	YMR226C	NADP-dependent 3-hydroxy acid dehydrogenase	0	U	K.FAVGAFTDSLR.K	5.96642	6.64175	7.77855	7.5868	6.27313	10.277	6.05152	6.17386	6.15071	5.53672	3.28004	7.03269	9.00923	7.48203	8.47623	6.15995	6.42788	5.5603
sp|P21243|PSA1_YEAST	SCL1	Proteasome subunit alpha type-1	0	U	K.IDHINEESWEK.V	18.7803	21.8216	16.4436	16.9461	18.3566	18.7667	18.4324	19.1153	29.3242	19.6791	16.4885	13.337	17.9858	21.1046	18.5684	20.9717	20.4133	13.4803
sp|P39954|SAHH_YEAST	SAH1	Adenosylhomocysteinase	0	U	K.EIELAEHEM*PGLM*AIR.K	32.5439	40.733	35.1312	40.7961	39.6459	36.3298	32.9977	45.9968	39.7554	31.0251	34.4294	26.7061	35.4146	35.3989	40.6784	35.0984	30.2202	36.568
sp|P01097|ATIF_YEAST	INH1	ATPase inhibitor, mitochondrial	0	U	R.ATEDFFVR.Q	25.1059	27.8037	22.5472	24.1508	28.3652	31.3821	26.4437	23.4977	26.4392	7.82922	9.20682	4.29621	5.58793	6.32514	5.52929	2.28084	4.23746	2.6495
sp|P53260|GATF_YEAST	GTF1	Glutamyl-tRNA(Gln) amidotransferase subunit F, mitochondrial	0	U	K.QDAELGEVSGSWK.A	17.9798	23.6722	22.6061	21.214	18.5869	23.3571	20.0375	18.5655	20.9559	20.158	19.6798	17.0695	19.081	24.7253	16.7772	19.6703	15.0618	16.3482
sp|Q08553|SYC1_YEAST	SYC1	Protein SYC1	0	U	K.ATIDFSTMK.L	8.00881	7.29004	8.3859	11.1387	8.8228	10.9204	8.37272	8.79415	10.9712	9.66415	6.09638	6.22645	7.75219	10.8199	8.76465	8.43596	6.84945	8.14817
sp|P13586|ATC1_YEAST	PMR1	Calcium-transporting ATPase 1	0	U	R.RLPSVETLGSVNVICSDK.T	11.0635	14.631	11.6115	12.8928	12.9354	10.6645	12.5492	11.1898	8.87517	8.21369	4.01554	8.55732	8.41646	11.4965	9.04309	7.6229	7.72101	5.30543
sp|P80428|ARP4_YEAST	ARP4	Actin-related protein 4	0	U	R.LMTELNK.I	28.8421	30.6015	35.3788	27.247	28.974	30.4025	27.7342	28.931	35.116	30.4644	27.8135	35.9619	32.7217	38.0912	33.6607	39.9225	32.6805	33.6258
sp|P47133|EMC2_YEAST	EMC2	ER membrane protein complex subunit 2	0	U	K.ATLLQINGNDK.G	9.55526	8.21754	13.7343	9.2889	6.39078	11.1787	8.15444	9.10941	6.93712	7.79819	6.02067	8.23975	5.07528	5.52199	5.2258	11.5257	7.61724	6.12916
sp|P17695|GLRX2_YEAST	GRX2	Glutaredoxin-2	1	R	K.TVPNVYINGK.H	16.4792	17.9934	14.7094	19.1949	17.0517	16.6255	19.3181	14.5754	13.491	12.9645	14.2616	9.55893	6.65932	13.3337	12.0464	13.1044	6.84569	8.64626
sp|Q05021|TAF7_YEAST	TAF7	Transcription initiation factor TFIID subunit 7	0	U	K.QLQQTEDSVQK.Q	8.34365	7.72334	7.96103	8.1852	7.81951	8.4365	5.55057	7.56968	8.02965	5.76988	2.8806	3.30836	6.73558	8.50623	4.15412	6.86317	5.95498	6.09877
sp|Q03862|ARX1_YEAST	ARX1	Probable metalloprotease ARX1	0	U	K.YVTSLINDSYHSK.T	11.4272	16.1061	9.21277	14.4701	17.015	13.1995	13.7848	22.0036	9.05517	11.1935	14.7317	10.0823	10.7965	11.4388	9.30891	9.47701	7.46796	15.1915
sp|P32521|PAN1_YEAST	PAN1	Actin cytoskeleton-regulatory complex protein PAN1	0	U	K.IDALSYK.N	109.497	125.472	115.078	121.371	105.324	110.335	104.159	96.8906	109.775	51.3457	60.3064	64.1152	60.5944	61.9702	66.6952	60.0433	63.1751	60.0174
sp|P23900|FPS1_YEAST	FPS1	Glycerol uptake/efflux facilitator protein	0	U	K.TLYQNPQTPTVLPSTYHPINK.W	24.5653	27.3652	22.6012	21.0406	26.4913	23.6862	22.0777	23.5236	18.4654	13.1352	17.8557	15.5133	15.2002	17.0772	17.7952	15.5927	14.6957	21.3112
sp|P32379|PSA5_YEAST	PUP2	Proteasome subunit alpha type-5	0	U	K.EAAESPEEADVEM*S.-	14.6519	16.5661	17.3907	13.6816	12.051	14.5238	14.9141	13.1977	16.565	10.4508	13.9184	15.9942	15.0508	12.908	12.4882	12.0121	13.7361	13.8683
sp|P32379|PSA5_YEAST	PUP2	Proteasome subunit alpha type-5	0	U	K.EAAESPEEADVEM*S.-	5.81296	7.18379	9.08535	10.9728	4.85397	9.11207	5.87659	6.99838	6.62882	6.88062	5.70684	7.98732	7.41382	7.71084	6.90546	8.68982	6.23072	5.35474
sp|Q04177|UTP5_YEAST	UTP5	U3 small nucleolar RNA-associated protein 5	0	U	K.HVDDAIK.S	12.6867	16.0765	19.4822	15.7472	13.3671	18.5834	14.72	13.6071	13.8849	8.31205	11.526	13.6258	9.89045	10.7116	10.4134	9.46087	9.48047	8.94772
sp|P39521|FHL1_YEAST	FHL1	Pre-rRNA-processing protein FHL1	0	U	K.VYTLEEIPVEYR.T	13.3139	17.9821	13.277	13.4033	13.3788	16.2099	16.6766	14.7725	17.3184	6.07444	13.1976	7.90646	9.34747	11.1895	14.1914	11.3729	9.23039	9.00081
sp|P41813|FKH2_YEAST	FKH2	Fork head protein homolog 2	0	U	R.NTDPLNSALQENSDGVK.N	8.73023	12.5772	10.4682	10.1988	9.1616	12.2217	10.1058	5.42621	10.0888	11.928	9.21343	10.5329	9.99527	12.9793	9.90649	13.4055	10.8329	9.99761
sp|Q12427|STB3_YEAST	STB3	Protein STB3	0	U	R.LIM*SAMESGDK.E	6.43264	9.04138	8.54014	8.28257	7.24717	7.39069	10.196	8.38333	6.53124	5.18765	5.42998	7.47683	7.51932	7.25223	7.22408	7.33768	6.13822	5.27186
sp|P25491|MAS5_YEAST	YDJ1	Mitochondrial protein import protein MAS5	0	U	R.FQTECDVCHGTGDIIDPK.D	28.4037	19.1762	23.9245	29.6956	16.6277	21.9963	31.2346	21.1766	15.9749	0	1.68838	2.0682	1.5115	0	1.36143	0.0015506	0	0
sp|P40483|YIK8_YEAST	YIL108W	Putative zinc metalloproteinase YIL108W	0	U	R.EVIVTLDDLR.A	8.33007	8.40766	5.82847	4.35358	5.90203	8.26567	6.66826	5.99464	5.99729	8.01921	2.17656	5.81729	8.23219	6.47505	5.98218	8.07019	5.38637	3.81773
sp|P39676|FHP_YEAST	YHB1	Flavohemoprotein	0	U	K.HVDELLAECANVDK.I	24.3221	27.7774	31.796	24.3668	24.8748	33.798	27.2583	27.0171	31.5578	2.89682	1.38882	1.25292	6.68246	5.92284	3.55416	4.97051	2.07538	3.9161
sp|Q12329|HSP42_YEAST	HSP42	Heat shock protein 42	0	U	R.YPSYYHCNTAR.N	16.268	22.5324	12.3583	17.3405	23.1113	16.3316	14.7904	17.2169	11.8498	7.80868	11.563	5.12354	7.7076	9.29204	8.60334	8.26633	9.43449	8.88348
sp|P47075|VTC4_YEAST	VTC4	Vacuolar transporter chaperone 4	0	U	K.YTVDQVFAK.M	7.14535	8.25988	8.30619	4.7064	10.3878	6.55234	5.63767	5.62917	5.81192	4.70169	6.76026	6.01097	6.30106	6.94973	6.79029	6.29849	5.68188	6.1022
sp|P52923|AIF1_YEAST	AIF1	Apoptosis-inducing factor 1	0	U	K.GFIQVEK.N	18.2504	20.7911	18.9087	17.6669	10.9952	12.4427	16.4843	15.7722	13.6593	13.959	14.2935	18.916	14.4651	15.3459	13.6657	18.8539	15.7107	19.1604
sp|P21242|PSA7_YEAST	PRE10	Probable proteasome subunit alpha type-7	0	U	K.IIYLAHEDNK.E	83.2418	99.5871	85.8245	85.7642	93.9846	85.7334	77.3047	83.7324	79.3736	76.9091	60.3446	74.7356	88.6042	103.43	81.54	84.4118	82.4761	78.3023
sp|P0CX54|RL12B_YEAST	RPL12B	60S ribosomal protein L12-B	1	R	R.TLASVTK.E	18.3928	18.3806	16.3479	12.819	14.0023	15.2293	15.4848	14.0353	19.6902	13.9851	15.4719	18.8894	21.1385	17.4399	19.2262	18.2461	15.1637	11.7068
sp|P0CX54|RL12B_YEAST	RPL12B	60S ribosomal protein L12-B	1	R	R.TLASVTK.E	7.64831	7.49991	5.47585	7.14499	4.56552	4.89126	6.62043	9.315	4.84878	5.55681	9.81177	7.94465	11.5552	11.3831	9.031	6.91669	8.49934	7.7369
sp|Q02821|IMA1_YEAST	SRP1	Importin subunit alpha	0	U	R.FSADELRR.R	8.59495	15.6135	8.5384	15.1587	17.2476	11.6291	10.7904	13.066	5.28589	9.55401	9.2695	7.05033	4.22155	3.65051	4.55686	4.19975	4.36548	3.33137
sp|P15625|SYFA_YEAST	FRS2	Phenylalanine--tRNA ligase alpha subunit	0	U	R.M*LHDLAK.D	9.19219	10.5095	13.4971	8.7107	8.2593	12.2494	11.2489	11.247	8.67614	10.0089	6.98958	8.04893	11.9503	11.8526	8.6743	7.79707	11.6088	8.49513
sp|P15625|SYFA_YEAST	FRS2	Phenylalanine--tRNA ligase alpha subunit	0	U	R.YNWKPEECQK.L	10.91	17.8711	10.4696	13.0237	11.9393	13.0675	11.5139	14.4221	10.0248	3.94275	1.0051	0	0	3.04632	3.53555	2.26145	2.43021	4.04448
sp|P00927|THDH_YEAST	ILV1	Threonine dehydratase, mitochondrial	0	U	R.MIGEETFR.V	14.8749	19.9325	19.6394	14.666	13.541	17.6775	15.4403	15.55	16.33	18.0863	12.1446	15.0548	17.8957	17.0251	15.9843	14.6949	14.0034	11.1684
sp|P46654|RSSA2_YEAST	RPS0B	40S ribosomal protein S0-B	1	R	R.NVQVHQEPYVFNARPDGVHVINVGK.T	19.5017	24.0344	19.0269	23.4222	21.1296	22.3534	21.0753	22.665	19.4791	21.3357	21.1216	20.2375	17.0488	20.3342	20.3365	17.0613	19.9577	21.1215
sp|P46654|RSSA2_YEAST	RPS0B	40S ribosomal protein S0-B	1	R	R.NVQVHQEPYVFNARPDGVHVINVGK.T	12.8275	14.2744	13.407	16.7232	12.9546	11.6343	10.488	16.3595	12.3553	14.5757	13.7863	11.5494	13.0458	12.4117	13.6298	10.1231	9.86423	13.0789
sp|P32905|RSSA1_YEAST	RPS0A	40S ribosomal protein S0-A	0	U	R.DPEEVEQQVAEEATTEEAGEEEAK.E	11.099	12.9587	15.7359	10.2972	11.0295	11.7116	13.7969	10.0638	14.5828	4.95028	4.49077	7.09382	8.60004	10.5189	8.51865	5.82326	6.68498	5.81676
sp|Q00362|2ABA_YEAST	CDC55	Protein phosphatase PP2A regulatory subunit B	0	U	K.DWGDDIDFK.K	14.2251	12.3536	12.98	11.2457	12.8952	11.7631	9.7004	12.4805	17.291	12.8739	8.84324	10.8724	15.2505	11.6366	12.3807	12.7703	10.6945	13.2801
sp|Q00362|2ABA_YEAST	CDC55	Protein phosphatase PP2A regulatory subunit B	0	U	K.TFDEHNAPNSNSNK.N	7.82818	10.2003	9.64013	8.36566	10.0362	8.65909	7.46278	11.8	10.3199	2.56364	5.07321	3.95311	2.65991	3.84093	4.32135	4.65862	3.90965	3.14778
sp|P53256|RRP46_YEAST	RRP46	Exosome complex component RRP46	0	U	K.VICSVTGPIEPK.A	28.1307	26.6883	28.7404	25.2534	25.4055	29.6724	21.9205	23.9875	28.3289	0	0.415708	1.73362	0	1.1923	1.43261	0	0	0
sp|P42942|YG4I_YEAST	YGR210C	Uncharacterized GTP-binding protein YGR210C	0	U	K.NDILGFK.I	18.812	19.874	19.7577	18.5508	19.1149	23.2855	22.7184	18.731	22.0818	15.7493	17.4801	19.4507	19.3863	17.7798	20.453	20.7696	14.8308	13.7829
sp|Q12084|DAS2_YEAST	DAS2	Putative uridine kinase DAS2	0	U	R.AVLVDGIVK.A	7.68173	15.9401	8.27463	9.20406	10.9045	7.78022	8.47948	9.01671	9.82838	9.44511	5.39655	7.07258	11.1637	11.0197	9.73914	10.0652	7.87203	7.10056
sp|P53244|ART5_YEAST	ART5	Arrestin-related trafficking adapter 5	0	U	K.LEFLQVGR.Y	6.49437	6.30187	4.79886	5.55279	5.12654	9.16537	7.14102	6.25978	7.60663	5.96057	3.94395	5.88214	10.2839	9.89491	6.02192	7.17967	7.64885	5.62546
sp|P06106|CYSD_YEAST	MET17	Homocysteine/cysteine synthase	0	U	K.LASGVTK.D	36.5504	40.4744	33.4999	34.1047	35.1309	32.7637	29.2982	30.9413	38.3121	30.4118	24.3088	26.7011	36.0975	41.0026	35.9007	33.9547	30.847	24.4348
sp|Q12271|INP53_YEAST	INP53	Polyphosphatidylinositol phosphatase INP53	0	U	R.INLPNEDVR.R	37.6585	47.3316	38.833	35.0012	32.4885	42.4651	42.8721	30.9968	33.4402	37.0911	36.41	33.3778	42.7509	43.6554	35.6862	46.9313	36.6532	33.0762
sp|Q05040|FAR8_YEAST	FAR8	Factor arrest protein 8	0	U	K.AVSPEGEK.E	12.1366	15.3768	13.5325	9.81978	10.6523	11.9938	11.3103	11.5935	13.4613	6.48022	5.13217	6.49068	7.33659	6.17455	9.6867	7.25275	6.04774	5.12948
sp|Q05040|FAR8_YEAST	FAR8	Factor arrest protein 8	0	U	K.QGPSESPSPTK.V	8.52044	14.2075	16.4209	12.2773	13.2574	10.2787	16.4787	12.338	17.1957	10.6883	10.5282	7.44727	9.07907	10.3506	12.5992	6.83167	12.1111	7.12824
sp|Q03730|YMB8_YEAST	YML018C	Uncharacterized vacuolar membrane protein YML018C	0	U	K.AVVVNYK.D	8.71104	11.8159	8.60681	4.76119	9.1137	11.267	9.21977	9.17128	7.40876	11.7917	9.15021	9.04353	9.98556	10.5797	13.745	10.924	9.69607	6.94754
sp|P38430|YM8C_YEAST	YMR262W	Uncharacterized deoxyribonuclease YMR262W	0	U	R.LPANGFYMQNEK.A	5.31217	10.1046	7.34441	5.70109	7.48911	8.79867	5.88159	6.93353	8.68193	6.05927	6.05773	4.70165	7.64433	8.87874	5.1816	11.5517	9.15848	6.1523
sp|P53622|COPA_YEAST	COP1	Coatomer subunit alpha	0	U	R.TIVAAGPGSVLVIHPR.E	71.5062	86.0648	68.2226	57.593	68.7042	68.1224	68.7533	69.2396	63.8969	41.3514	39.693	44.5157	54.4533	55.8194	51.2971	48.1626	42.829	41.804
sp|Q05515|SVF1_YEAST	SVF1	Survival factor 1	0	U	K.EDEEEEEYK.N	43.116	41.7373	46.2967	41.2165	45.3918	42.6459	35.573	43.2455	46.6945	25.7512	17.9514	22.4679	32.3065	33.6515	23.6186	26.0527	26.4147	16.1747
sp|P38891|BCA1_YEAST	BAT1	Branched-chain-amino-acid aminotransferase, mitochondrial	0	U	R.VNYGNWSK.T	21.9846	26.9189	22.2375	15.4991	13.695	18.2975	19.6754	16.8175	18.9036	14.5785	10.5393	17.3645	21.9382	19.0122	16.6424	14.2808	11.119	10.1303
sp|P53272|YG34_YEAST	YGR122W	Uncharacterized protein YGR122W	0	U	K.TVETDVSK.L	8.35985	11.9893	15.3337	9.74603	7.14043	9.11441	8.28081	9.43171	13.0901	9.37592	9.70714	10.7132	7.82022	9.60316	7.67713	11.7112	9.89631	11.5758
sp|P46964|OST2_YEAST	OST2	Dolichyl-diphosphooligosaccharide--protein glycosyltransferase subunit OST2	0	U	R.AYFAQIEK.Y	39.5232	43.7762	46.467	38.4233	41.1509	39.0019	38.9214	45.6762	47.0094	42.4968	38.4787	38.1596	45.6442	47.8055	41.0586	36.4172	32.8906	35.3974
sp|P47118|YAE1_YEAST	YAE1	Protein YAE1	0	U	K.RGYLDGIVSSK.E	17.5879	21.8586	20.2856	16.7278	21.2473	20.3013	15.859	20.8291	20.8515	13.0537	14.7308	18.1539	17.2742	16.6001	16.1827	14.2108	16.0338	14.6429
sp|P38149|DUG2_YEAST	DUG2	Probable di- and tripeptidase DUG2	0	U	R.ELISFQTVSQSK.D	16.9605	24.8603	24.6863	16.0299	22.2537	24.8744	23.3781	21.778	21.181	26.735	19.775	20.8654	20.7506	28.4785	28.8517	26.719	19.4615	23.1986
sp|P0CX48|RS11B_YEAST	RPS11B	40S ribosomal protein S11-B	1	R	K.CPFTGLVSIR.G	31.9259	49.6394	38.7217	33.7012	33.2288	37.0508	33.5545	37.0684	37.2846	23.4502	19.3333	23.3041	25.2134	31.2422	35.9477	32.8127	31.8213	24.6045
sp|P0CX48|RS11B_YEAST	RPS11B	40S ribosomal protein S11-B	1	R	K.QPHIFNNPK.V	7.5232	9.20682	6.55306	7.73432	7.48934	9.75219	8.22155	5.86544	6.01498	6.22125	8.72934	3.956	6.10503	8.36009	5.46182	4.21859	2.84568	5.41739
sp|P48234|NOL10_YEAST	ENP2	Ribosome biogenesis protein ENP2	0	U	R.GEAELTFIPQR.K	7.13727	9.39385	9.46594	6.93739	9.3496	5.22016	5.78291	6.11869	9.91616	3.63395	2.92094	6.44529	3.82197	4.22265	4.92967	4.71534	3.45437	2.83002
sp|P25454|RAD51_YEAST	RAD51	DNA repair protein RAD51	0	U	K.LQVNGITMADVK.K	93.4468	126.325	91.0737	110.901	107.643	112.242	99.7046	101.808	97.7491	69.6971	63.5375	61.5269	70.8036	72.4334	72.3056	75.844	55.7613	63.048
sp|P25454|RAD51_YEAST	RAD51	DNA repair protein RAD51	0	U	R.SELICLTTGSK.N	20.2639	25.0743	26.7377	23.1518	19.7628	27.3646	26.6862	24.9352	23.0646	12.5844	12.7804	11.6585	11.9708	18.0608	13.4645	19.1977	14.3711	11.9096
sp|Q12349|ATP14_YEAST	ATP14	ATP synthase subunit H, mitochondrial	0	U	K.AYTEQNVETAHVAK.E	39.2696	56.6465	36.813	48.3254	48.2336	51.3725	53.0583	42.9923	60.2088	25.2118	24.9042	18.7952	28.821	27.7129	26.9724	21.6854	14.7021	15.4824
sp|Q08651|ENV9_YEAST	ENV9	Probable oxidoreductase ENV9	0	U	K.TALIQCTK.M	6.01932	10.395	5.70208	8.0017	5.58074	7.81701	7.96142	6.59811	8.08212	14.8183	10.8439	8.92817	10.7181	12.7135	9.02682	11.431	6.7874	8.52495
sp|P16661|ALG1_YEAST	ALG1	Chitobiosyldiphosphodolichol beta-mannosyltransferase	0	U	K.NYIRDDFDTEK.G	12.3875	15.2503	15.2941	18.5567	18.492	14.3969	12.2409	16.3006	13.8194	14.6738	13.8275	15.7151	10.1172	12.4647	12.4979	13.9175	12.5308	16.4026
sp|Q00539|NAM8_YEAST	NAM8	Protein NAM8	0	U	K.CCGFVQYVDR.L	7.4783	8.04583	7.86797	7.8751	7.35632	6.14817	8.18791	7.73488	8.03593	5.37006	4.9173	6.30855	6.39129	5.16397	5.03825	3.25383	3.22638	4.54968
sp|Q12055|KAD6_YEAST	FAP7	Adenylate kinase isoenzyme 6 homolog FAP7	0	U	R.YGPNIIVTGTPGCGK.S	7.52326	9.26206	7.07466	8.4388	9.35305	7.21997	5.76843	9.19153	6.89567	5.38335	7.7262	8.65024	4.93736	6.59275	7.30718	3.54531	6.71907	6.36389
sp|P32561|RPD3_YEAST	RPD3	Histone deacetylase RPD3	0	U	K.DLPYNEYYEYYGPDYK.L	5.70568	10.2195	10.7042	10.7653	5.00147	7.95631	8.84308	7.08203	7.54872	7.95546	5.73798	5.33748	10.2252	8.92661	3.99143	7.93691	6.68787	8.67542
sp|P32561|RPD3_YEAST	RPD3	Histone deacetylase RPD3	0	U	R.SVFEPVIK.K	17.1898	20.6107	18.948	16.1513	19.2573	18.3757	17.3617	17.4797	20.446	17.4814	17.0086	16.3695	18.355	22.1922	24.7135	22.9468	17.4182	14.2232
sp|P25372|TRX3_YEAST	TRX3	Thioredoxin-3, mitochondrial	0	U	K.IIGANPTALEK.G	19.8312	31.1219	21.544	19.0135	22.0052	26.2059	28.0598	28.6628	23.851	20.1631	15.7651	15.8328	27.9021	29.566	18.1007	26.7621	18.6843	20.8779
sp|P40414|TPM2_YEAST	TPM2	Tropomyosin-2	1	R	R.SNNENYTK.K	12.6629	10.24	3.67378	4.9183	6.19656	6.77032	4.75491	4.14803	8.00516	6.19744	4.02127	2.45524	7.66838	7.18428	5.63704	1.32496	2.67262	3.91773
sp|P38882|UTP9_YEAST	UTP9	U3 small nucleolar RNA-associated protein 9	0	U	K.TFTLVDGK.D	9.2403	11.872	6.32674	7.34272	6.9196	9.23826	8.66087	6.43028	9.98585	2.97431	2.05072	2.96824	4.73187	3.28252	2.18578	3.16664	1.68572	2.64673
sp|P13259|PCY1_YEAST	PCT1	Choline-phosphate cytidylyltransferase	0	U	R.EETEEQDNEDK.D	12.9819	12.4694	12.1919	10.3826	8.8475	11.3809	12.4907	12.6028	13.8766	6.4252	5.53544	6.84333	9.28274	10.5529	6.92682	9.61269	6.32996	5.6742
sp|P13259|PCY1_YEAST	PCT1	Choline-phosphate cytidylyltransferase	0	U	K.GLTVLTDK.Q	37.4902	48.0432	43.2649	37.7919	46.057	44.7229	43.0734	36.9268	39.3024	33.6557	36.4228	32.5972	45.2985	43.9554	34.8503	35.7372	35.8477	32.351
sp|Q12046|CWC2_YEAST	CWC2	Pre-mRNA-splicing factor CWC2	0	U	K.TLYVGGIDGALNSK.H	14.2752	16.3736	16.4812	16.1362	19.9468	14.2742	13.6368	16.2242	14.0899	12.7715	13.6314	11.5043	17.1999	13.6265	12.4692	16.0605	11.9016	9.52529
sp|Q02887|ATG21_YEAST	ATG21	Autophagy-related protein 21	0	U	R.MVLSNDDR.S	26.1498	30.9094	27.8346	25.5131	22.2385	27.3121	25.1257	23.8377	26.0703	18.7149	20.7474	17.6051	27.2624	29.1127	21.3992	25.1224	21.1641	21.9866
sp|P45978|SCD6_YEAST	SCD6	Protein SCD6	0	U	K.VDIPNEDFDFQSNNAK.F	7.04782	10.8369	12.1942	9.48162	7.58338	10.0186	12.6858	11.0097	11.0825	5.05446	3.29416	6.5009	6.91031	5.13351	4.07452	4.5789	6.44662	4.33748
sp|P43609|RSC8_YEAST	RSC8	Chromatin structure-remodeling complex protein RSC8	0	U	K.QILDLNK.S	13.3274	14.9718	11.6449	10.3789	13.1406	13.2593	8.5112	13.0416	10.8098	11.3898	8.22896	9.52876	11.2999	14.7221	10.0458	14.0364	8.30583	9.13663
sp|P02994|EF1A_YEAST	TEF1	Elongation factor 1-alpha	0	U	K.EAAELGK.G	32.0442	26.7145	34.6837	21.2013	28.5489	30.7239	26.6297	25.5416	35.4733	26.0393	26.0432	22.9535	27.9708	26.3761	26.0721	25.2693	25.202	21.052
sp|P23796|RIT1_YEAST	RIT1	tRNA A64-2'-O-ribosylphosphate transferase	0	U	K.VSSGLTINK.N	12.3465	19.1503	14.0133	15.8192	15.6342	16.4716	14.5422	12.252	13.8047	13.5201	15.4572	14.1814	16.6893	20.2534	17.5	16.1956	15.6808	16.9649
sp|Q3E7Y3|RS22B_YEAST	RPS22B	40S ribosomal protein S22-B	1	R	K.WTANLLPAR.Q	9.40274	12.3384	12.3535	8.84126	10.0937	10.6099	9.33161	9.25358	9.90033	9.44884	12.6078	12.467	13.5551	14.8564	11.0713	12.1384	13.6958	11.3671
sp|P47057|SNX4_YEAST	SNX4	Sorting nexin-4	0	U	R.ILEAWEK.V	15.2219	22.3346	13.4172	17.2718	16.3141	17.689	15.4476	14.5063	16.9946	13.0047	13.5585	12.6869	16.2242	14.6818	14.2692	10.5174	14.0892	11.8472
sp|P32802|TMN1_YEAST	EMP70	Transmembrane 9 superfamily member 1	0	U	K.DEDGNNVSGDK.E	27.4022	29.1721	27.0696	26.0024	27.164	29.0308	25.9979	25.2712	33.405	38.6687	27.7101	29.5997	34.0259	38.577	29.9404	38.3167	31.4744	32.1399
sp|P32802|TMN1_YEAST	EMP70	Transmembrane 9 superfamily member 1	0	U	R.FHFCQPEK.V	21.3217	28.3974	26.0672	26.9302	23.619	21.6629	23.5598	27.5183	24.089	19.6472	19.4023	15.6622	15.6486	15.2933	16.2251	15.5694	10.7811	16.0101
sp|P32771|FADH_YEAST	SFA1	S-(hydroxymethyl)glutathione dehydrogenase	0	U	K.DQTIVEK.L	45.3539	45.7795	40.4593	29.472	45.0409	38.068	42.1542	46.597	46.2704	34.175	30.0767	29.1237	53.465	49.7668	44.6321	43.3453	36.807	29.0095
sp|P32771|FADH_YEAST	SFA1	S-(hydroxymethyl)glutathione dehydrogenase	0	U	K.GSAFGGIK.G	18.7422	27.9259	21.0793	21.2803	21.6172	24.5661	30.2848	25.6454	32.1193	21.1857	13.7287	18.3656	25.0006	29.5663	26.13	17.2171	21.035	17.1019
sp|Q03774|TRM82_YEAST	TRM82	tRNA (guanine-N(7)-)-methyltransferase non-catalytic subunit TRM82	0	U	K.ESSGVQK.N	38.502	43.6814	38.3905	31.2553	38.5258	41.5859	35.9797	35.5285	38.1287	31.0422	28.1212	29.7704	37.6206	42.2981	38.1445	33.8211	29.6892	26.546
sp|Q04693|RSE1_YEAST	RSE1	Pre-mRNA-splicing factor RSE1	0	U	R.IVCATSSK.T	11.9868	10.9285	10.7171	9.50084	10.2084	8.35653	13.747	5.71882	10.2396	6.1768	5.33851	3.25175	5.35173	8.01013	6.86418	4.55068	4.45635	4.74553
sp|Q05946|UTP13_YEAST	UTP13	U3 small nucleolar RNA-associated protein 13	0	U	K.LLATSSGDK.T	7.865	12.7993	9.72372	7.60305	6.3068	10.2655	8.1777	12.3194	7.08464	8.88345	11.3793	6.2191	13.067	10.7991	9.90921	8.42087	9.8852	8.80551
sp|Q02770|CWC27_YEAST	CWC27	Peptidyl-prolyl isomerase CWC27	0	U	R.ETLAMLSK.F	16.2329	18.9531	15.0997	15.8913	18.7816	15.8084	19.4785	20.76	17.5408	3.34489	7.10422	6.90083	7.9766	9.48966	10.5357	6.33638	7.86705	6.04894
sp|P39731|MTW1_YEAST	MTW1	Kinetochore-associated protein MTW1	0	U	K.DDVQLQK.I	11.0488	14.8361	18.8848	15.0506	12.6179	11.8912	16.121	15.5667	13.539	13.1554	16.7818	15.7049	16.7545	16.6218	15.0149	21.4725	18.4444	13.7218
sp|P39731|MTW1_YEAST	MTW1	Kinetochore-associated protein MTW1	0	U	K.DLVIVDENELK.K	42.7968	52.8126	56.0406	50.9921	42.582	45.3719	48.5687	45.4071	53.5303	50.8919	43.0204	47.7061	58.7262	59.1785	57.1885	56.368	50.6678	45.3082
sp|P53865|CNM67_YEAST	CNM67	Chaotic nuclear migration protein 67	0	U	R.NTSYQESPGLQERPK.N	14.5328	13.6059	14.1766	15.8073	15.3469	13.579	10.1975	9.84811	10.031	7.05655	7.04981	6.93666	5.18306	7.77443	8.19619	6.2948	5.57804	6.27165
sp|Q07589|YD144_YEAST	YDL144C	Uncharacterized protein YDL144C	0	U	K.NIIDGPVNSR.V	76.5043	83.6577	73.7616	68.7022	83.5109	81.0475	72.519	80.3623	76.0332	76.7847	70.9215	67.5445	88.629	103.076	86.4355	88.6071	75.2528	66.5246
sp|P32333|MOT1_YEAST	MOT1	TATA-binding protein-associated factor MOT1	0	U	R.DFIQQM*MDPSK.A	7.56959	7.45628	6.22218	6.13708	5.31507	6.13804	7.75119	5.48308	6.58987	6.62114	2.83893	6.42117	8.87989	6.51015	5.00178	5.52669	6.50616	3.89435
sp|Q04175|SXM1_YEAST	SXM1	Importin beta SMX1	0	U	K.NLQNEDAGK.Y	416.87	487.401	512.131	403.847	403.564	409.908	419.935	384.872	474.892	370.69	387.893	361.436	384.973	377.569	386.653	352.062	375.83	381.322
sp|P32797|CDC13_YEAST	CDC13	Cell division control protein 13	0	U	R.ILWDNDK.T	16.2665	14.5459	20.7742	13.1725	11.2105	13.1366	13.3769	19.7435	12.7807	15.3242	10.9944	11.7796	15.9194	16.1672	15.1807	17.9374	13.6688	13.3343
sp|P35203|CBF3C_YEAST	CTF13	Centromere DNA-binding protein complex CBF3 subunit C	0	U	K.CLSILEQK.D	32.4888	50.5434	37.3076	35.0033	34.1586	37.7625	37.6036	38.3381	41.2654	15.691	11.3403	11.4165	13.1905	17.1485	14.2928	11.8106	9.0758	8.00349
sp|P53299|TIM13_YEAST	TIM13	Mitochondrial import inner membrane translocase subunit TIM13	0	U	K.EAATTAK.T	16.0546	18.9957	16.4227	14.7829	15.402	15.7728	16.0453	15.5274	12.6892	4.76395	5.33857	4.88013	4.05527	11.1207	3.86777	6.16967	3.97763	3.61733
sp|P32337|IMB3_YEAST	PSE1	Importin subunit beta-3	0	U	K.VTECLISPDAR.I	11.127	15.1459	17.1914	14.0411	17.1907	13.5737	12.7798	14.783	17.1927	14.9157	9.58837	9.67436	12.915	14.1718	15.5586	14.549	11.2454	13.242
sp|P14736|RAD4_YEAST	RAD4	DNA repair protein RAD4	0	U	K.CMELWQK.H	3.33586	4.28413	7.00135	6.35721	5.49875	4.24645	5.26324	4.55847	5.05666	5.36056	6.4393	6.15683	5.08566	8.78351	3.98384	5.93671	6.44927	6.5146
sp|P38131|KTR4_YEAST	KTR4	Probable mannosyltransferase KTR4	2	R	K.GGFYYER.W	16.2504	13.7438	16.7318	16.8336	16.1245	17.3536	15.3676	14.2115	15.3013	15.8167	19.7168	19.785	20.3838	19.2296	19.8878	20.8706	17.334	21.3963
sp|P53324|SAY1_YEAST	SAY1	Steryl acetyl hydrolase 1	0	U	R.QSSWILDER.I	11.5354	18.0635	13.921	13.1123	14.0704	15.9419	14.4504	14.6062	15.5335	14.9512	17.0959	15.257	14.7518	17.8378	18.8757	19.2639	17.6117	15.1773
sp|P32457|CDC3_YEAST	CDC3	Cell division control protein 3	0	U	R.FEAAESDVK.V	20.9425	24.5296	23.053	18.6459	20.1444	19.0217	21.1069	19.7953	24.7257	11.5286	9.4584	8.23172	8.93812	8.26823	9.87842	7.3383	6.73424	4.76563
sp|P38235|YBQ3_YEAST	YBR053C	Uncharacterized protein YBR053C	0	U	K.NASIEYPPNPDELK.E	14.3201	15.7088	15.6887	12.0793	13.6291	19.155	18.2194	16.2231	16.1624	16.4643	14.4905	9.69724	15.1537	19.2105	15.0198	11.1026	11.5976	12.9431
sp|P35207|SKI2_YEAST	SKI2	Antiviral helicase SKI2	0	U	K.SQIHMFIEK.S	24.5931	30.6142	23.8364	24.0763	24.0298	26.8269	25.8906	25.6469	25.694	25.8468	28.6546	22.3341	19.5011	20.2334	23.9692	26.691	23.5822	36.8203
sp|P47002|SSY5_YEAST	SSY5	SPS-sensor serine protease component SSY5	0	U	R.SITLEYIHK.S	22.7159	25.1525	26.0951	25.8969	25.4693	24.9611	20.5605	18.2872	23.773	20.1278	16.932	17.1081	18.9119	26.3977	21.3405	26.4447	18.5087	20.6497
sp|Q12012|YO289_YEAST	YOR289W	Uncharacterized protein YOR289W	0	U	R.GCIGTFAK.M	9.06866	16.984	9.97426	7.75101	9.18466	12.2859	9.48131	11.8371	9.80366	6.32343	8.47066	7.46906	10.3678	10.1266	4.91311	5.87478	8.59605	6.70492
sp|P19880|AP1_YEAST	YAP1	AP-1-like transcription factor YAP1	0	U	K.NQLINEEPELPK.Q	98.1668	117.391	102.55	98.6189	97.0537	100.753	93.9459	96.6279	110.514	45.894	48.594	54.0308	53.9472	55.5919	47.6829	50.0485	45.3816	39.298
sp|P32805|FZF1_YEAST	FZF1	Zinc finger protein FZF1	0	U	K.ESLPTSEK.S	11.8453	14.3856	11.7542	11.5637	11.2281	12.4577	12.9273	13.1868	16.336	6.67437	6.12246	4.00454	4.7869	8.06126	4.7111	6.86078	5.89583	5.12426
sp|P52918|MSN5_YEAST	MSN5	Protein MSN5	0	U	K.EDGNVDHAGDER.K	15.0159	19.718	17.6494	13.5701	14.9677	18.2578	14.2298	14.5947	16.7967	17.3825	13.8779	14.0823	16.2137	18.19	14.7386	18.9887	17.0377	19.1146
sp|Q03406|SLD5_YEAST	SLD5	DNA replication complex GINS protein SLD5	0	U	R.CSPELLPYPHQLMK.R	16.5051	18.3022	16.5589	14.5948	19.0044	15.7794	18.4232	15.5173	16.5827	13.3142	11.9525	11.3223	12.6077	21.8152	15.5904	15.5627	14.7966	15.6294
sp|P53843|IST1_YEAST	IST1	Vacuolar protein sorting-associated protein IST1	0	U	K.KEQENDELDELK.K	7.28044	7.73078	9.78278	10.7079	9.69174	8.2332	9.54615	4.14008	8.62503	9.07495	6.05959	5.20044	8.45685	6.42386	4.44201	5.35377	8.72029	6.27956
sp|P17555|CAP_YEAST	SRV2	Adenylyl cyclase-associated protein	0	U	K.CSQVLVQIK.G	61.1335	70.3157	64.0532	66.4092	57.139	60.8312	65.0287	63.4755	68.4931	6.65844	4.98382	0.721094	4.16769	5.00805	4.64633	8.61561	1.95444	5.19528
sp|Q08645|FOLE_YEAST	MET7	Folylpolyglutamate synthase	0	U	R.INGEPISEEK.F	34.1952	38.1366	38.4066	34.4355	31.6112	32.7949	31.3979	30.6863	33.0912	32.4146	35.9644	26.6793	35.3006	37.0853	38.2023	37.8617	34.3993	36.7086
sp|Q08645|FOLE_YEAST	MET7	Folylpolyglutamate synthase	0	U	K.LGIAGEFQK.S	7.98345	11.4374	10.3561	8.14183	10.0279	9.47714	9.01213	11.659	11.8333	12.2622	8.53237	5.84166	9.30411	15.4667	9.25489	8.41212	9.21746	11.174
sp|P25605|ILV6_YEAST	ILV6	Acetolactate synthase small subunit, mitochondrial	0	U	K.TSTEEAADEDEK.I	4.39148	6.84876	3.94313	3.69772	10.6399	7.81572	4.13125	6.1155	5.85589	6.55407	3.91837	6.70263	6.62938	4.88278	7.70848	6.58434	4.49619	5.19349
sp|Q06266|TOS4_YEAST	TOS4	Protein TOS4	0	U	K.ISIGSDSGVAER.M	13.8497	18.3671	17.7131	17.8965	15.8554	14.7774	16.6675	16.6063	15.7766	14.3763	12.2109	14.4453	13.7425	14.7926	13.8108	16.0389	11.091	9.9634
sp|P25301|RAD57_YEAST	RAD57	DNA repair protein RAD57	0	U	R.FQQLLVHEYNEK.Y	25.3398	28.5453	30.5287	30.6164	24.6893	28.5125	29.7296	22.9603	25.1905	32.7932	25.4552	30.2607	29.8122	29.429	29.3613	30.122	24.6805	26.0595
sp|P40014|SPC25_YEAST	SPC25	Kinetochore protein SPC25	0	U	R.QQLQQFQAEMR.Q	16.261	23.277	25.2295	23.662	21.1829	20.0092	20.9754	22.8829	22.4662	16.3567	19.5227	17.3978	20.0826	20.4144	19.9332	14.1777	17.4697	16.8268
sp|Q08977|CUB1_YEAST	CUB1	Cu(2+) suppressing and bleomycin sensitive protein 1	0	U	K.ERLEEISK.I	7.86545	9.68884	8.55218	11.1985	10.6331	12.3764	8.14423	10.9298	7.62556	5.01969	8.5017	10.605	6.14989	10.1171	10.3147	6.65011	8.59949	6.96883
sp|Q04472|MGR3_YEAST	MGR3	Mitochondrial inner membrane i-AAA protease supercomplex subunit MGR3	0	U	K.ESNQELDMGTYIK.A	43.1393	52.2878	51.4007	41.3365	44.5828	49.7192	47.6158	43.7642	51.1751	41.8314	48.0601	42.3715	51.7327	56.3244	44.9214	48.1247	41.1919	42.6432
sp|P48412|UPF3_YEAST	UPF3	Nonsense-mediated mRNA decay protein 3	0	U	R.VLTELVGTGDK.V	42.7111	43.0849	43.8762	39.1199	36.1618	43.631	39.126	41.0968	41.3686	41.6297	39.8126	40.1651	51.9879	48.6153	45.3087	41.8822	36.0857	38.4854
sp|P12687|RM02_YEAST	MRP7	54S ribosomal protein L2, mitochondrial	0	U	K.FYPGENVGIGK.D	10.2633	12.5928	10.574	12.5167	10.3566	12.2078	10.8064	5.04531	10.7394	9.43565	6.3671	8.02304	9.21281	11.9979	8.98301	8.15576	9.43153	7.08808
sp|P38797|PP2C7_YEAST	PTC7	Protein phosphatase 2C homolog 7, mitochondrial	0	U	K.TAVAFQPK.D	19.7907	24.1925	22.0955	22.5104	20.6212	18.7269	20.8659	20.2259	25.1688	15.0384	14.785	14.7356	17.0518	22.7	16.9767	17.1334	15.1572	15.0812
sp|P38764|RPN1_YEAST	RPN1	26S proteasome regulatory subunit RPN1	0	U	K.EEEEQLSEEDAK.L	36.983	42.9422	48.5065	32.852	30.3062	40.2124	36.9487	28.3416	40.8089	29.7038	25.9927	25.1569	32.2986	35.0167	30.3672	28.2173	28.1719	16.5297
sp|P31382|PMT2_YEAST	PMT2	Dolichyl-phosphate-mannose--protein mannosyltransferase 2	0	U	R.GDEDPEK.L	25.7748	27.1864	22.5783	27.7923	26.7856	26.1321	23.3879	27.8133	25.8035	20.8412	21.7301	24.2675	30.5865	38.2708	31.1051	29.3429	24.8692	20.7438
sp|P32347|DCUP_YEAST	HEM12	Uroporphyrinogen decarboxylase	0	U	K.QMIEAFGGGK.S	33.4394	38.6707	37.2338	34.9276	39.3202	41.3107	38.1682	38.7925	34.8882	38.3007	29.5707	27.4712	40.3248	42.4619	35.2282	41.1813	30.5414	29.1388
sp|P38623|RCK2_YEAST	RCK2	Serine/threonine-protein kinase RCK2	0	U	K.DEHYSMK.V	17.0417	20.6396	17.0528	16.4548	26.4177	18.1694	18.112	20.6141	12.7804	16.399	20.7241	16.6853	7.95336	15.55	21.4454	16.682	14.4053	20.5149
sp|Q04087|LRS4_YEAST	LRS4	Monopolin complex subunit LRS4	0	U	K.LTSSPVK.R	13.3754	16.9673	14.1528	11.5956	7.18652	10.1697	15.4075	11.5387	17.632	6.05231	4.91526	4.82965	7.31344	8.17689	5.97205	5.91367	6.27948	4.71482
sp|P38329|VHC1_YEAST	VHC1	Vacuolar cation-chloride cotransporter 1	0	U	K.YDPDNPNK.D	11.7666	13.4269	11.9979	12.7878	12.5838	10.3917	14.3513	12.0504	10.9717	11.2859	11.7481	12.0511	12.4922	15.325	12.0632	13.0388	10.6815	11.888
sp|P05756|RS13_YEAST	RPS13	40S ribosomal protein S13	0	U	K.GLTPSQIGVLLR.D	11.248	12.3822	12.5975	12.3996	9.57636	15.2999	7.53229	9.74438	14.6447	24.8964	20.9539	18.301	21.4602	22.2587	21.7453	22.193	20.6407	20.2933
sp|P53893|RIA1_YEAST	RIA1	Ribosome assembly protein 1	0	U	R.EEALNAAK.H	28.0225	35.2584	27.7401	29.6973	23.2241	24.7318	27.8481	22.2425	27.2024	16.8401	15.1098	15.8274	21.9452	22.6295	23.6612	18.7379	17.9372	12.6788
sp|P53893|RIA1_YEAST	RIA1	Ribosome assembly protein 1	0	U	R.VESETYK.R	7.95936	7.14883	5.61974	5.67184	8.20544	5.78928	8.7321	8.19076	6.92038	6.89713	6.85246	4.30789	10.7146	7.50876	4.80932	6.12633	10.0992	4.57571
sp|Q06151|DCPS_YEAST	DCS1	m7GpppX diphosphatase	0	U	R.ETPEMYK.R	34.5501	40.7743	36.0416	38.3913	33.5055	34.4103	37.5992	28.4397	37.5194	32.4059	35.3253	30.666	42.3636	41.3569	43.5545	33.0953	38.5893	39.0467
sp|P25345|SYNM_YEAST	SLM5	Asparagine--tRNA ligase, mitochondrial	0	U	K.QPFELQIK.N	18.4436	23.8032	21.6597	21.5423	17.849	19.2166	19.9146	17.4762	22.4194	17.4021	14.568	14.4598	17.2838	22.3408	17.4653	18.9005	21.1808	19.0779
sp|P46989|ATG27_YEAST	ATG27	Autophagy-related protein 27	0	U	K.QDELTSHTWADK.S	34.7252	41.3494	36.9914	27.8481	34.3808	41.3999	37.5183	35.6626	48.3219	62.2309	60.397	58.3454	74.7905	71.4183	76.4509	75.9144	62.1805	58.6739
sp|P06169|PDC1_YEAST	PDC1	Pyruvate decarboxylase isozyme 1	0	U	K.IYEVEGMR.W	17.497	18.8383	11.6543	10.041	11.5222	11.6963	14.5567	12.0967	13.4244	12.1429	6.68699	9.50828	10.1155	15.621	11.7126	12.9563	12.5585	10.6518
sp|P06169|PDC1_YEAST	PDC1	Pyruvate decarboxylase isozyme 1	1	R	R.NATFPGVQM*K.F	78.8527	97.4416	83.5383	73.9089	89.0623	77.9338	78.413	76.1556	77.8772	84.1191	61.5657	56.6066	84.1948	97.443	85.2258	79.2252	54.1577	54.0164
sp|P06169|PDC1_YEAST	PDC1	Pyruvate decarboxylase isozyme 1	1	R	R.NATFPGVQM*K.F	7.02416	8.2725	9.18252	5.77283	4.21148	5.29627	6.70742	8.88211	5.44512	1.85523	5.60336	5.48508	8.12783	11.5658	8.07585	5.88388	5.37609	4.34888
sp|P26263|PDC6_YEAST	PDC6	Pyruvate decarboxylase isozyme 3	1	R	K.GSIDEQHPR.Y	5.20952	10.0301	6.19802	3.4574	4.3788	3.9913	5.90272	11.7481	5.52887	6.71197	2.62501	7.34242	3.35886	8.31388	5.97727	5.55319	9.03423	10.7847
sp|P52917|VPS4_YEAST	VPS4	Vacuolar protein sorting-associated protein 4	0	U	K.STRPTVNEDDLLK.Q	16.8647	19.9885	19.9783	22.5189	20.3831	21.7154	16.9094	16.1752	20.0714	19.266	15.6351	17.5077	18.2125	20.161	18.1932	22.7455	16.8139	16.36
sp|P38077|ATPG_YEAST	ATP3	ATP synthase subunit gamma, mitochondrial	0	U	K.ELIVAITSDK.G	76.4348	89.1685	72.3397	79.7741	83.6	79.938	81.8602	75.9218	84.1267	71.7088	66.7025	62.0114	96.0024	101.295	88.356	78.2286	85.243	85.5767
sp|P38221|CDS1_YEAST	CDS1	Phosphatidate cytidylyltransferase	0	U	K.ESTAATK.E	40.3827	36.654	40.2158	32.8918	35.269	29.4477	30.044	31.1504	33.443	30.2092	27.3379	32.7311	39.1562	42.6408	42.3463	36.7249	33.1147	29.6586
sp|P25375|PRTD_YEAST	PRD1	Saccharolysin	0	U	R.HDIFLQFAR.V	20.8263	27.4442	24.4094	18.9142	22.7464	21.93	20.5708	24.6501	21.7473	16.2797	17.1346	23.0043	24.4665	20.6379	21.3596	23.3397	18.5081	23.3509
sp|P0CX31|RS24A_YEAST	RPS24A	40S ribosomal protein S24-A	1	R	K.QFVVDVLHPNR.A	32.1852	42.1247	36.6816	35.6455	34.4844	35.2231	40.4735	37.5359	36.1177	23.8893	21.4079	24.8621	25.464	28.9599	29.1258	26.4089	26.3718	24.9793
sp|P0CX31|RS24A_YEAST	RPS24A	40S ribosomal protein S24-A	1	R	K.VISNPLLAR.K	56.999	76.8065	65.9354	56.6829	54.9908	63.3709	65.7194	54.5496	71.7669	43.8712	35.6896	34.6041	44.1413	56.9558	40.6075	39.9866	32.5818	32.6401
sp|P07284|SYSC_YEAST	SES1	Serine--tRNA ligase, cytoplasmic	0	U	K.EDASGLLAEK.E	42.0242	44.441	49.8344	39.4003	43.2651	45.4526	46.3823	37.1257	46.4617	37.4444	36.4472	45.4471	44.6499	43.5233	42.8718	41.2614	39.8886	41.3738
sp|Q07845|GRC3_YEAST	GRC3	Polynucleotide 5'-hydroxyl-kinase GRC3	0	U	K.SAPLQISYGK.G	13.1255	14.8678	15.0971	13.7448	12.0325	13.742	12.1739	12.2983	15.849	14.945	8.74315	12.0093	12.3805	14.6764	12.0942	16.7729	9.18251	13.7706
sp|P20049|TYR1_YEAST	TYR1	Prephenate dehydrogenase [NADP(+)]	0	U	K.VGTIVGGQTSCK.L	96.1016	126.304	114.947	106.045	104.653	112.297	101.726	101.056	104.769	81.822	74.9015	77.4116	89.6481	107.793	97.1838	90.4956	77.3526	78.6246
sp|Q06106|MRD1_YEAST	MRD1	Multiple RNA-binding domain-containing protein 1	0	U	R.DEDQEDAGEEEK.M	13.8439	15.2081	16.4229	17.9344	19.102	15.3428	19.2774	15.0274	16.486	9.03582	9.12671	5.80496	7.5808	7.0591	4.772	5.47171	5.31734	8.1062
sp|P38719|DBP8_YEAST	DBP8	ATP-dependent RNA helicase DBP8	0	U	R.IGDAISFVTQR.D	9.39093	12.4026	7.30528	12.2476	13.8423	9.32176	9.47657	7.42031	11.4616	9.67665	5.4741	7.59481	12.1424	9.77226	11.8432	10.1055	6.99077	9.56308
sp|Q03305|RMT2_YEAST	RMT2	Protein arginine N-methyltransferase 2	0	U	R.SLPLDIK.D	10.8904	11.8714	11.8304	8.43071	6.52274	13.1872	8.78215	6.6515	11.393	6.70703	5.00274	6.25303	9.39999	10.8429	5.4731	6.56588	6.19596	3.72384
sp|P53265|YG2W_YEAST	YGR111W	Uncharacterized protein YGR111W	0	U	R.GLVGLHETQFK.E	67.3512	88.5127	65.8656	71.89	81.3621	74.4474	79.4839	79.805	56.493	61.8494	60.9203	54.0451	59.6595	66.9305	62.4927	69.3225	56.4732	69.9728
sp|Q06336|GGA1_YEAST	GGA1	ADP-ribosylation factor-binding protein GGA1	0	U	K.DDLQYINDMHK.L	46.2252	52.1822	49.7361	49.4668	47.0133	51.0962	41.6002	56.0262	50.6333	36.4261	35.8463	43.4767	61.2917	58.7522	46.1517	57.7776	40.3737	42.2341
sp|P35719|MRP8_YEAST	MRP8	Uncharacterized protein MRP8	0	U	K.VEAFHINETTDEEISK.E	14.1776	15.4827	11.3927	17.182	14.9015	16.7689	17.4622	13.9597	17.5244	16.7315	13.5905	11.2569	12.869	19.2879	12.7891	13.1949	14.3411	12.4702
sp|P35719|MRP8_YEAST	MRP8	Uncharacterized protein MRP8	0	U	K.VEAFHINETTDEEISK.E	9.0462	15.3085	7.29666	14.9451	11.5878	13.3079	12.4087	10.0712	11.566	12.8036	12.9068	12.3284	12.5825	14.4689	12.3103	10.9394	9.23542	11.2294
sp|P32479|HIR1_YEAST	HIR1	Protein HIR1	0	U	R.LGIHSLIMGTK.E	10.4276	11.4906	8.57204	12.568	10.5077	10.8699	12.3064	15.5336	12.5304	10.8447	10.1957	9.18176	8.89648	12.7516	8.82546	12.6489	10.2566	11.1725
sp|P38820|UBA4_YEAST	UBA4	Adenylyltransferase and sulfurtransferase UBA4	0	U	R.IYKDDEFLAK.H	7.60999	6.78762	2.02267	12.9787	10.9582	5.77601	3.42989	12.5685	4.64572	15.1368	15.7835	9.0993	5.85117	13.0042	9.8156	11.8448	9.82372	19.5882
sp|P41805|RL10_YEAST	RPL10	60S ribosomal protein L10	0	U	R.EFPEYFAAQA.-	16.3766	19.8654	20.2052	17.6021	15.2217	17.5634	17.1004	14.1689	17.5722	12.8002	10.229	11.0187	13.0511	12.3323	13.5647	16.2245	10.7708	12.2873
sp|P53063|DXO_YEAST	RAI1	Decapping nuclease RAI1	0	U	R.GLLETIESSER.H	9.89686	16.6453	10.5379	7.61559	9.98827	9.93775	9.8111	11.6545	12.5236	10.9589	13.3635	10.9399	13.7798	13.2222	12.5342	11.4833	10.9079	11.2004
sp|P40164|PP4R3_YEAST	PSY2	Serine/threonine-protein phosphatase 4 regulatory subunit 3	0	U	K.LIGGNHMMQLR.L	3.27959	5.08186	8.32065	5.58592	6.62461	6.69836	6.08793	8.94821	6.66185	5.97171	7.80925	8.01612	9.23105	8.25532	7.77503	8.08544	5.11367	6.68992
sp|P36531|RM36_YEAST	MRPL36	54S ribosomal protein L36, mitochondrial	0	U	K.MELSDGSVVIR.R	31.3071	39.0214	34.1819	32.4954	30.42	37.0758	33.2331	29.2689	26.2383	21.2157	25.3165	27.0065	21.6659	26.2277	21.8234	27.027	23.5403	23.1733
sp|P53388|DIP5_YEAST	DIP5	Dicarboxylic amino acid permease	0	U	K.EIYDREEEEGR.M	7.25324	7.61202	7.19921	6.24623	9.14355	7.76553	7.48295	7.5079	7.66624	7.18572	6.18891	7.05686	7.02432	10.9747	7.62309	7.01601	5.95193	9.04118
sp|P23394|PRP28_YEAST	PRP28	Pre-mRNA-splicing ATP-dependent RNA helicase PRP28	0	U	R.DFLGVASTGSGK.T	8.0609	8.96718	8.19912	11.4367	8.66235	8.62627	10.9106	7.59876	7.44508	8.8871	5.75793	5.56514	6.34937	9.13673	6.91463	8.43629	5.34751	6.00432
sp|P53121|FLC3_YEAST	FLC3	Putative flavin carrier protein 3	0	U	K.NVDLCSINWK.Q	34.464	43.5819	37.3868	38.0725	34.5964	39.2463	29.3619	37.986	34.6242	28.7008	28.4076	32.3333	38.2881	35.2546	34.2482	31.1688	28.5961	21.2536
sp|P38845|CRP1_YEAST	CRP1	Cruciform DNA-recognizing protein 1	0	U	K.SPAVSEEK.E	14.0087	15.5135	22.329	18.9381	13.8077	14.4462	10.8828	12.6778	19.0222	13.7651	17.8	13.5379	18.3793	19.7459	18.5904	15.7155	15.8058	11.0553
sp|Q12341|HAT1_YEAST	HAT1	Histone acetyltransferase type B catalytic subunit	0	U	K.WVDCFAEER.K	10.2638	16.485	16.4581	14.2009	13.7707	12.343	19.5584	8.98709	13.0217	10.7135	13.0772	12.7961	15.5868	15.2574	12.4343	10.5206	9.48086	10.5125
sp|P36528|RM17_YEAST	MRPL17	54S ribosomal protein L17, mitochondrial	0	U	K.TEFLLADN.-	40.178	53.3287	39.6181	41.014	34.9967	41.1163	40.5404	37.3642	43.0053	38.8812	26.6188	30.5202	39.1254	36.0693	33.7661	40.3727	32.44	27.2561
sp|P49334|TOM22_YEAST	TOM22	Mitochondrial import receptor subunit TOM22	0	U	R.NQAIVEEK.A	24.0994	19.7136	21.3029	19.223	21.8513	15.7133	19.9275	12.8503	18.7329	12.595	13.298	15.5077	15.8278	14.1498	17.2096	15.482	12.9773	12.9809
sp|Q05580|HEL2_YEAST	HEL2	E3 ubiquitin-protein ligase HEL2	0	U	K.MNPASPQYFK.D	13.0746	14.8217	11.782	10.6584	16.35	15.1994	11.6594	11.6099	15.4945	9.84175	10.7095	12.7225	12.3075	13.7049	12.5994	13.804	11.0496	10.7828
sp|P41818|GLC8_YEAST	GLC8	Protein GLC8	0	U	K.DEDEDEDDSTTK.E	14.0377	14.4096	7.64629	10.8515	10.4856	14.5173	11.8404	5.83562	10.322	0	2.40643	1.70065	2.27077	1.53659	0	1.21651	0.000536142	0
sp|P42846|KRI1_YEAST	KRI1	Protein KRI1	0	U	K.DEDTILIPVEK.A	8.30226	9.25443	5.43265	4.52365	7.61881	7.29335	5.34273	5.01216	6.18448	6.04195	2.38922	5.01932	9.77732	7.88748	7.52441	5.67186	5.42197	5.58751
sp|P53950|VAC7_YEAST	VAC7	Vacuolar segregation protein 7	0	U	R.IPNHSNADDNENNNK.M	12.8202	18.4764	14.8341	13.8897	12.8062	16.6716	14.2179	15.8708	11.9164	8.6036	2.29543	4.56766	4.43795	2.00447	4.30251	2.33779	1.06962	4.95181
sp|P51401|RL9B_YEAST	RPL9B	60S ribosomal protein L9-B	0	U	K.GFIVEDM*.-	19.2184	23.3467	24.5079	23.8145	15.4319	21.4551	20.6998	21.992	28.7295	25.0881	29.8416	28.9107	26.4039	28.41	28.3731	24.9141	28.6687	25.7957
sp|P41940|MPG1_YEAST	PSA1	Mannose-1-phosphate guanyltransferase	0	U	R.SVVLCNSTIK.N	16.9053	23.8918	22.0401	15.2847	23.5278	23.7289	22.7997	17.9111	14.2774	12.6237	16.4423	12.576	18.9062	21.7019	15.4002	14.851	12.1223	8.91977
sp|P16603|NCPR_YEAST	NCP1	NADPH--cytochrome P450 reductase	0	U	R.ELFSSNDR.N	19.3508	28.0111	22.3549	20.9422	24.2639	21.772	21.4777	23.0431	26.7456	19.7906	19.6255	20.4493	19.8957	26.419	26.4175	25.0328	19.8333	17.0048
sp|P43596|IOC3_YEAST	IOC3	ISWI one complex protein 3	0	U	K.KDPVFGIQTQQVPR.Y	7.7563	9.50453	8.44111	7.70116	7.1419	7.36508	7.32652	7.96417	9.10929	9.17857	8.33927	5.25561	9.87091	8.2325	7.88582	7.70597	6.07936	7.19513
sp|P32491|MKK2_YEAST	MKK2	MAP kinase kinase MKK2/SSP33	0	U	K.DEPELDISWSK.T	6.41172	8.11293	5.42994	8.56322	6.97327	5.01837	9.11883	4.21209	8.30154	6.4714	6.54477	6.40635	5.23955	3.87771	6.58738	6.73541	8.45117	8.50693
sp|Q99321|DDP1_YEAST	DDP1	Diphosphoinositol polyphosphate phosphohydrolase DDP1	0	U	K.IVANLGTVEDMRPPK.D	14.5521	16.3319	17.74	14.6795	14.1594	15.5789	11.4634	14.4541	15.294	16.8062	9.85491	10.2749	14.6342	13.7376	15.4489	11.5609	10.263	12.4112
sp|P31385|DEP1_YEAST	DEP1	Transcriptional regulatory protein DEP1	0	U	K.SLANLPELK.Y	19.286	21.4833	25.2891	23.1487	17.9138	21.9021	19.9446	19.5625	22.6703	16.2216	13.7882	14.37	14.0344	17.7663	14.9696	15.579	14.8191	13.9671
sp|P40032|TPA1_YEAST	TPA1	Prolyl 3,4-dihydroxylase TPA1	0	U	K.EDVEDASVYR.A	15.4962	16.4758	10.1984	15.866	16.0185	17.0541	12.9448	15.5714	11.6298	8.38706	8.00146	9.86988	7.89596	14.7262	11.7483	11.7671	11.395	8.61939
sp|Q05900|RU1C_YEAST	YHC1	U1 small nuclear ribonucleoprotein C	0	U	K.LLYDGSPGYSK.V	9.67137	12.0001	14.4518	11.6043	12.2086	13.5533	11.8808	9.86181	10.4257	14.3496	12.9177	11.3576	14.1772	12.3278	10.8262	12.7948	13.7353	12.2598
sp|P36084|MUD2_YEAST	MUD2	Splicing factor MUD2	0	U	K.IMESIGK.S	6.84104	10.3333	11.6275	7.42027	5.56199	9.77627	9.25797	9.55247	13.1405	1.80323	2.54416	2.22698	2.70485	2.52548	1.85215	1.18673	1.8568	0
sp|P38197|PLPHP_YEAST	YBL036C	Pyridoxal phosphate homeostasis protein	0	U	R.DFATLVEWK.K	11.9556	19.791	17.7895	13.3195	18.9132	16.24	14.1221	14.3603	16.5943	20.2513	15.9088	15.8866	16.7342	17.0272	20.547	22.5695	18.4743	16.7804
sp|P53148|SP105_YEAST	SPC105	Spindle pole body component SPC105	0	U	K.DFEAQIDK.S	6.66616	10.2439	7.12482	6.08883	7.7019	5.56259	8.30812	5.31609	8.46836	9.69548	8.11891	6.16783	7.93631	7.42535	6.38076	7.3482	7.85611	5.70034
sp|P33895|NUF2_YEAST	NUF2	Kinetochore protein NUF2	0	U	K.DFEVEVK.E	13.7274	16.037	11.4739	12.2998	9.3564	16.5095	10.3609	12.0977	14.4738	13.0107	5.39903	6.46403	11.1387	15.7146	12.4289	12.6814	13.5319	12.805
sp|Q05881|YL287_YEAST	YLR287C	Uncharacterized protein YLR287C	0	U	K.IFNACDSLSNCSK.A	35.366	40.5231	37.7183	34.3558	31.6436	34.8431	30.855	35.652	29.0664	38.8504	31.7067	31.905	35.6269	34.2281	33.7451	33.6354	34.425	30.084
sp|Q04170|YD391_YEAST	YDR391C	Uncharacterized protein YDR391C	0	U	R.RADEENCAIVLEAIAEHAK.S	9.05468	17.5897	9.62311	9.22711	10.4869	14.2728	9.40188	11.4481	10.4223	10.8612	8.56991	9.78786	14.5367	14.1119	12.6948	10.6527	10.3544	14.0832
sp|Q12200|NPC1_YEAST	NCR1	NPC intracellular sterol transporter 1-related protein 1	0	U	K.QITGNEETK.E	18.3342	19.1334	20.1734	19.0445	18.3815	18.0608	15.1662	17.5378	19.8864	16.006	17.4993	22.1906	20.6048	23.6284	20.4264	23.3358	20.1689	18.17
sp|P53210|YG1B_YEAST	YGR017W	Uncharacterized protein YGR017W	0	U	K.NNDADNNDINEDNK.L	6.97032	10.1945	10.8425	10.3374	10.3512	9.1314	9.95012	8.4884	10.6772	7.76911	8.54665	8.70224	10.5787	11.5172	9.46873	10.4089	11.2489	8.82557
sp|P53691|PPID_YEAST	CPR6	Peptidyl-prolyl cis-trans isomerase CPR6	0	U	K.HVVFGEVIQGK.R	33.0813	44.4505	28.808	31.1933	35.3013	33.4607	32.094	38.0004	35.6992	36.2969	33.3201	30.2999	37.7676	45.9081	34.2201	34.3815	29.1017	25.0408
sp|P04806|HXKA_YEAST	HXK1	Hexokinase-1	0	U	K.YDVAVDEQSPRPGQQAFEK.M	4.84465	15.6123	5.83607	14.2521	15.1779	8.63245	10.7643	8.27331	3.04261	7.79866	6.1661	3.08998	1.50481	1.21898	5.49155	4.02726	4.73921	3.14966
sp|P04806|HXKA_YEAST	HXK1	Hexokinase-1	0	U	K.YDVAVDEQSPRPGQQAFEK.M	20.9525	29.3154	15.6175	25.3975	26.2657	25.4489	24.0877	22.4722	19.8213	21.6706	21.2026	9.6457	8.81529	12.2807	8.95754	11.5883	10.4029	9.62641
sp|P40517|YRB2_YEAST	YRB2	Ran-specific GTPase-activating protein 2	0	U	K.DQDEQAEETSDK.S	14.1859	16.9531	18.2267	16.1428	9.30437	14.2711	14.4859	15.9122	14.533	10.742	11.777	8.93549	12.0718	10.7848	8.85965	7.24974	8.91734	9.05388
sp|P40557|EPS1_YEAST	EPS1	ER-retained PMA1-suppressing protein 1	0	U	R.NAVGILGNMEK.K	8.62256	10.8699	7.79005	10.9952	9.46693	13.1416	8.9871	7.90169	12.3194	3.53833	3.2178	1.08428	4.18842	5.8289	4.15548	4.6643	5.26526	3.15618
sp|P39083|RGA1_YEAST	RGA1	Rho-type GTPase-activating protein 1	0	U	K.EFITTGHAYELGCDR.W	14.068	15.7515	16.3678	18.3347	13.2245	16.0052	16.2368	12.1118	15.4782	17.3662	9.58524	13.3524	11.3513	16.4769	12.8086	9.63135	11.3232	8.02554
sp|P39083|RGA1_YEAST	RGA1	Rho-type GTPase-activating protein 1	0	U	K.EFITTGHAYELGCDR.W	13.4917	13.9641	9.99414	11.1845	14.0284	15.5531	11.518	12.2407	7.87828	10.1229	8.49208	9.08787	6.91836	11.5041	10.6533	5.72733	5.23918	4.31053
sp|Q07418|PEX19_YEAST	PEX19	Peroxisomal membrane protein import receptor PEX19	0	U	K.NIVSNTLDR.L	19.3115	16.5061	11.6914	13.207	13.1254	13.6105	14.1747	11.1713	12.1296	15.6436	12.8445	16.179	13.9432	17.8872	12.838	15.9891	15.5618	12.5219
sp|P32829|MRE11_YEAST	MRE11	Double-strand break repair protein MRE11	0	U	R.VANGNNVVQFYK.K	23.7329	39.4828	28.5082	24.9748	27.5261	27.6207	31.6112	25.2905	26.1505	28.1128	21.4234	22.2257	23.596	32.5919	31.3185	27.8987	25.1087	25.0622
sp|P28319|CWP1_YEAST	CWP1	Cell wall protein CWP1	0	U	K.EGSESDAATGFSIK.D	6.91099	11.7655	9.22291	11.9625	8.59137	10.8541	9.59753	13.6039	10.2775	12.166	5.10481	9.5191	8.51508	10.7817	8.05795	9.6766	9.14767	8.17339
sp|Q12205|MNL2_YEAST	MNL2	Putative endoplasmic reticulum mannosidase MNL2	0	U	K.DGITETQNIK.G	24.3005	26.1161	32.4975	23.1041	24.581	24.8431	27.4779	24.8687	31.1422	8.98844	9.92615	9.95787	9.44818	12.0194	9.11328	8.2171	13.353	8.04306
sp|Q12096|GNT1_YEAST	GNT1	Glucose N-acetyltransferase 1	0	U	R.KDGLHEIYNPLEIK.Q	21.4505	38.9125	25.7567	44.2157	32.7454	28.3854	27.4237	39.1594	30.2397	34.7105	32.1181	35.7499	35.3576	41.9383	36.6784	31.7413	34.8512	37.7834
sp|P32361|IRE1_YEAST	IRE1	Serine/threonine-protein kinase/endoribonuclease IRE1	0	U	R.GIFSLDEM*K.C	8.29341	9.21593	8.64938	8.06879	11.5934	8.3812	7.45104	9.64818	10.0878	7.79897	6.20611	8.95806	10.6583	11.5297	8.35859	6.90748	8.04638	9.03991
sp|P18851|GBB_YEAST	STE4	Guanine nucleotide-binding protein subunit beta	0	U	K.DGMSIVAGSDNGAINMYDLR.S	6.66874	8.16476	5.60949	9.45945	9.47267	5.56245	7.16577	12.1259	9.07516	8.91632	10.1813	4.43835	7.90945	8.98019	6.69834	7.11963	5.40881	5.75288
sp|Q06411|SP382_YEAST	SPP382	Pre-mRNA-splicing factor SPP382	0	U	R.TQTTIFK.V	8.73993	10.9815	8.22089	9.12822	12.4978	15.1682	10.4942	9.82355	11.3027	10.6897	10.9031	11.8675	11.8223	17.1819	11.9024	11.9906	12.8016	11.2354
sp|P48015|GCST_YEAST	GCV1	Aminomethyltransferase, mitochondrial	0	U	R.GGYTGEDGFEISIANEK.A	12.7425	14.367	11.0045	10.0139	12.3226	10.8455	14.7715	12.7392	13.6154	14.6212	12.7491	10.9048	13.0569	16.3578	14.4625	12.7634	13.887	12.0245
sp|P42937|YCH1_YEAST	YCH1	CDC25-like phosphatase YCH1	0	U	R.EPFQVVDVR.G	84.1884	97.3427	79.4143	83.9143	85.2338	97.4151	80.8463	84.1488	90.3099	66.9585	75.8009	75.1881	83.3398	103.72	85.9997	77.5322	74.0642	78.465
sp|P50276|MUP1_YEAST	MUP1	High-affinity methionine permease	0	U	K.DVLGEDGFWR.V	20.2721	21.5402	22.3731	25.3116	20.998	24.0964	22.8165	19.6007	23.9906	17.6631	24.5049	21.3465	23.1093	32.1851	26.3952	22.5679	23.9575	20.5217
sp|Q03246|RT17_YEAST	MRPS17	37S ribosomal protein S17, mitochondrial	0	U	K.DHGVEDPLTLK.K	7.42658	6.14199	9.57706	4.74398	6.10565	7.2018	7.78535	4.94404	7.54594	5.20258	4.49359	5.8522	7.31171	6.99814	7.07977	8.14706	8.07343	7.16433
sp|Q03246|RT17_YEAST	MRPS17	37S ribosomal protein S17, mitochondrial	0	U	K.HVMMDMQQPSQ.-	12.5731	11.7547	10.7561	11.4217	11.7532	10.5337	10.8062	11.0799	10.4018	2.58104	2.00951	2.93875	4.6699	2.79322	4.14836	1.99693	2.67086	3.38213
sp|P53969|SAM50_YEAST	SAM50	Sorting assembly machinery 50 kDa subunit	0	U	R.LCQHHIALNAK.Q	14.1071	21.5685	15.3496	14.7075	13.4031	22.0696	16.5377	17.8749	12.3279	13.1009	10.5131	8.90055	8.73877	11.0818	9.74943	10.063	7.69258	5.1513
sp|P43591|YFH7_YEAST	YFH7	ATP-dependent kinase YFH7	0	U	K.DHVEDVNFQPVK.Y	6.03001	7.9172	6.25346	7.78794	10.4175	7.3835	6.93163	4.44899	7.37021	6.99784	5.02232	4.6911	4.90399	6.10945	5.93219	5.05267	5.12735	5.24309
sp|P38272|SHE3_YEAST	SHE3	SWI5-dependent HO expression protein 3	0	U	K.SASPVLPGVK.R	16.5849	16.4813	14.6555	17.937	13.2896	18.1057	14.1121	17.2524	17.8119	6.52469	9.08046	6.59301	7.2209	8.27448	9.12388	8.39298	7.08265	5.31164
sp|P36151|YK50_YEAST	YKR070W	Uncharacterized protein YKR070W	0	U	R.ILAVGTPSVR.G	5.03174	5.26979	7.50179	7.60237	7.03533	4.8889	5.16815	6.44291	4.64875	5.21481	8.67247	7.77702	8.4177	8.71599	7.15098	8.11587	5.57612	6.42341
sp|P16664|RGP1_YEAST	RGP1	Guanine nucleotide exchange factor subunit RGP1	0	U	R.DNISNLEQK.M	59.7558	66.0821	63.978	55.4177	62.6487	63.6643	54.7616	57.4654	63.9069	54.7909	40.0595	41.9971	60.3151	69.5693	56.113	61.6155	40.8111	49.4129
sp|Q04399|GMC1_YEAST	GMC1	Putative multicopper oxidase GMC1	0	U	K.FDGSLINGK.S	10.0231	7.89802	6.29418	8.01264	5.46468	5.83727	5.00524	7.33098	7.14441	7.42432	6.06374	5.91351	6.1494	5.63764	5.85931	9.4989	8.27332	8.61188
sp|P35691|TCTP_YEAST	TMA19	Translationally-controlled tumor protein homolog	0	U	K.LQETNPEEVPK.F	6.47273	10.3241	11.3612	8.19348	11.5508	9.58564	11.2845	9.54249	8.67447	8.20801	8.8241	8.62565	14.7185	10.01	9.36624	14.4255	9.55299	8.26234
sp|P38828|LSM12_YEAST	LSM12	Protein LSM12	0	U	R.SWEQLEQDDGRK.G	5.64006	9.34488	4.06468	3.91128	5.78613	6.80666	7.79676	6.22024	5.14637	5.93891	3.87051	4.60145	7.38383	6.37807	4.20664	6.62435	3.61617	4.14978
sp|P49573|CTR1_YEAST	CTR1	Copper transport protein CTR1	0	U	K.HYDTENNFEIQGLPK.L	11.3613	7.86404	6.52323	7.8662	9.07778	9.03369	8.37942	8.78908	8.42565	8.17915	4.87017	6.81595	8.34607	9.4469	6.19369	8.08234	9.73015	6.83969
sp|P0CY09|HMAL2_YEAST	HMLALPHA2	Silenced mating-type protein ALPHA2	1	R	K.SSILDINK.K	8.14786	5.91303	6.68474	7.14429	4.66339	8.00687	5.18832	5.89676	6.72633	7.08767	6.88052	2.93834	5.70907	5.46786	6.02444	8.77191	6.95356	4.33753
sp|P15624|SYFB_YEAST	FRS1	Phenylalanine--tRNA ligase beta subunit	0	U	R.NILIDITATDK.T	5.52102	5.36775	5.70757	8.13703	7.84644	6.98416	4.60225	6.31363	5.48622	7.91636	6.36715	7.17684	5.99081	7.42715	4.57051	8.64836	8.15872	7.78772
sp|P33894|STE13_YEAST	STE13	Dipeptidyl aminopeptidase A	0	U	K.SDDNYELGLSK.L	47.7045	55.9892	54.3956	51.9289	50.7372	57.1854	54.1369	50.9997	58.3259	55.7081	48.9603	46.8171	56.9808	66.2141	60.2506	59.7704	59.0086	61.0863
sp|P34233|ASH1_YEAST	ASH1	Transcriptional regulatory protein ASH1	0	U	K.DTNYQDYVK.I	7.42388	10.9056	8.57725	6.05183	7.40651	7.83238	6.36678	6.62727	12.3286	4.93373	2.89881	7.47858	9.25235	6.10015	7.13183	6.38539	8.42196	5.28965
sp|P35688|LRG1_YEAST	LRG1	Rho-GTPase-activating protein LRG1	0	U	R.ELTANIDSNPTEAPDFSK.E	15.1048	16.5862	14.6091	14.3632	15.7471	18.1836	15.2041	14.5408	17.0617	14.256	9.89271	11.7879	9.68339	14.9418	15.7147	12.4168	11.1761	11.6811
sp|P35688|LRG1_YEAST	LRG1	Rho-GTPase-activating protein LRG1	0	U	K.YFPYQVDK.T	13.2138	14.8285	15.1753	14.4712	12.5616	14.1277	14.3267	15.1376	12.3115	16.9962	10.9083	13.8347	14.5298	17.7382	15.1735	15.9622	11.7783	13.8348
sp|Q04033|YD415_YEAST	YDR415C	Probable aminopeptidase YDR415C	0	U	R.VLQVGENEVMEVPESEK.L	11.8839	12.7432	10.5219	9.43956	12.0315	9.58213	11.6727	13.5034	12.4535	6.9107	4.05989	6.32029	9.0179	8.91839	7.73506	7.44187	6.04618	7.06974
sp|Q03761|TAF12_YEAST	TAF12	Transcription initiation factor TFIID subunit 12	0	U	R.DIQLHLER.N	9.68201	10.9156	8.54514	9.89394	10.1665	8.5671	7.34785	9.79138	8.61583	5.47683	7.30744	7.61633	9.16334	6.48397	10.0391	8.09638	7.52127	7.00031
sp|Q03761|TAF12_YEAST	TAF12	Transcription initiation factor TFIID subunit 12	0	U	R.GNVNTSQTEQSK.A	12.8965	15.1928	15.4737	13.9936	13.6169	9.56446	13.338	13.7979	14.1635	7.29094	5.42933	6.9637	3.0726	4.25309	5.48609	3.71531	5.32595	4.76362
sp|Q08548|ALE1_YEAST	ALE1	Lysophospholipid acyltransferase	0	U	K.DLTEHQK.S	9.16666	11.0224	8.49835	7.44214	9.27488	5.06699	6.24444	10.5601	7.98769	11.2028	11.0495	9.7035	10.4079	12.45	8.77609	11.5148	7.29257	8.69205
sp|P53198|ERP6_YEAST	ERP6	Protein ERP6	0	U	K.GSYNLEVYDDK.L	60.5017	74.7475	65.5152	59.7521	58.5056	67.6589	58.6758	58.9319	67.4617	50.6159	43.4419	46.6955	57.979	68.6602	57.288	58.4489	48.4511	54.4178
sp|P09620|KEX1_YEAST	KEX1	Pheromone-processing carboxypeptidase KEX1	0	U	K.ECTNSVGTK.L	25.9603	26.5553	30.4402	22.3542	27.0373	26.1689	28.2958	28.731	29.2349	2.30886	7.2574	4.49021	5.97175	7.10632	4.7525	3.78819	2.76628	3.06126
sp|P09620|KEX1_YEAST	KEX1	Pheromone-processing carboxypeptidase KEX1	0	U	K.ENLEEEEQEAQNEEGK.E	8.32094	12.5981	12.9802	11.4739	13.892	13.5363	11.0893	11.0708	12.8254	11.7329	11.0741	12.3357	9.36491	12.793	11.0318	12.6369	8.67513	9.53555
sp|P34243|HCS1_YEAST	HCS1	DNA polymerase alpha-associated DNA helicase A	0	U	K.SFLNPNLNDSQK.T	27.9058	24.4398	25.0068	19.0204	26.1103	21.4831	20.0648	20.0469	28.444	23.3773	20.2567	22.4773	26.4363	32.3416	27.8979	25.0742	22.9537	23.9735
sp|P36049|EBP2_YEAST	EBP2	rRNA-processing protein EBP2	0	U	K.DIYDDTER.E	21.9271	28.6189	27.4602	18.4401	25.5312	23.6733	24.4717	20.5874	23.0785	25.3737	24.1775	27.5463	30.2824	28.0543	26.7017	30.6023	25.2249	20.2463
sp|P49017|COQ5_YEAST	COQ5	2-methoxy-6-polyprenyl-1,4-benzoquinol methylase, mitochondrial	0	U	K.YTHFGSK.T	9.63781	13.6627	10.7593	7.30949	14.0716	10.8102	11.5204	8.44144	11.3074	5.21691	4.41065	6.32414	5.1683	6.35765	7.60313	5.30177	4.87585	6.564
sp|P40106|GPP2_YEAST	GPP2	Glycerol-1-phosphate phosphohydrolase 2	0	U	K.YFITANDVK.Q	56.0469	67.7439	51.7072	60.4994	65.4442	68.6855	56.6634	58.8795	58.5653	50.2757	44.0899	40.6887	55.5499	71.6226	56.3853	58.9399	44.3198	48.7594
sp|P38247|SLM4_YEAST	SLM4	Protein SLM4	0	U	R.ELTDLFGYK.L	67.6901	89.4635	81.0878	72.3761	78.4992	79.3531	72.4339	81.6222	77.4816	81.6328	73.497	70.065	78.8012	95.4924	86.8132	91.7236	74.5137	74.2787
sp|P14359|SNA3_YEAST	SNA3	Protein SNA3	0	U	R.MSYSINK.D	9.45624	7.53228	10.0868	4.91828	6.80357	7.74749	7.38172	5.83227	6.70166	4.57576	6.07853	3.45402	8.11063	8.70528	4.2498	7.54468	7.38931	5.11985
sp|P38254|TTL_YEAST	PBY1	Probable tubulin--tyrosine ligase PBY1	0	U	K.NVSPLLMEK.A	10.7335	10.1099	8.94935	8.11969	8.23635	6.06727	8.77068	9.07005	10.067	5.84424	4.48353	5.20937	11.3422	10.7847	8.34961	8.4939	10.1564	8.85554
sp|P53903|PGA2_YEAST	PGA2	Processing of GAS1 and ALP protein 2	0	U	K.RQQELFENALEEAK.R	44.0399	49.9912	33.9591	36.3396	44.5039	40.494	36.4026	42.3974	38.2186	12.617	12.5168	11.7906	21.0274	18.1121	12.3244	13.3017	15.116	12.3061
sp|P43557|FMP32_YEAST	FMP32	Protein FMP32, mitochondrial	0	U	R.SEFHNIQNEYESVK.N	4.87505	7.26428	5.66442	7.82888	8.35345	5.55455	8.33386	7.96237	4.87297	6.16508	6.84583	6.98784	5.14781	6.93814	7.51472	5.95202	3.64946	7.64843
sp|P53072|TAN1_YEAST	TAN1	tRNA acetyltransferase TAN1	0	U	K.DLSSGETK.K	15.4711	20.6703	16.6543	17.1193	17.0933	16.9367	17.3968	19.0874	17.2873	15.0943	14.3929	13.7557	17.8509	17.4257	16.6465	18.8734	14.4688	13.8617
sp|P50875|SPT20_YEAST	SPT20	Transcription factor SPT20	0	U	K.SESGTPAPK.K	14.7291	15.284	18.2965	13.8354	13.5853	18.2304	20.1893	14.57	15.0215	8.03796	9.6269	16.1168	14.0968	12.0994	13.4586	12.569	13.5491	8.25164
sp|P53238|PEF1_YEAST	PEF1	Peflin	0	U	R.VHSAPIPLQTQYNK.N	79.5967	99.3177	63.6821	91.8134	89.8939	81.4476	66.3605	90.1394	79.5826	13.1282	16.5403	13.0806	7.35826	15.6053	15.1057	16.3765	13.471	8.35386
sp|Q12429|DPH6_YEAST	DPH6	Diphthine--ammonia ligase	0	U	K.EIITFHHHIGYYPVEK.L	10.4569	16.4238	15.0652	12.9547	12.7855	14.1079	13.2395	12.8926	13.7042	12.7073	8.90592	10.065	11.9259	14.5594	12.8059	13.7417	11.2248	10.1834
sp|P47006|RPA34_YEAST	RPA34	DNA-directed RNA polymerase I subunit RPA34	0	U	K.VFSVSETAK.I	7.21001	10.0267	11.5489	9.22412	8.04783	7.86139	9.541	10.3796	10.792	9.52247	8.63679	8.9292	10.4599	11.7514	13.7342	10.0839	9.61643	9.13669
sp|P38071|ETR1_YEAST	ETR1	Enoyl-[acyl-carrier-protein] reductase, mitochondrial	0	U	R.VFSSSSDLIK.V	24.572	33.2694	28.5464	26.6943	28.1785	28.4087	31.171	27.4104	29.0389	23.0278	23.5682	16.3107	36.6187	41.6062	32.9447	29.5112	29.6351	21.9813
sp|Q12511|PDP1_YEAST	PTC5	[Pyruvate dehydrogenase [acetyl-transferring]]-phosphatase 1, mitochondrial	0	U	K.NMNLAPVK.A	132.088	164.442	146.695	137.936	124.456	141.961	132.52	122.436	139.467	121.166	110.32	114.63	135.289	162.952	138.755	126.695	119.869	125.444
sp|P41913|GDS1_YEAST	GDS1	Protein GDS1	0	U	K.KDNPLLEISK.L	1.41404	3.49177	4.70869	6.0944	2.68255	3.84132	4.82362	3.88294	3.9015	52.3453	38.1869	42.7447	49.4531	55.5086	48.881	48.1704	45.9056	42.1228
sp|P21192|ACE2_YEAST	ACE2	Metallothionein expression activator	0	U	R.NNSHCEVESYPQVPPVTHDIHK.S	8.5598	11.8569	11.6825	6.20111	8.55426	10.5281	13.2965	12.8373	12.8322	0.457626	1.72067	2.35329	1.03255	2.8203	3.26367	3.06053	3.74652	0
sp|P40161|RT106_YEAST	RTT106	Histone chaperone RTT106	0	U	R.DNSFASINGQPEQELQYK.E	7.0613	7.17445	7.16867	8.31707	7.41032	9.26226	6.78129	9.42944	7.82781	9.7784	5.8149	5.85156	4.90524	7.29044	5.94984	4.74005	6.29803	5.8487
sp|P53959|COG6_YEAST	COG6	Conserved oligomeric Golgi complex subunit 6	0	U	K.QLGQNSQDEK.L	62.1833	80.183	67.3344	65.4825	54.5512	66.0465	63.3673	67.565	61.1257	51.9096	44.957	50.1942	52.4222	60.3866	46.6917	57.483	47.0021	51.2929
sp|P34761|WHI3_YEAST	WHI3	Protein WHI3	0	U	K.NELFGPSFPNK.T	25.6974	29.0813	20.0512	21.8156	30.1613	33.6806	27.3979	27.2632	29.2357	25.2529	19.3116	19.3213	27.0585	26.0804	26.3217	28.598	20.8662	20.7817
sp|P34761|WHI3_YEAST	WHI3	Protein WHI3	0	U	K.TTVEIIDDTTK.N	30.5768	29.6532	29.3695	29.1254	31.6393	29.3562	33.3722	34.1552	29.4939	26.9304	26.2614	18.5515	28.8164	34.7698	27.6603	28.8162	27.6537	24.5889
sp|Q06410|ATG17_YEAST	ATG17	Autophagy-related protein 17	0	U	R.ELTDLEK.D	20.3139	26.8653	28.801	20.6354	17.7758	24.635	22.807	20.9778	20.1829	24.7293	18.3567	23.7643	21.0917	25.4584	25.0451	20.007	19.4342	20.9012
sp|P49957|TRM9_YEAST	TRM9	tRNA (carboxymethyluridine(34)-5-O)-methyltransferase	0	U	R.EGELAEDCR.Q	31.3995	43.6847	36.9239	35.5575	32.419	37.54	34.3184	41.456	41.8425	6.34871	1.9195	6.13317	5.21424	7.28275	5.09362	3.71707	7.20863	3.41042
sp|P29952|MPI_YEAST	PMI40	Mannose-6-phosphate isomerase	0	U	K.VLSIQAHPDK.A	70.1548	87.2962	69.5868	69.1668	84.3659	73.397	70.8516	81.7975	55.0928	65.5776	58.1849	54.3822	72.2425	77.3001	71.2353	77.183	60.4555	58.0161
sp|Q08422|TMC1_YEAST	TMC1	AN1-type zinc finger protein TMC1	0	U	K.FIGDCNFCK.G	13.4328	12.2076	13.0374	18.2659	7.39012	14.8763	20.5682	10.0875	11.4024	22.2703	14.2237	14.4459	24.7685	29.3946	19.4798	18.2917	9.78392	5.49426
sp|P35735|SFK1_YEAST	SFK1	Protein SFK1	0	U	R.YFNHVESFSGYYK.Y	28.4094	34.8679	33.2844	35.0405	31.276	34.3672	29.9307	35.1662	33.5867	29.7036	35.3697	27.3949	31.6828	36.7011	36.8612	31.4955	26.352	32.5395
sp|Q06169|PEX30_YEAST	PEX30	Peroxisomal membrane protein PEX30	0	U	R.TSADPSPDEGFIYYDNTWK.K	10.6091	11.9305	10.6408	12.075	9.40793	11.8905	7.74555	10.4221	10.3534	7.62654	7.35254	9.17903	9.42563	12.2111	7.43128	6.59225	6.69053	6.56134
sp|Q12080|NOP53_YEAST	NOP53	Ribosome biogenesis protein NOP53	0	U	K.LKPEGNLLYDTVR.K	9.09252	12.8418	11.7799	11.0384	9.12671	11.4178	8.27501	9.38471	9.40527	12.744	7.71102	9.81756	7.76173	10.3399	11.4233	10.3389	8.38835	9.20303
sp|P40527|ATC7_YEAST	NEO1	Probable phospholipid-transporting ATPase NEO1	0	U	K.IYPELYK.E	22.3692	27.0591	21.6343	20.7212	25.8363	28.0111	21.0308	19.664	25.5001	31.4386	26.8546	30.6884	29.8848	30.8349	27.428	31.4281	23.2931	23.1807
sp|P14127|RS17B_YEAST	RPS17B	40S ribosomal protein S17-B	1	R	K.DQYVPEVSALDLSR.S	11.116	11.7856	15.3803	15.662	8.44227	11.0883	13.5991	10.739	9.605	6.68527	8.55295	12.5415	9.70242	13.2501	11.3733	9.41295	11.8252	10.0559
sp|P40545|HIS4_YEAST	HIS6	1-(5-phosphoribosyl)-5-[(5-phosphoribosylamino)methylideneamino] imidazole-4-carboxamide isomerase	0	U	K.FIGCIDLHNGEVK.Q	72.9056	77.8724	86.1849	76.4408	78.8476	77.8398	76.5969	75.0518	76.2511	48.3093	41.426	36.6446	47.1421	56.1907	44.2158	44.4607	36.1957	34.1315
sp|P00045|CYC7_YEAST	CYC7	Cytochrome c isoform 2	0	U	K.ESTGFKPGSAK.K	8.92207	9.36207	8.29376	13.8552	15.5786	11.3164	11.646	10.4265	6.15075	6.97023	7.12449	7.45129	13.2116	11.3682	9.84072	11.2335	11.6185	8.58505
sp|Q12265|KPR5_YEAST	PRS5	Ribose-phosphate pyrophosphokinase 5	0	U	R.STINLENPQPIR.T	32.6375	33.9409	33.2153	34.4932	31.6532	33.602	29.6429	32.8356	41.1085	14.9893	11.4733	16.4512	16.7114	15.1457	18.1165	14.7086	13.0314	14.5548
sp|P23724|PSB6_YEAST	PRE7	Proteasome subunit beta type-6	0	U	R.NITDYSINSR.Y	5.4723	7.48251	4.01154	4.09546	10.4419	7.45655	4.98854	4.04293	5.43595	4.85771	5.38867	4.53628	5.80603	8.30332	4.55006	6.59275	6.4593	5.21027
sp|P23724|PSB6_YEAST	PRE7	Proteasome subunit beta type-6	0	U	K.NQYEPGTNGK.V	66.4028	83.7702	56.7759	66.627	74.9251	75.9598	62.5976	72.4028	67.963	63.2364	62.586	55.6388	77.1015	86.778	66.4459	67.2731	57.9742	59.5465
sp|Q08952|OXR1_YEAST	OXR1	Oxidation resistance protein 1	0	U	R.SIAGTDSSDSTAYTTASESSPQLK.D	9.03013	8.46435	10.085	6.20024	6.08508	8.3476	9.49984	9.60648	6.43463	2.6623	1.64298	4.00549	4.80585	4.47469	2.78152	3.12366	1.60069	3.83205
sp|Q08952|OXR1_YEAST	OXR1	Oxidation resistance protein 1	0	U	R.SIAGTDSSDSTAYTTASESSPQLK.D	12.9899	16.9814	13.4713	14.3768	8.72604	16.5579	13.9986	12.8567	19.6864	7.43833	3.38037	6.11329	5.85315	4.52441	4.33543	8.34269	4.48092	5.03292
sp|Q08438|VHS3_YEAST	VHS3	Phosphopantothenoylcysteine decarboxylase subunit VHS3	0	U	K.EEEEDEDNDEEDDNK.K	7.46222	5.88746	11.3807	7.54961	6.20721	9.04604	8.13621	4.78334	9.53063	3.33856	2.63613	3.1394	4.98066	6.08927	3.70784	5.22484	1.84382	3.31367
sp|Q08438|VHS3_YEAST	VHS3	Phosphopantothenoylcysteine decarboxylase subunit VHS3	1	R	K.LEEIYGR.D	13.9477	15.7236	19.6165	14.8406	13.9204	14.2843	16.0008	13.2941	15.8797	14.1099	12.0382	10.5754	17.9383	11.454	16.6165	19.2467	11.9894	9.14581
sp|Q05785|ENT2_YEAST	ENT2	Epsin-2	0	U	K.ELVSLLNDEER.L	14.6319	19.2482	15.8229	15.7537	13.1765	16.8693	12.5653	18.5334	18.966	13.1072	7.64642	10.7817	16.0176	19.5796	11.2837	12.9312	10.5518	10.9882
sp|Q06697|CDC73_YEAST	CDC73	Cell division control protein 73	0	U	R.NLPSVPNGLVNIEK.N	82.8977	103.334	88.0542	97.6164	82.809	89.3938	81.5833	90.2343	81.501	83.5704	88.2102	92.0702	88.219	108.68	84.3947	98.3058	78.435	101.938
sp|P12612|TCPA_YEAST	TCP1	T-complex protein 1 subunit alpha	0	U	K.DSSELVAK.L	13.3101	13.0535	11.6722	7.65284	11.7625	15.9821	12.7679	13.3053	14.5457	9.26344	7.6201	9.70665	13.905	12.3737	12.7031	11.0065	10.5151	9.23131
sp|Q03954|SPC19_YEAST	SPC19	DASH complex subunit SPC19	0	U	K.DSVESLK.C	11.1228	13.2565	9.17628	8.73094	11.0178	10.3419	10.1528	12.3631	8.30418	6.95307	6.56439	5.40101	7.50948	8.14162	8.34664	10.6881	6.8823	3.93845
sp|P38821|DNPEP_YEAST	APE4	Aspartyl aminopeptidase 4	0	U	K.IPTLAIHLDR.D	10.2831	16.5688	12.0584	9.93528	9.58632	8.28899	8.23443	13.1575	9.39801	7.68023	7.98179	8.74899	10.3288	12.5056	12.1885	9.48909	6.03463	10.3496
sp|P33775|PMT1_YEAST	PMT1	Dolichyl-phosphate-mannose--protein mannosyltransferase 1	0	U	R.VIALDTK.F	185.174	218.542	186.456	170.779	181.526	222.665	165.895	179.177	195.1	166.948	140.185	156.16	189.503	212.287	173.76	178.775	138.609	143.263
sp|Q02206|RSC4_YEAST	RSC4	Chromatin structure-remodeling complex subunit RSC4	0	U	R.LSEGLNHLMFR.C	17.2626	19.1948	13.7275	15.0396	17.386	18.775	18.91	17.3295	16.3833	9.80263	9.73265	10.457	7.84253	9.92275	7.54545	7.62748	6.85346	8.44752
sp|P38813|BIG1_YEAST	BIG1	Protein BIG1	0	U	R.DTFIEAAEK.F	18.509	24.2051	20.2718	18.9445	16.8469	20.1016	21.2801	17.0072	20.0665	18.5284	15.6547	15.7783	25.0946	24.3814	24.7355	19.4822	16.5802	14.0647
sp|P39517|DHH1_YEAST	DHH1	ATP-dependent RNA helicase DHH1	0	U	K.LHCLNTLFSK.L	10.1864	9.12242	9.0301	11.3954	7.42988	8.60044	7.35985	5.50965	5.59356	10.4442	5.55565	7.71209	10.178	10.2457	9.05326	13.3377	8.32237	8.70649
sp|Q12040|YO283_YEAST	YOR283W	Broad-specificity phosphatase YOR283W	0	U	R.QTTALVLK.H	11.0112	11.2816	11.8748	14.951	9.93403	13.1867	12.3762	10.7236	11.1282	9.52107	9.30153	10.0531	12.4929	10.2595	9.87331	12.0966	9.08429	11.0171
sp|P53885|MDG1_YEAST	MDG1	Signal transduction protein MDG1	0	U	K.EEEEEDEDK.G	27.1522	24.4207	21.1907	20.0915	23.8781	25.5713	23.5126	27.8497	26.6368	14.2896	8.26176	11.0158	11.8635	12.2353	10.4546	9.92542	10.5863	11.1267
sp|Q07657|SHS1_YEAST	SHS1	Seventh homolog of septin 1	0	U	K.TAFANNLLETK.I	12.6319	13.6499	12.2863	14.4429	13.7889	11.312	10.1356	13.6166	15.9952	5.36962	7.72169	10.5083	10.9461	12.303	15.1446	11.5798	10.9721	8.74649
sp|P25574|EMC1_YEAST	EMC1	ER membrane protein complex subunit 1	0	U	K.NNELHILDEQSK.L	383.644	490.777	427.132	394.204	397.438	402.256	389.611	393.46	419.046	338.974	320.525	332.248	352.424	385.492	334.143	373.368	308.251	305.678
sp|P25574|EMC1_YEAST	EMC1	ER membrane protein complex subunit 1	0	U	K.TTDDITTK.A	7.78194	7.86463	10.0547	5.17271	8.29395	7.66689	7.31801	6.53254	10.9566	6.38843	7.09312	6.62584	8.91587	6.69551	9.44805	9.13785	8.61727	6.94502
sp|O13539|THP2_YEAST	THP2	THO complex subunit THP2	0	U	R.LSVDLAK.Q	28.21	33.9611	32.3445	29.9851	27.3717	33.274	33.1465	26.8013	32.1535	25.9764	22.3762	30.7503	30.7122	35.9456	33.4825	31.751	26.7778	25.4727
sp|P07280|RS19A_YEAST	RPS19A	40S ribosomal protein S19-A	1	R	R.DVAAQDFINAYASFLQR.Q	114.397	147.26	107.541	134.903	130.538	118.135	105.848	137.191	104.657	104.041	111.649	101.953	76.7228	113.05	98.9924	98.3855	88.8398	107.716
sp|P07280|RS19A_YEAST	RPS19A	40S ribosomal protein S19-A	1	R	R.DVAAQDFINAYASFLQR.Q	19.8465	29.9579	22.0264	25.4414	16.8996	23.4789	18.7293	20.7553	16.9918	16.4691	18.8616	15.1047	17.3706	22.0113	20.1564	16.2851	17.2639	16.7735
sp|Q04491|SEC13_YEAST	SEC13	Protein transport protein SEC13	0	U	K.FVTGGADNLVK.I	7.72716	10.1304	6.27469	6.78825	8.20939	8.31423	6.19237	5.92627	8.96772	8.31796	8.2882	5.51925	9.71179	9.53138	8.58197	8.64058	7.21693	6.46732
sp|P35183|AST1_YEAST	AST1	Protein AST1	0	U	K.LQAMIVEHSAPAPK.E	12.5534	13.3307	10.1175	18.1146	17.6311	13.8177	13.9187	15.3052	10.8627	2.44689	0.931751	0	0	1.08687	0.00246366	1.70754	0	1.3192
sp|P38523|GRPE_YEAST	MGE1	GrpE protein homolog, mitochondrial	0	U	K.EISDLYTGVR.M	19.7816	21.5561	22.7851	23.5481	21.7621	17.607	24.1207	21.5858	23.1171	17.7162	17.875	14.3988	15.4205	22.3199	20.514	25.3149	15.2981	15.1882
sp|P33893|GATB_YEAST	PET112	Glutamyl-tRNA(Gln) amidotransferase subunit B, mitochondrial	0	U	R.QVELISVGDTSSLMEPETR.G	6.83064	6.89766	6.43818	10.7084	5.1367	8.34983	7.66834	7.88585	8.12679	10.3274	8.6209	8.23157	9.72292	12.6382	9.35102	10.126	11.1889	8.4554
sp|P81449|ATPJ_YEAST	TIM11	ATP synthase subunit e, mitochondrial	0	U	K.EEQAQYEEK.L	11.3255	14.6062	17.666	13.9153	12.18	18.3067	10.6204	15.3172	16.1597	12.961	5.90541	15.1096	13.124	17.4654	11.8389	17.2365	9.08972	12.2572
sp|P20606|SAR1_YEAST	SAR1	Small COPII coat GTPase SAR1	0	U	K.FTTFDLGGHIQAR.R	7.21884	13.0004	8.49916	10.3123	13.6002	9.72543	8.91241	12.8381	7.94923	8.68517	12.0803	11.7612	8.90445	13.8759	13.1454	12.4121	11.2399	12.7682
sp|P20606|SAR1_YEAST	SAR1	Small COPII coat GTPase SAR1	0	U	K.FTTFDLGGHIQAR.R	5.1246	7.83212	7.82298	7.4056	5.67322	6.38176	7.79938	7.89652	8.11525	7.40807	8.89414	6.5233	6.15072	11.5376	7.47591	6.34624	6.07551	7.11977
sp|Q04868|ELP6_YEAST	ELP6	Elongator complex protein 6	0	U	K.DVTGSLHVCR.G	13.9068	12.9476	12.2119	13.3168	15.263	14.891	10.2667	13.4058	9.93358	0.736976	1.11646	0.926414	1.74328	2.45308	1.27124	0.991584	0	1.18948
sp|Q03981|CSN9_YEAST	CSN9	COP9 signalosome complex subunit 9	0	U	R.DVYCHEK.E	14.4342	18.405	17.9551	15.9699	19.668	17.67	14.3465	9.59561	15.7061	17.472	14.0143	14.7265	15.8131	19.4575	18.0087	18.0971	14.46	15.7347
sp|P38313|CENPU_YEAST	AME1	Inner kinetochore subunit AME1	0	U	K.DWHDLQNEQAK.L	11.4687	11.6945	8.78176	10.7409	9.22685	9.0021	7.15477	10.228	11.5558	8.071	3.39638	5.44759	7.47887	7.61288	6.86754	7.32541	3.82602	4.66435
sp|P38313|CENPU_YEAST	AME1	Inner kinetochore subunit AME1	0	U	K.SLISESPQNVR.N	8.94056	10.2456	6.17651	7.13795	9.57369	9.33905	10.8621	8.01287	5.93989	4.51074	9.59936	6.99984	7.64779	7.95563	5.9144	10.6697	6.36407	9.07978
sp|P47127|AIM24_YEAST	AIM24	Altered inheritance of mitochondria protein 24, mitochondrial	0	U	R.TILIQTHEM*TTSK.D	7.42055	9.91219	7.09811	10.3525	10.7012	9.1159	11.7466	9.53112	11.4141	8.64501	8.69335	9.75508	9.52661	10.9329	8.78682	9.77312	6.88708	8.81926
sp|P47117|ARP3_YEAST	ARP3	Actin-related protein 3	0	U	K.KDYEEYGPEIVR.N	5.95521	12.4147	7.45899	14.6107	13.9922	8.61652	12.9532	12.6764	9.89307	10.9827	13.1802	7.03385	6.50867	10.5356	9.51274	10.4257	8.26643	10.264
sp|P36048|SN114_YEAST	SNU114	Pre-mRNA-splicing factor SNU114	0	U	R.ILDTSQSESR.Q	11.5226	19.0535	13.4123	12.9638	15.046	10.4555	10.8087	11.5736	13.7298	8.5726	9.62545	10.2805	11.6713	12.5698	10.3799	12.2892	10.5911	10.4683
sp|P53860|PDR16_YEAST	PDR16	Phosphatidylinositol transfer protein PDR16	0	U	K.DYPDVPK.V	39.1758	50.3967	42.3411	40.892	39.3374	40.1077	45.2642	38.8497	42.6725	41.9408	37.3066	40.3179	54.4389	56.1747	47.6441	45.1846	43.2365	40.1499
sp|P53860|PDR16_YEAST	PDR16	Phosphatidylinositol transfer protein PDR16	0	U	K.LVFDEPFVK.Y	5.7188	5.70146	7.58462	5.69781	6.16849	4.68242	7.33363	5.98333	8.76292	4.06111	4.14899	5.36583	8.94102	8.77462	8.32336	9.21468	6.69288	6.72572
sp|P38907|CENPN_YEAST	CHL4	Inner kinetochore subunit CHL4	1	R	K.NLINIDK.V	42.5034	47.0113	45.8786	43.8273	36.8969	38.9958	38.4218	46.3087	44.2489	40.2873	39.8581	33.76	48.5885	57.3657	45.715	38.6062	34.9036	36.2666
sp|P38907|CENPN_YEAST	CHL4	Inner kinetochore subunit CHL4	0	U	R.YSSLVPIEK.V	55.2695	65.4851	65.2031	65.9488	57.6332	63.6166	55.6596	47.2035	62.5325	48.8174	48.0205	54.7819	55.9637	61.8156	59.6492	59.0383	54.5734	53.3925
sp|P0CX37|RS6A_YEAST	RPS6A	40S ribosomal protein S6-A	1	R	K.LNISYPVNGSQK.T	4.35692	6.00102	8.19416	6.14911	5.52526	8.68213	3.77265	4.8573	6.29842	8.75573	4.45959	8.79509	8.25835	10.0013	9.38747	7.1089	7.27454	5.49854
sp|Q03103|ERO1_YEAST	ERO1	Endoplasmic oxidoreductin-1	0	U	K.IQTTGYATALK.I	4.22498	1.55774	5.4745	3.92342	4.32699	4.32595	1.4249	5.77125	2.19831	7.63449	7.61046	6.5752	7.20787	12.9335	7.33039	6.07427	10.9091	5.57964
sp|Q08581|SLK19_YEAST	SLK19	Kinetochore protein SLK19	0	U	R.IVQLNDK.I	26.2127	33.6167	26.2964	27.6771	21.3849	20.2574	27.4972	26.2977	30.1812	19.5006	20.4695	23.8773	19.5622	21.3887	23.3171	19.0422	21.3735	20.7039
sp|P39682|PRP39_YEAST	PRP39	Pre-mRNA-processing factor 39	0	U	K.FIEFEVGQK.N	8.69409	5.03614	8.62882	6.25263	4.48889	7.34648	8.06579	6.8343	6.1426	6.91242	5.56405	6.0993	8.64349	9.41596	6.92317	7.78866	6.36422	3.57439
sp|P47096|3HAO_YEAST	BNA1	3-hydroxyanthranilate 3,4-dioxygenase	0	U	R.TGYHINPTPEWFYQK.K	49.9542	55.8633	50.0403	43.0104	50.6599	47.1927	48.1397	57.4406	43.1395	37.0253	36.6259	32.1654	36.8215	42.2623	40.5571	39.9887	38.4367	29.842
sp|P38878|LNP_YEAST	LNP1	Endoplasmic reticulum junction formation protein lunapark	0	U	K.QPAQPSQSEK.E	4.48972	9.96001	8.91924	10.987	4.92083	9.55203	7.07417	7.92469	9.74247	7.17664	5.68273	5.11018	3.93773	10.2674	8.3338	6.16058	6.78504	4.78409
sp|P31376|SWC3_YEAST	SWC3	SWR1-complex protein 3	0	U	K.EDAKPGSDVEK.E	9.84886	17.8994	4.66575	15.2259	16.2203	9.87439	8.63058	17.9373	6.50828	9.84967	13.5615	4.10285	2.87476	1.50463	4.27923	0	2.47842	1.79999
sp|P10363|PRI1_YEAST	PRI1	DNA primase small subunit	0	U	R.EDDDEPASLDF.-	9.89222	14.8684	11.9319	8.33065	11.2396	11.1316	6.36968	10.3814	10.0642	7.61744	5.95754	5.19634	10.104	7.70478	4.89456	8.96608	6.48803	7.13832
sp|Q08920|NCBP2_YEAST	CBC2	Nuclear cap-binding protein subunit 2	0	U	K.TITIDLDPGFEDGR.Q	104.995	122.809	113.019	97.4752	102.806	111.121	97.5119	97.1123	116.672	95.6177	101.345	99.829	111.441	120.375	104.411	107.529	102.321	105.223
sp|P47134|BIR1_YEAST	BIR1	Protein BIR1	0	U	R.SLSISGK.V	5.35209	7.67409	10.97	3.74018	7.1277	5.51576	7.09339	10.3216	6.11656	5.92796	2.65718	3.01219	4.05739	5.92284	4.08766	4.25963	4.7955	4.86594
sp|Q12463|TRM11_YEAST	TRM11	tRNA (guanine(10)-N2)-methyltransferase	0	U	R.YLGFEGK.I	46.0721	53.9306	44.9142	35.8722	45.9357	52.9339	41.5151	36.0302	42.5807	39.3286	40.9854	40.447	49.8527	47.5995	45.8804	48.3725	44.9371	35.9091
sp|P53114|MED5_YEAST	NUT1	Mediator of RNA polymerase II transcription subunit 5	0	U	K.QYHQANSNLTLLER.K	8.04156	12.6376	14.8483	8.06475	10.2383	11.8037	13.6849	12.4296	15.4925	13.2904	9.49463	14.6262	16.2749	14.6629	18.9108	14.7958	13.9058	13.6695
sp|Q06506|RRP9_YEAST	RRP9	Ribosomal RNA-processing protein 9	0	U	K.YTFEESSNGDK.N	92.1518	101.965	76.6379	70.7893	84.5771	84.1261	73.6364	81.7234	74.9367	77.8358	66.646	64.8243	77.3208	94.4355	83.2757	83.7212	58.2535	62.1016
sp|P36521|RM11_YEAST	MRPL11	54S ribosomal protein L11, mitochondrial	0	U	K.VENEVLNVEK.I	9.9042	16.5579	8.65698	8.30649	12.0673	11.9095	8.84689	12.3128	12.4215	10.185	6.85978	15.3998	14.9279	11.5049	9.55014	16.8117	6.72386	8.55114
sp|P43573|BUD27_YEAST	BUD27	Bud site selection protein 27	0	U	K.WQSSSPAAHTEGELEPIDK.F	11.9951	10.6811	8.15403	12.0542	13.7779	6.57743	9.96651	14.8564	6.65914	3.27905	3.42721	4.19404	3.12178	3.37837	2.14429	2.55605	4.31707	6.03515
sp|P43573|BUD27_YEAST	BUD27	Bud site selection protein 27	0	U	K.WQSSSPAAHTEGELEPIDK.F	7.97557	11.046	8.35434	8.76376	13.2487	13.0758	5.18631	7.89379	7.34753	4.13131	1.51579	1.18156	3.23541	2.68484	2.19751	2.50827	0	4.92787
sp|Q02457|TBF1_YEAST	TBF1	Protein TBF1	0	U	K.TQAYIAGLK.E	8.62225	6.86	3.75972	6.13152	10.9909	8.30978	8.63872	5.69024	8.61251	5.25689	4.68157	5.75794	9.80336	9.74031	7.22787	6.75551	3.88162	6.33551
sp|P35732|DEF1_YEAST	DEF1	RNA polymerase II degradation factor 1	0	U	K.VNEQETSAQEQEEETAEPSEENEDR.V	6.41784	8.91864	11.9755	8.10572	6.58054	4.17987	8.42784	7.94626	9.52266	3.33617	3.69335	1.54321	3.51594	5.1234	2.54719	4.91308	3.90583	5.39771
sp|Q00618|PGTA_YEAST	BET4	Geranylgeranyl transferase type-2 subunit alpha	0	U	K.EEFEYTTIK.I	8.60194	10.8341	6.05701	8.3469	10.2301	11.4928	10.4549	8.37944	9.74894	6.47257	4.65903	7.70488	11.4047	11.6937	8.73016	8.72518	5.88922	9.64757
sp|P32523|PRP19_YEAST	PRP19	Pre-mRNA-processing factor 19	0	U	K.SLLEQYVK.D	49.3393	62.186	57.6758	58.3934	54.3404	58.0592	51.7995	56.9651	54.9773	29.1261	28.3324	29.1933	32.0405	41.228	35.0987	32.5977	32.3983	28.9908
sp|P53911|EAF7_YEAST	EAF7	Chromatin modification-related protein EAF7	0	U	K.ITHNEEVDK.E	17.5428	21.5698	21.6116	18.306	20.6054	19.421	20.3185	18.2243	21.178	11.2554	10.2932	8.62324	18.3005	11.0531	13.7309	16.3592	10.035	11.2861
sp|Q12382|DGK1_YEAST	DGK1	CTP-dependent diacylglycerol kinase 1	0	U	K.SHEWFGDFITK.H	6.09779	9.5639	12.467	4.64978	10.0779	10.2529	9.17359	5.96641	7.42751	10.1032	6.99631	7.36384	6.80672	10.8721	6.75426	7.5095	7.43034	6.46543
sp|P38860|MTG2_YEAST	MTG2	GTPase MTG2, mitochondrial	0	U	K.VDIDAEK.S	7.51027	6.62902	5.91786	6.13808	7.94124	5.68915	7.20404	6.07028	7.81811	4.34216	5.2458	6.56205	6.34073	2.99986	5.08375	7.15272	4.15901	4.62704
sp|P38202|YBC8_YEAST	YBL028C	UPF0642 protein YBL028C	0	U	K.KEEQGIDMDVDEK.K	16.4889	16.2277	17.0082	11.2006	11.8363	15.8746	18.0026	10.933	13.0742	7.14909	9.33564	9.87617	12.0542	12.9822	11.7116	11.1589	10.5939	6.81534
sp|P38805|RPF1_YEAST	RPF1	Ribosome production factor 1	0	U	K.EVEGDEDDLM*R.Y	3.43686	7.58724	5.46137	6.98582	2.91741	6.42875	3.72496	5.65801	6.08023	7.3534	6.5134	5.53135	5.00452	8.60151	8.76657	9.39602	4.57614	6.34353
sp|P38805|RPF1_YEAST	RPF1	Ribosome production factor 1	0	U	K.EVEGDEDDLMR.Y	20.2836	25.3738	21.5901	18.1967	19.0983	21.8868	16.361	16.7154	20.5529	22.0446	19.1803	21.92	21.757	21.1143	25.1959	22.4666	19.1675	22.7042
sp|P38961|RRP8_YEAST	RRP8	25S rRNA (adenine(645)-N(1))-methyltransferase	0	U	K.HDEEAPLM*QVK.E	6.78745	6.1478	7.46905	4.52153	6.40016	9.53448	4.49147	4.9695	10.5415	3.48564	3.85255	5.51854	5.10293	5.83694	4.4914	5.97337	4.88864	2.88835
sp|P38961|RRP8_YEAST	RRP8	25S rRNA (adenine(645)-N(1))-methyltransferase	0	U	K.HDEEAPLMQVK.E	70.01	81.0753	83.1813	66.2065	69.5321	79.8785	71.8619	70.0538	85.7542	58.4907	42.9272	50.9081	61.3984	63.6853	55.7125	52.3943	49.7554	45.7192
sp|P38137|FAT2_YEAST	PCS60	Peroxisomal-coenzyme A synthetase	0	U	R.VIAETFAK.S	30.5104	41.1661	36.4408	36.7143	41.8411	42.544	34.8991	39.7138	38.3066	33.0063	24.5907	23.2581	41.0102	46.8154	40.0173	37.3994	30.0932	24.4492
sp|Q12417|PRP46_YEAST	PRP46	Pre-mRNA-splicing factor PRP46	0	U	R.IPVITLVGHK.G	47.3257	65.1454	57.2079	53.2302	56.0326	61.5494	56.4573	49.9115	58.7348	47.2901	43.4086	44.5092	52.5322	56.675	55.1197	49.2803	45.3909	53.0217
sp|P18239|ADT2_YEAST	PET9	ADP,ATP carrier protein 2	1	R	K.LLIQNQDEMLK.Q	11.4781	11.3614	8.70499	11.3624	13.0625	12.6699	15.1126	12.2974	11.7256	10.0547	11.4885	12.7232	12.1391	15.842	8.90595	11.0185	6.76943	12.1065
sp|P38803|IPI1_YEAST	IPI1	Pre-rRNA-processing protein IPI1	0	U	R.NQHLDQNPHDLTK.R	17.6528	16.3526	14.501	16.2634	15.656	14.8796	15.7891	11.7703	17.3243	7.17079	9.05494	6.40971	7.47111	8.70333	8.34085	4.84876	5.92365	9.54301
sp|P40096|NCB1_YEAST	BUR6	Negative cofactor 2 complex subunit alpha	0	U	R.ITAEILK.K	14.0134	17.4339	13.1884	11.9124	12.0882	14.3655	12.8633	9.21545	14.1664	10.8115	9.0075	8.25628	15.4677	14.2735	11.4302	15.1179	8.11585	6.63256
sp|P07271|PIF1_YEAST	PIF1	ATP-dependent DNA helicase PIF1	1	R	K.IITDIHK.E	54.6677	75.6328	66.8306	70.0369	61.6306	63.4596	61.1007	61.1366	62.0627	42.1449	39.2757	45.4737	36.1455	39.044	37.9005	33.4637	36.5007	34.8682
sp|P48566|GYP3_YEAST	MSB3	GTPase-activating protein GYP3	0	U	K.TYGELLGNSTSEADLPINDNTDNK.G	13.3418	17.013	12.0066	10.909	12.1083	11.9299	10.8209	10.9224	10.1419	12.1484	8.15002	9.56921	14.7437	13.2094	12.6752	13.8566	12.3045	13.0966
sp|P29468|PAP_YEAST	PAP1	Poly(A) polymerase	0	U	R.FVYEVSK.K	9.40783	13.2398	12.9077	11.0194	8.73585	10.5263	11.3803	8.32116	12.4227	10.5369	13.5044	11.24	11.0092	13.4578	11.4128	12.2847	10.856	10.7607
sp|P29468|PAP_YEAST	PAP1	Poly(A) polymerase	0	U	K.WSGLVESK.V	17.5402	18.8143	20.542	16.1538	15.7776	14.5473	15.5904	17.9966	19.5613	13.0478	10.9166	14.2508	14.5333	16.8585	15.5058	14.0846	16.0681	8.78766
sp|P32368|SAC1_YEAST	SAC1	Phosphatidylinositol-3-phosphatase SAC1	0	U	K.LGLSNEDFFHK.V	96.6618	104.284	105.791	95.6317	91.6681	95.9312	90.1629	78.4967	77.2203	64.1235	58.9962	60.4169	73.963	80.888	78.0039	71.6206	63.8785	67.6782
sp|P22133|MDHC_YEAST	MDH2	Malate dehydrogenase, cytoplasmic	0	U	R.EINIESGLTPR.V	6.61161	5.92107	8.86392	9.92971	6.21196	7.01194	7.99855	8.11373	9.81477	6.79069	7.20049	6.58879	7.28407	11.2483	11.2266	7.6954	6.95237	4.98186
sp|P40532|APQ12_YEAST	APQ12	Nuclear membrane organization protein APQ12	0	U	R.EINTVYHLAQMK.M	17.4972	21.976	20.3314	21.1785	20.8937	16.6855	19.4167	17.888	19.1754	11.4	14.946	14.5662	13.7264	15.9322	11.8205	19.1825	15.449	10.0164
sp|P02293|H2B1_YEAST	HTB1	Histone H2B.1	0	U	K.TSTSTDGK.K	34.6529	46.6937	29.8463	33.0757	38.8597	40.1247	27.4048	41.8942	35.2693	43.7046	27.0153	35.7892	47.9771	53.2582	42.3644	52.1064	32.5211	41.6771
sp|P27825|CALX_YEAST	CNE1	Calnexin homolog	0	U	K.LDNSLTCGGAFIK.L	18.6853	27.0964	21.2803	22.7829	22.257	24.3767	20.7111	19.6154	20.6694	21.1448	14.5487	14.9691	15.202	19.0347	17.8029	19.0211	18.3113	12.4356
sp|P22438|SYMM_YEAST	MSM1	Methionine--tRNA ligase, mitochondrial	0	U	K.NPDFIFPASK.R	30.079	37.2524	33.4384	29.4068	27.5163	32.4875	28.992	29.6398	31.0475	32.8177	23.1874	30.9273	37.2146	38.9571	29.3809	30.6859	27.6454	32.8766
sp|P22438|SYMM_YEAST	MSM1	Methionine--tRNA ligase, mitochondrial	0	U	K.WGIPTPNDPSQK.V	12.1175	12.8658	12.2873	11.1417	11.7569	10.3768	10.1572	10.6092	9.98919	12.4972	12.9397	10.144	11.2727	11.9543	13.8983	14.0844	10.4146	8.82878
sp|P18544|ARGD_YEAST	ARG8	Acetylornithine aminotransferase, mitochondrial	0	U	K.VAEILHHQANK.L	11.962	17.3737	15.4864	15.0467	8.59999	12.1245	16.8555	11.114	13.7924	14.606	11.951	15.4918	10.616	18.1761	14.5296	13.5601	9.82667	11.4222
sp|Q07505|DLHH_YEAST	YDL086W	Putative carboxymethylenebutenolidase	0	U	K.IAGYPQAK.F	21.3302	23.2273	24.6886	24.0312	25.9158	21.6554	23.1045	21.2812	19.724	19.8305	19.8277	16.5512	25.0442	27.0717	21.6537	25.0649	24.9397	16.9982
sp|P25087|ERG6_YEAST	ERG6	Sterol 24-C-methyltransferase	0	U	R.KPENAETPSQTSQEATQ.-	6.52383	10.2425	8.09646	7.58578	10.2036	10.7089	9.49146	4.91074	11.5414	6.83927	4.86388	4.63545	5.5422	5.42777	4.81291	3.71913	6.72282	4.0596
sp|P25087|ERG6_YEAST	ERG6	Sterol 24-C-methyltransferase	0	U	K.YDENNPEHR.K	11.4605	15.3357	12.1728	14.6953	12.5531	13.3351	12.832	10.8711	14.5212	10.1471	10.4204	8.54112	12.1479	13.8586	13.5317	9.25039	11.8574	11.7977
sp|P10834|PET54_YEAST	PET54	Protein PET54	0	U	R.SYNPYLVK.E	13.3492	13.0352	6.91623	9.88217	14.7047	9.20769	8.15602	11.5209	12.3455	10.4385	12.9873	11.0596	11.6438	10.432	13.2144	13.1982	11.446	9.89211
sp|Q08926|UIP4_YEAST	UIP4	ULP1-interacting protein 4	0	U	K.ELSPNFSQEQTENK.Q	27.0449	29.0479	23.0758	23.6965	30.5477	28.8861	26.5033	25.4295	22.2449	16.5231	15.3292	14.6994	19.5469	23.709	19.5161	18.6095	16.0751	13.7595
sp|P36103|YKC3_YEAST	YKL023W	Uncharacterized protein YKL023W	0	U	K.ELSYDELK.D	13.0974	14.0484	13.4091	9.61646	14.6292	14.4243	14.4519	10.4496	17.011	11.7048	9.68045	9.15422	12.8374	15.9237	14.1387	14.9982	10.8651	9.27333
sp|P36069|PMU1_YEAST	PMU1	Probable phosphoglycerate mutase PMU1	0	U	R.ETLGSHTCDK.R	51.2075	59.4313	54.9941	52.3989	57.6679	48.8507	51.7905	53.3997	57.1835	43.0609	28.6777	23.3434	33.8044	43.2913	36.4007	37.2792	32.662	24.9922
sp|Q08119|ESC8_YEAST	ESC8	Protein ESC8	0	U	K.EMEANMASK.Y	7.88652	12.5542	7.43736	8.03658	11.9513	6.52725	10.1265	6.83513	9.10614	3.70994	5.3136	4.14957	2.59618	5.85067	6.02831	3.34709	4.86604	4.06911
sp|P27882|ERV1_YEAST	ERV1	Mitochondrial FAD-linked sulfhydryl oxidase ERV1	0	U	K.FDCNFWEK.R	15.6012	14.8441	16.6296	15.0972	9.62255	10.4923	11.5981	12.9741	13.7608	0	2.90298	2.4204	0.978313	1.08051	1.31353	1.80699	1.67951	0
sp|P26755|RFA3_YEAST	RFA3	Replication factor A protein 3	0	U	K.NGSEVEMITLNNIR.V	5.01113	5.90263	4.25813	4.76864	6.04571	6.44197	6.07389	4.72767	6.96344	12.3259	7.26204	9.78924	11.8245	12.817	13.978	13.8635	10.8032	7.76586
sp|P40367|GPI7_YEAST	LAS21	GPI ethanolamine phosphate transferase 2	0	U	K.M*YTIQETLTK.S	5.41834	9.43294	8.12609	6.93338	5.89937	8.17404	6.14901	7.28192	7.5681	10.7159	11.2588	11.1939	6.31814	10.9797	5.89117	10.1494	12.2316	6.94503
sp|P25366|OCA4_YEAST	OCA4	Protein OCA4	0	U	K.TAIFIGGQEPSK.F	5.70751	7.74421	5.7552	5.09699	5.43471	3.3372	7.09241	8.295	6.51033	5.97298	6.56492	4.57584	6.23056	5.99771	10.41	6.18352	4.10823	5.14245
sp|P34217|PIN4_YEAST	PIN4	RNA-binding protein PIN4	0	U	K.ISSQGQFSMQPTLTSPK.M	15.0594	18.6299	12.7123	21.308	15.4419	14.1076	17.3917	16.5895	17.5373	2.35272	7.54281	6.3276	3.10432	6.15224	5.34217	4.12656	2.42729	4.63944
sp|P50278|SOL1_YEAST	SOL1	6-phosphogluconolactonase-like protein 1	1	R	R.VTFVVEGATK.A	10.8508	12.8199	10.4768	11.3826	14.5621	13.7429	11.3616	15.3669	7.68968	11.1632	6.44845	8.43639	11.6686	16.1595	14.3687	12.6999	9.25911	8.82473
sp|P37262|SOL2_YEAST	SOL2	6-phosphogluconolactonase-like protein 2	0	U	K.STASAAEGK.S	26.3913	36.2434	26.9472	27.4845	25.6295	28.5136	26.1162	28.4002	31.8848	25.5534	18.8681	22.9739	30.1071	28.8994	19.6801	26.1072	21.0195	20.0012
sp|P06838|RAD10_YEAST	RAD10	DNA repair protein RAD10	0	U	K.TVLVNTTQK.E	7.70928	13.1193	10.5435	7.9368	6.72817	10.4359	8.7366	6.70716	9.87918	10.9392	5.61618	7.01805	9.6842	10.6908	8.81116	10.5207	7.11726	7.01443
sp|P14063|RM31_YEAST	MRPL31	54S ribosomal protein L31, mitochondrial	0	U	K.ENQMSSK.D	4.52893	7.0368	3.38187	4.88147	6.3632	5.42871	4.63498	3.54253	6.07414	5.89204	7.31635	6.66293	7.32635	8.50739	5.25712	5.3772	4.39355	6.14104
sp|P38227|QDR3_YEAST	QDR3	Quinidine resistance protein 3	0	U	R.ENYDLQK.L	6.288	5.86238	4.08199	5.94393	5.61395	4.83813	3.94183	9.36469	7.09716	4.19329	6.29787	4.12579	6.20354	6.78297	6.35589	6.46778	2.6524	4.41882
sp|P53066|YGZ2_YEAST	YGL242C	Ankyrin repeat-containing protein YGL242C	0	U	R.NLIEVGADPR.V	35.5123	33.2713	30.3686	32.3767	30.5581	35.419	35.9183	28.4408	30.4483	36.8633	27.3618	36.1386	41.998	37.3438	35.6149	36.6276	30.9981	28.2416
sp|P40303|PSA4_YEAST	PRE6	Proteasome subunit alpha type-4	0	U	R.YVAGVQQR.Y	91.5219	120.11	108.548	115.635	107.611	113.542	107.638	99.3692	111.68	89.2847	90.635	95.7185	112.118	124.08	120.57	114.346	105.495	109.87
sp|Q12241|VAM3_YEAST	VAM3	Syntaxin VAM3	0	U	K.YQSLQQSYNQR.K	8.84627	10.0137	9.18244	8.83626	7.08514	7.36498	10.6989	10.6891	7.93325	9.40563	6.09881	5.34982	10.5103	13.1796	10.077	9.1573	8.09406	9.43495
sp|P38745|YHB7_YEAST	YHL017W	Uncharacterized membrane protein YHL071W	0	U	R.EQNQVVK.L	10.6379	8.2748	5.83856	8.55518	8.71875	9.60736	9.13414	7.34836	7.7363	17.0832	13.8819	14.8982	13.7653	18.3101	15.961	18.6105	13.924	15.6368
sp|Q04779|RCO1_YEAST	RCO1	Transcriptional regulatory protein RCO1	0	U	K.IITSEGIER.S	21.1462	29.4811	26.6423	24.6728	18.7784	23.9379	23.5256	25.1095	24.0934	11.8323	11.1716	15.212	15.5797	13.9282	14.2065	12.8027	13.514	11.9742
sp|P48589|RS12_YEAST	RPS12	40S ribosomal protein S12	0	U	K.VVGASVVVVK.N	12.8538	17.8948	17.8191	9.89119	16.4823	17.4786	16	14.6845	15.5979	9.5436	9.7119	11.196	15.785	16.5087	13.0313	14.5628	14.9454	10.5702
sp|P48837|NUP57_YEAST	NUP57	Nucleoporin NUP57	0	U	K.LM*VFNDDTK.N	11.101	14.1839	11.3437	12.9002	12.1044	12.6748	9.69954	14.9835	13.1841	11.3955	8.92136	12.072	9.17769	11.6936	9.81709	9.80526	9.49001	12.1199
sp|P48837|NUP57_YEAST	NUP57	Nucleoporin NUP57	0	U	K.LMVFNDDTK.N	7.7312	8.82936	8.05431	4.6869	7.74131	5.23587	7.72964	8.2704	8.44279	5.59185	5.27229	6.09021	8.04365	6.98075	9.28239	5.01997	4.72963	5.42505
sp|Q12274|YOR97_YEAST	YOR097C	Uncharacterized protein YOR097C	0	U	K.KYTYDDFK.V	7.65717	13.2564	9.39585	12.4941	10.4342	6.73568	8.94277	5.55412	12.6414	11.7275	6.15227	11.2937	12.053	15.1822	7.92499	17.1237	11.1606	8.80698
sp|P02557|TBB_YEAST	TUB2	Tubulin beta chain	0	U	R.YPGQLNSDLR.K	24.2713	23.8613	22.5985	20.9236	18.8965	19.9544	21.6499	20.3445	19.8419	23.6583	17.1951	15.3507	23.3643	24.0315	20.1724	17.52	16.6947	22.1519
sp|P0C2H9|RL31B_YEAST	RPL31B	60S ribosomal protein L31-B	1	R	R.LHGVSFK.K	50.6783	54.8182	49.8346	49.6567	39.5979	52.2129	42.6413	38.4505	62.7384	41.521	35.9923	41.2485	55.1267	57.3073	43.0284	46.5207	43.3138	38.7872
sp|Q12102|CFT2_YEAST	CFT2	Cleavage factor two protein 2	0	U	R.NNTSPFEIGSR.I	6.49809	12.1748	9.50205	6.32241	4.57418	7.09888	9.16078	7.99237	7.55032	9.93922	10.1531	10.9779	14.4107	10.5015	9.49494	10.2585	10.63	10.0358
sp|P36156|GTO2_YEAST	ECM4	Glutathione S-transferase omega-like 2	0	U	K.QWASGTNGAFK.R	15.1253	16.2772	16.9626	15.6831	16.7523	18.0433	16.1703	14.7167	13.5627	9.64174	8.73262	11.8131	9.56274	12.9832	14.7747	10.6053	6.99246	14.0696
sp|Q12345|IES3_YEAST	IES3	Ino eighty subunit 3	0	U	K.FEDLLATNK.Q	14.2302	19.484	18.0921	14.812	14.7185	19.4141	10.5208	12.3264	14.7499	2.62179	1.23885	4.66017	1.40937	2.86798	2.83845	2.94137	3.08291	0
sp|P07260|IF4E_YEAST	CDC33	Eukaryotic translation initiation factor 4E	0	U	K.GADIDELWLR.T	17.1962	20.504	15.6028	15.8408	18.0386	20.288	17.6182	16.2869	19.767	16.3856	15.5112	12.7696	16.0206	22.2189	16.0673	19.6091	15.039	14.1941
sp|P34227|PRX1_YEAST	PRX1	Peroxiredoxin PRX1, mitochondrial	0	U	K.NVGFPIIGDTFR.N	439.425	582.512	517.264	576.138	516.286	551.611	490.6	497.115	534.453	451.32	406.546	416.334	559.433	626.152	505.919	496.025	436.963	474.364
sp|P34227|PRX1_YEAST	PRX1	Peroxiredoxin PRX1, mitochondrial	0	U	R.VIDALQLTDK.E	257.792	315.673	312.447	327.142	289.813	311.991	283.91	270.489	315.375	244.345	244.009	266.576	323.995	356.814	303.853	299.396	284.898	287.803
sp|P36104|SWD2_YEAST	SWD2	COMPASS component SWD2	0	U	R.YFSGHGALVNDLK.M	5.38297	11.9885	8.0253	6.28823	9.65735	10.6787	6.87802	9.4773	5.76715	5.08439	6.14956	8.39826	7.27508	10.9831	7.55919	9.32402	8.46434	8.04872
sp|P25578|PGPS1_YEAST	PGS1	CDP-diacylglycerol--glycerol-3-phosphate 3-phosphatidyltransferase	0	U	R.FNEGLGLQHMK.I	5.90764	7.62141	8.25738	11.0048	9.06583	6.10579	8.84551	8.95923	5.69546	5.9174	7.43671	5.60568	8.62175	10.9337	10.2164	5.06738	7.85418	7.23003
sp|Q03687|ANY1_YEAST	ANY1	Scramblase ANY1	0	U	K.QDSNDTSDSPQDDQVGK.S	8.88926	10.2343	9.50582	8.2595	8.50124	7.27419	10.2345	6.36012	5.79507	8.37244	6.01904	6.9465	9.52238	9.73113	7.51008	9.27561	9.46381	8.40477
sp|P38799|YHN8_YEAST	YHR078W	Uncharacterized protein YHR078W	0	U	K.FYTEYSLPSHK.V	21.0595	15.6796	11.9124	13.9821	12.2132	13.8964	11.5722	11.5009	12.8114	16.8702	16.538	13.2093	12.5681	15.8165	16.5747	15.4122	12.9771	15.5218
sp|P40018|RSMB_YEAST	SMB1	Small nuclear ribonucleoprotein-associated protein B	0	U	R.VLTQDGR.V	28.5291	31.9914	30.1581	28.5634	26.7538	24.6992	28.7077	28.6446	30.1951	34.1287	27.2053	30.2692	38.9012	34.6514	33.1396	36.1784	39.5505	35.369
sp|P20107|ZRC1_YEAST	ZRC1	Zinc/cadmium resistance protein	0	U	R.ILLQATPSTISADQIQR.E	10.4116	11.8149	11.2745	12.1372	12.6064	11.8329	11.1891	9.37269	13.0596	12.5807	11.8122	9.47811	10.0046	11.9428	13.1339	12.5166	13.3057	9.9746
sp|P20107|ZRC1_YEAST	ZRC1	Zinc/cadmium resistance protein	0	U	R.LIEPQEIQNPR.L	23.5903	24.4573	26.0377	19.6684	14.7498	19.3386	20.3099	19.69	24.8184	33.199	30.9774	32.4214	34.7301	37.5463	34.8474	45.0475	32.88	26.8161
sp|P53633|PRA1_YEAST	YIP3	Prenylated Rab acceptor 1	0	U	K.ISKPQNFGEVQSR.V	8.3957	11.0784	8.73995	12.3068	12.5697	5.52012	8.40936	12.3897	5.82322	13.8863	14.3834	15.2829	12.1073	15.48	12.7105	10.8382	12.2297	19.6784
sp|P05749|RL22A_YEAST	RPL22A	60S ribosomal protein L22-A	0	U	R.LAFYQVTPEEDEEEDEE.-	15.277	21.315	16.978	19.8936	16.0673	18.921	14.2639	17.513	17.8038	26.8233	20.1425	25.6931	19.6885	28.7309	28.3261	28.1828	20.569	24.4031
sp|P53214|MTL1_YEAST	MTL1	Protein MTL1	1	R	K.TDFIDSDGK.I	27.3054	26.499	28.5366	23.0962	28.7809	25.7327	27.8407	21.1303	27.2832	35.2168	28.4597	24.6677	42.5969	41.9616	36.0711	38.2615	31.3758	26.5322
sp|P0CX25|RL43A_YEAST	RPL43A	60S ribosomal protein L43-A	1	R	K.LEIQQHAR.Y	39.4579	49.17	42.5493	45.6545	44.7982	51.0034	51.4291	48.8838	48.2054	38.3417	30.4854	29.015	39.6046	39.7152	35.7023	38.4608	30.9519	31.3217
sp|P05748|RL15A_YEAST	RPL15A	60S ribosomal protein L15-A	1	R	R.GLTATGK.K	8.59787	10.4432	8.24946	8.30533	8.11775	6.8742	9.09471	8.17551	6.20974	6.25024	5.41756	5.1423	3.83506	8.17941	6.7223	8.64469	5.45889	5.90516
sp|P05748|RL15A_YEAST	RPL15A	60S ribosomal protein L15-A	0	U	R.YNWICDPVHK.H	57.7029	72.0867	71.3575	75.0459	63.408	72.939	64.4304	66.7766	69.9396	30.9237	21.6328	24.7763	32.0201	41.015	34.7768	27.3271	25.2069	21.0232
sp|Q04429|HLR1_YEAST	HLR1	Protein HLR1	0	U	K.QPASAPVLPSAYDSPTFENTPR.R	9.62106	13.7188	12.4445	11.6601	12.6709	13.7595	11.9079	8.26526	11.9889	7.59019	6.46421	2.80526	2.25643	6.80234	4.23858	4.10204	4.61283	2.91686
sp|P32332|OAC1_YEAST	OAC1	Mitochondrial oxaloacetate transport protein	0	U	K.GLNAAYIYQIGLNGSR.L	7.04607	8.73972	7.64654	6.07437	3.53981	4.72972	5.36565	5.85574	4.09936	7.67243	5.69508	4.87476	3.79915	4.89649	6.26033	5.36484	5.26853	3.22725
sp|Q12515|PAR32_YEAST	PAR32	Protein PAR32	0	U	K.TVANNNNNGSNQEK.V	13.3327	17.7581	11.8162	12.3881	16.3782	17.435	17.1326	10.6089	19.4024	7.00848	5.38321	5.39848	6.39878	6.58268	5.16721	3.57179	4.49372	3.49998
sp|P05744|RL33A_YEAST	RPL33A	60S ribosomal protein L33-A	1	R	R.VNNPNVSLIK.I	9.33127	9.26588	10.6573	6.23706	7.46891	5.82179	8.65432	9.69903	8.97934	10.2883	4.49614	7.74497	8.17834	11.6572	10.3052	7.28164	8.18511	5.42307
sp|P53871|DUG3_YEAST	DUG3	Probable glutamine amidotransferase DUG3	0	U	R.NQDVIMVASEPLTFER.G	10.671	8.10462	10.7656	11.3233	10.1258	10.0155	8.64882	8.81786	8.79077	9.63253	10.4702	10.6777	11.4165	8.10481	11.4996	9.41306	10.5924	11.8374
sp|P32605|RU1A_YEAST	MUD1	U1 small nuclear ribonucleoprotein A	0	U	R.KVEEAEIDR.I	43.1722	43.5052	46.0922	45.2026	43.5203	34.3072	39.192	41.0303	43.472	39.6851	43.5263	37.2755	40.6931	44.3772	44.9493	42.2422	35.7996	42.6236
sp|Q06449|PIN3_YEAST	PIN3	[PSI+] inducibility protein 3	0	U	K.LSPEWYK.G	29.167	36.009	34.4479	31.8331	28.0854	32.9099	30.9691	27.8781	36.0054	17.2588	15.0985	15.5524	16.0265	14.8718	15.6519	16.591	13.7807	14.5685
sp|Q07688|YPD1_YEAST	YPD1	Phosphorelay intermediate protein YPD1	0	U	K.NLTELDNLGHFLK.G	29.6364	39.0946	27.5074	29.3476	31.0369	37.4089	23.6959	33.1333	35.4263	37.1482	42.7626	36.7831	41.2683	43.6553	41.6528	47.8947	40.56	41.1982
sp|P36100|T2EA_YEAST	TFA1	Transcription initiation factor IIE subunit alpha	0	U	K.TLNDYYAALAK.K	24.0762	29.8054	26.8953	28.1101	21.3076	27.9456	26.305	26.5655	28.0502	21.1963	17.1801	20.8228	18.1962	23.6473	17.2791	15.1275	16.656	18.3996
sp|P32792|YHH7_YEAST	YSC83	UPF0744 protein YSC83	0	U	R.IGLQDHWK.L	13.2313	12.6282	15.3713	12.1384	14.941	14.4308	14.5941	12.1353	16.3814	12.8351	10.836	7.37434	7.99329	13.1597	7.75912	11.738	12.0697	9.88518
sp|Q04430|PANK_YEAST	CAB1	Pantothenate kinase CAB1	0	U	K.SLENNENK.L	14.0259	12.6674	13.1449	14.7698	9.34658	10.5329	11.2111	8.776	11.8568	10.7365	12.5937	11.193	13.3877	11.5704	14.341	12.8866	12.5546	11.2188
sp|Q04430|PANK_YEAST	CAB1	Pantothenate kinase CAB1	0	U	K.SSAIASSFGK.V	183.372	241.597	231.274	216.404	208.109	233.794	200.303	198.191	223.9	200.828	181.074	189.807	190.232	224.999	190.865	197.558	195.481	184.195
sp|Q08634|YO238_YEAST	YOR238W	Uncharacterized protein YOR238W	0	U	K.HGLTAIK.L	18.7809	21.0318	24.5389	21.7446	20.2017	20.5819	23.0211	20.6488	19.422	17.0942	20.4736	20.3007	17.2309	19.9298	17.7437	20.5122	19.3499	22.9727
sp|P25626|IMG1_YEAST	IMG1	54S ribosomal protein IMG1, mitochondrial	0	U	R.IASSQIMK.Q	21.0362	22.1386	24.8724	18.3736	25.0526	22.8464	23.6206	21.694	22.2539	30.0552	26.3222	24.1561	32.2245	31.1641	31.4574	26.593	25.8445	25.1197
sp|P25626|IMG1_YEAST	IMG1	54S ribosomal protein IMG1, mitochondrial	0	U	R.LDVGDLEAGLR.R	21.1675	20.9935	16.4509	17.9024	15.6374	18.6379	14.1623	16.6588	23.3412	13.0389	9.07998	10.7874	11.7644	12.8226	13.9233	9.61663	9.6309	10.9776
sp|P52490|UBC13_YEAST	UBC13	Ubiquitin-conjugating enzyme E2 13	0	U	K.LVSDPVPGITAEPHDDNLR.Y	10.1212	8.16141	8.63056	9.78644	7.64024	8.94944	6.97815	9.02652	8.03032	9.13942	5.91257	5.96558	9.63901	7.82235	8.7603	7.57627	9.76334	5.80959
sp|P52490|UBC13_YEAST	UBC13	Ubiquitin-conjugating enzyme E2 13	0	U	K.LVSDPVPGITAEPHDDNLR.Y	7.53808	9.43354	8.709	7.58801	6.81121	6.40098	8.3142	8.84913	8.27199	8.39902	9.32173	6.03168	5.17926	10.0322	7.64999	9.37969	7.97985	7.12296
sp|P38823|DMA1_YEAST	DMA1	E3 ubiquitin-protein ligase DMA1	0	U	K.IPDQYHPVVFK.S	34.574	37.0333	39.5242	37.8124	40.1133	44.0581	35.886	42.9502	44.5135	26.8553	23.959	28.6695	37.1066	39.9734	33.5959	34.3552	30.4381	34.9472
sp|Q12239|TM115_YEAST	YOL107W	Transmembrane protein 115 homolog	0	U	K.IMTVEER.R	47.4953	56.1123	44.1894	42.7128	47.5132	47.1126	45.1457	40.2598	44.4446	21.6728	33.4185	27.642	28.5293	39.2088	28.6728	33.8813	30.1747	30.2879
sp|Q08448|LPL1_YEAST	LPL1	Lipid droplet phospholipase 1	0	U	K.LGLTEQLK.G	10.6087	10.7074	12.2845	9.92291	7.36817	8.65325	9.71232	5.48578	11.9548	7.00624	5.94547	9.18079	12.9119	12.8453	9.83587	8.77521	8.92213	10.2277
sp|P38248|ECM33_YEAST	ECM33	Cell wall protein ECM33	0	U	K.VIDGFNK.V	14.6454	16.2617	18.7095	17.7541	15.3784	11.6447	11.9082	14.7827	16.315	16.3645	12.7381	14.7693	19.8627	16.5554	15.8177	17.2802	15.392	15.3297
sp|P47822|MED21_YEAST	SRB7	Mediator of RNA polymerase II transcription subunit 21	0	U	K.LVEVEDEK.I	13.5888	15.9379	10.103	8.41501	8.97025	14.8732	12.7482	12.4293	15.2363	14.9144	10.5178	8.12202	17.3217	15.0642	12.3685	13.0073	12.4724	8.79742
sp|P14120|RL30_YEAST	RPL30	60S ribosomal protein L30	0	U	K.VYYFQGGNNELGTAVGK.L	3.68415	5.00092	5.21295	4.70277	2.58064	6.06064	4.29843	3.14947	6.54945	7.16534	5.33244	3.65543	8.7491	5.98737	7.17426	7.99452	10.1758	8.67867
sp|P38277|YBY8_YEAST	YBR138C	Uncharacterized protein YBR138C	0	U	R.LQLQLLENDK.S	18.6746	21.2358	20.8891	19.9196	18.82	21.5314	19.0331	21.2229	24.9538	24.505	17.5515	15.4842	20.4265	24.5506	14.0219	19.4993	18.3006	16.4746
sp|P0C5N3|YG41A_YEAST	YGL041W-A	Uncharacterized protein YGL041W-A, mitochondrial	0	U	K.LMDQINSRPNVLEK.L	20.0104	21.6721	10.2576	23.0173	21.4519	19.4988	16.3586	20.3012	15.4861	13.5152	10.5911	11.6768	15.2777	15.2288	11.5531	12.3736	13.3383	13.3097
sp|P35997|RS27A_YEAST	RPS27A	40S ribosomal protein S27-A	1	R	K.LSEGTSFR.R	8.44734	11.3813	12.782	8.75878	9.82935	11.3967	10.9274	9.70199	12.0485	14.3088	13.6763	13.547	11.3026	18.5977	17.7696	12.4978	13.2212	12.8621
sp|Q06672|TSR2_YEAST	TSR2	Pre-rRNA-processing protein TSR2	0	U	K.LYLEWQEK.Q	36.5548	44.2693	42.3553	37.2458	37.0181	35.4372	34.0047	34.4236	35.8489	38.0159	29.1662	24.447	43.9431	45.8185	35.6607	35.9025	32.7622	28.7534
sp|P52871|SC6B2_YEAST	SBH2	Protein transport protein SBH2	0	U	K.LYTDEANGFR.V	12.3717	11.0115	8.62648	6.30344	5.58968	6.73452	6.98455	7.25114	10.4107	4.9509	2.5064	3.39689	5.30045	5.64256	3.26273	5.18889	4.56199	3.05304
sp|P40219|OSW5_YEAST	OSW5	Outer spore wall protein 5	0	U	K.MAQLIYVR.A	10.4406	12.473	8.42881	11.0249	13.5881	11.3942	10.986	9.25986	11.2461	12.5023	7.92016	7.87815	9.52337	11.2661	12.2666	13.8696	7.6912	8.77847
sp|Q12127|CCW12_YEAST	CCW12	Covalently-linked cell wall protein 12	0	U	K.NGTSTAAPVTSTEAPK.N	12.1066	13.6401	10.8358	10.9861	10.6402	14.4521	10.1889	12.6928	12.2265	5.86476	6.72599	7.84532	7.77051	9.43098	6.93072	7.98191	5.91926	11.0029
sp|P43572|EPL1_YEAST	EPL1	Enhancer of polycomb-like protein 1	0	U	K.IYLPNDLK.H	6.91117	7.02827	7.64487	6.87403	6.95445	7.56439	4.13459	7.86148	9.04206	3.03507	4.39424	8.77843	3.94064	2.54401	6.07402	4.81018	3.51849	5.38107
sp|Q07622|ACK1_YEAST	ACK1	Activator of C kinase protein 1	0	U	K.GVGCEVDLDLAK.Q	20.1615	18.2987	24.0407	20.0094	17.2844	18.9632	22.1125	16.5466	22.4061	13.6876	10.2868	12.2695	14.09	19.3279	17.1408	17.6485	12.0057	14.6751
sp|Q01852|TIM44_YEAST	TIM44	Mitochondrial import inner membrane translocase subunit TIM44	0	U	K.TGETMEHIATK.A	13.8481	16.3258	17.0442	19.5489	15.3568	14.6873	14.3371	10.1833	15.7595	13.673	15.5453	13.5787	15.3934	19.5273	15.6937	14.3959	16.4671	15.8641
sp|P04802|SYDC_YEAST	DPS1	Aspartate--tRNA ligase, cytoplasmic	0	U	K.AYLAQSPQFNK.Q	6.84565	12.3824	10.4129	8.42772	4.79248	7.30458	10.3484	9.22787	11.0809	6.34054	8.33141	10.3856	13.0939	14.5121	6.35354	10.3211	9.9785	8.56348
sp|P00360|G3P1_YEAST	TDH1	Glyceraldehyde-3-phosphate dehydrogenase 1	0	U	R.VVDLIEYVAK.A	133.884	166.488	151.942	194.496	211.314	196.393	155.218	172.197	219.9	284.972	282.7	281.735	448.519	491.874	418.711	412.33	369.188	398.289
sp|P00359|G3P3_YEAST	TDH3	Glyceraldehyde-3-phosphate dehydrogenase 3	2	R	K.ELDTAQK.H	14.4599	20.496	22.6588	14.4255	13.6517	17.7679	18.2421	20.6738	24.0712	29.1929	22.4989	32.448	30.5117	31.1759	28.9946	24.9666	24.0104	30.1901
sp|P00359|G3P3_YEAST	TDH3	Glyceraldehyde-3-phosphate dehydrogenase 3	1	R	K.VVITAPSSTAPM*FVM*GVNEEK.Y	21.8956	23.4577	18.8523	19.4048	22.3126	19.3976	15.4192	19.3277	23.2973	35.3443	30.6956	23.9888	30.4015	30.1612	30.8801	33.4857	32.3347	18.8446
sp|P04051|RPC1_YEAST	RPO31	DNA-directed RNA polymerase III subunit RPC1	0	U	R.DFYHSLR.E	11.3459	13.802	11.6511	14.8845	11.6446	13.0012	11.9601	10.4596	13.9556	15.4545	10.6348	11.8494	15.7249	18.4458	13.8195	12.1893	10.5179	14.342
sp|P32449|AROG_YEAST	ARO4	Phospho-2-dehydro-3-deoxyheptonate aldolase, tyrosine-inhibited	0	U	K.VNQGAEEDVR.I	41.0068	47.6805	42.0275	36.8901	37.4013	37.4702	33.3771	31.731	41.8861	41.1298	33.9595	36.5853	35.8197	42.1813	39.1465	36.3909	36.5069	41.001
sp|Q12118|SGT2_YEAST	SGT2	Small glutamine-rich tetratricopeptide repeat-containing protein 2	0	U	K.DDAENVEINIPEDDAETK.A	19.4769	21.3562	20.0177	14.5885	20.8728	22.2266	22.1457	17.5056	25.7936	13.3947	12.066	15.2696	20.1293	18.3092	16.6846	11.2668	15.0853	11.5662
sp|P47001|CIS3_YEAST	CIS3	Cell wall mannoprotein CIS3	0	U	K.DGVLTDAK.G	36.1254	43.3578	37.6541	38.7097	34.1163	38.3032	38.5723	38.7117	37.5267	29.347	21.2613	23.647	38.2481	33.8613	38.9685	27.1824	31.0759	31.0571
sp|P53207|SNU71_YEAST	SNU71	U1 small nuclear ribonucleoprotein component SNU71	0	U	R.TGTIPSVKPEK.A	19.4305	17.9231	15.4411	13.1002	16.3195	13.1821	12.8626	10.664	12.6247	12.1333	9.02284	9.88914	13.4299	14.0031	12.5138	13.0365	10.4553	12.1287
sp|P00431|CCPR_YEAST	CCP1	Cytochrome c peroxidase, mitochondrial	0	U	K.FLEPIHK.E	10.0494	7.73619	8.29838	9.19051	9.11518	10.5565	6.97595	8.82167	7.21496	7.68152	7.26801	6.62946	11.2272	9.82323	4.58079	9.46922	7.7043	7.40781
sp|Q06708|VAC14_YEAST	VAC14	Vacuole morphology and inheritance protein 14	0	U	R.DYAYALHQPMAR.N	7.1305	8.71491	6.56176	9.03663	7.4343	8.414	5.33346	10.8625	9.12725	6.25844	5.74213	8.13655	5.08166	8.46255	7.38976	7.39797	5.74933	9.51837
sp|P28737|MSP1_YEAST	MSP1	Protein MSP1	0	U	R.FLVSLPGSDQR.Y	5.08598	11.5989	8.63691	10.3312	10.1928	7.15395	9.66289	10.683	8.91225	10.4401	6.56103	8.07576	9.71899	11.2026	10.7166	10.8088	12.4032	10.3374
sp|Q04697|GSF2_YEAST	GSF2	Glucose-signaling factor 2	0	U	K.ILEEYDGDIGK.M	10.1534	11.2029	10.2925	10.3706	10.0948	11.0545	12.5198	7.88849	10.7027	6.75695	10.7492	8.67349	11.5982	12.5848	12.5588	9.04804	7.87428	12.1169
sp|Q04697|GSF2_YEAST	GSF2	Glucose-signaling factor 2	0	U	K.MGGAVAAYR.A	9.58903	10.6051	10.2705	8.96628	11.4264	13.293	9.77743	11.8737	9.58505	7.52339	10.5667	9.36054	4.98048	9.20722	10.5666	11.1299	8.25678	8.62445
sp|P25694|CDC48_YEAST	CDC48	Cell division control protein 48	0	U	K.ETVEYPVLHPDQYTK.F	71.3333	92.7418	77.5686	76.198	85.9332	79.3341	73.5683	77.1403	92.3161	79.3893	59.16	65.6397	82.9359	88.7108	78.2282	84.3312	66.2708	65.7517
sp|P27692|SPT5_YEAST	SPT5	Transcription elongation factor SPT5	0	U	R.MGPSYVSAPR.N	9.98745	9.62205	13.8921	14.5176	11.4398	13.6033	8.99587	10.4244	14.691	8.32401	9.87178	8.70842	7.31907	11.3311	11.2401	10.1305	8.37186	8.97329
sp|P35197|GCS1_YEAST	GCS1	ADP-ribosylation factor GTPase-activating protein GCS1	0	U	K.KNEQDEDKWDDF.-	26.0577	23.1873	16.8681	24.3517	25.5434	23.4214	21.98	16.4067	28.4632	23.3519	20.0814	17.591	29.0406	23.669	24.4325	23.8374	25.4242	17.2871
sp|P31380|FUN30_YEAST	FUN30	ATP-dependent helicase FUN30	0	U	K.ASLHPLLFR.N	29.4224	31.5786	20.7804	24.0218	27.3635	27.7261	25.7063	28.8424	21.8208	24.5567	23.5319	22.7301	22.0604	20.1751	20.7923	22.8714	18.8571	26.2794
sp|P32790|SLA1_YEAST	SLA1	Actin cytoskeleton-regulatory complex protein SLA1	0	U	K.LSNEDLAYVEK.I	61.2455	70.0157	62.318	55.0472	71.8546	69.349	70.0207	77.8344	71.8002	44.4222	42.0437	37.0914	60.8951	58.4997	52.1908	56.0126	41.56	41.9592
sp|P32790|SLA1_YEAST	SLA1	Actin cytoskeleton-regulatory complex protein SLA1	0	U	K.QEQAPAAAEAPAATPAAAPASAAVLPTNFLPPPQHNDR.A	8.78365	10.0018	6.44843	8.95412	8.8733	10.3058	6.98351	11.0545	9.09514	1.35606	0	3.45054	3.54555	3.55926	2.25674	1.98466	1.96453	2.05311
sp|P16521|EF3A_YEAST	YEF3	Elongation factor 3A	0	U	R.GELVESHSK.M	11.3688	10.7899	13.4526	9.5291	10.4251	13.2998	13.235	13.4449	10.4399	7.66012	6.15459	9.65673	11.1313	14.2819	6.62503	13.1787	9.68948	7.21419
sp|P46675|STU2_YEAST	STU2	Protein STU2	0	U	K.QTGPMENK.F	33.1526	33.1606	28.8057	29.526	29.439	27.6419	30.8662	27.3315	28.5855	13.8897	17.9958	14.5789	13.2277	18.7453	16.7459	16.3772	14.2266	14.087
sp|P33313|CNS1_YEAST	CNS1	Hsp70/Hsp90 co-chaperone CNS1	0	U	K.ALTINPK.N	30.2725	26.5444	24.3238	29.8113	16.9051	22.9321	26.6621	22.5708	24.9101	29.1466	25.387	25.1429	25.2326	22.9767	21.8566	24.4686	21.8203	27.0637
sp|P00925|ENO2_YEAST	ENO2	Enolase 2	0	U	K.AVYAGENFHHGDKL.-	7.64433	10.4825	8.3391	6.90966	10.7526	8.6291	5.99511	8.99228	5.21992	8.77842	8.33484	8.09071	6.47897	6.14277	9.66611	7.73611	3.9496	7.39354
sp|P11484|SSB1_YEAST	SSB1	Ribosome-associated molecular chaperone SSB1	1	R	R.RFDDESVQK.D	22.6022	26.6216	22.3662	25.8789	21.7561	21.8549	30.4779	25.8912	29.5406	25.5456	20.9962	20.1925	28.3169	27.1895	28.771	27.1479	30.2856	20.6195
sp|P10591|HSP71_YEAST	SSA1	Heat shock protein SSA1	2	R	K.MVAEAEK.F	8.52186	12.1261	8.05053	10.5415	8.53718	9.31699	9.71224	7.8011	10.7262	8.69377	13.7523	11.2585	10.2574	13.7521	9.05947	11.2296	7.6307	9.8125
sp|P16474|BIP_YEAST	KAR2	Endoplasmic reticulum chaperone BiP	0	U	R.ITPSYVAFTDDER.L	10.9534	13.3878	9.74023	11.2644	10.4287	11.4496	10.5415	11.8555	7.60688	9.11836	9.09018	7.45935	7.67793	8.50192	8.0935	7.77318	6.79739	9.38569
sp|P16474|BIP_YEAST	KAR2	Endoplasmic reticulum chaperone BiP	0	U	K.SESITITNDK.G	42.22	48.7469	50.6069	50.9123	37.4328	50.1437	49.4896	41.6413	49.4856	49.3222	39.9175	51.4421	39.0517	51.7571	40.7934	52.3033	47.7026	48.2299
sp|P09435|HSP73_YEAST	SSA3	Heat shock protein SSA3	2	R	K.ATAGDTHLGGEDFDNR.L	9.43148	11.6088	8.63397	7.79314	7.59143	10.586	12.821	6.55036	9.19897	6.30566	5.76366	6.25009	9.46115	11.8982	11.7791	9.1004	7.40356	11.4767
sp|P09435|HSP73_YEAST	SSA3	Heat shock protein SSA3	0	U	R.LVNHLATEFK.R	32.9445	44.0895	36.4519	28.7032	36.9444	41.0754	28.1043	33.6384	37.0746	41.6031	30.9757	32.6984	33.0959	33.9278	37.0925	35.1385	30.789	30.0371
sp|P33892|GCN1_YEAST	GCN1	eIF-2-alpha kinase activator GCN1	0	U	K.AIMAHTTGYGVK.K	26.0348	41.683	17.55	31.6119	46.4981	23.5478	23.9577	43.2609	13.5499	30.5144	35.3291	20.3618	13.3982	17.3579	22.2994	20.2635	18.1261	39.8232
sp|P38297|FZO1_YEAST	FZO1	Mitofusin FZO1	0	U	R.DLSPETYK.R	10.8585	16.7512	15.1321	16.4403	16.2051	15.5743	15.8778	15.3416	16.7576	16.1834	17.5103	12.1675	15.0831	19.7055	17.5791	20.6312	16.3331	11.3171
sp|P38297|FZO1_YEAST	FZO1	Mitofusin FZO1	0	U	K.RVDDVSSK.V	29.3031	34.544	26.6459	22.7312	23.2332	29.7348	26.5764	29.2476	24.4373	27.1237	24.1548	20.5021	26.5492	43.871	25.6387	48.2413	39.9331	45.2765
sp|P07342|ILVB_YEAST	ILV2	Acetolactate synthase catalytic subunit, mitochondrial	0	U	R.SEWFAQINK.W	41.1993	50.8248	43.7359	33.1009	42.0935	41.5081	35.2823	36.3758	46.662	33.9536	33.4673	38.0275	38.0764	39.9618	40.2607	39.7088	37.7943	32.1401
sp|P07275|PUT2_YEAST	PUT2	Delta-1-pyrroline-5-carboxylate dehydrogenase, mitochondrial	0	U	K.YASDLYAQQPVESADGTWNK.A	7.33845	10.5654	6.68482	11.4232	11.3011	10.502	8.98019	11.2373	11.7328	9.62234	9.57983	10.0083	13.9778	17.7096	10.8755	16.7261	10.0259	10.696
sp|P04161|PUR3_YEAST	ADE8	Phosphoribosylglycinamide formyltransferase	0	U	R.AADNNIPTK.V	12.3414	15.2097	10.4679	13.1234	14.288	12.5496	13.2509	12.4489	10.3102	11.014	8.09907	8.47894	14.4279	14.2975	11.5518	12.4821	8.36531	7.67562
sp|P38351|PAF1_YEAST	PAF1	RNA polymerase II-associated protein 1	0	U	K.KQEYIAPIK.Y	16.0583	26.2532	20.4593	22.0015	21.9121	20.6376	16.2333	20.3814	16.7618	11.7037	10.6173	10.1404	11.1059	13.1538	8.53073	10.905	9.07151	9.21058
sp|P32844|SEC6_YEAST	SEC6	Exocyst complex component SEC6	0	U	K.QQINEVNK.L	15.0385	19.8247	14.7428	12.5705	12.1813	13.5226	14.8089	19.0692	16.1344	15.2157	10.6057	10.0724	11.2147	15.0826	13.4125	16.3088	11.9036	12.1283
sp|P45818|ROK1_YEAST	ROK1	ATP-dependent RNA helicase ROK1	0	U	R.INVDVIHAER.T	5.38815	7.64573	6.38373	7.08106	8.40611	9.47391	5.30253	7.44638	7.7763	10.8776	6.36094	5.93468	7.54451	9.77081	9.60775	5.05409	5.82732	10.3244
sp|Q08208|NOP12_YEAST	NOP12	Nucleolar protein 12	0	U	R.VDSVAHPAPHDK.K	18.2082	19.3116	24.4697	17.8956	18.23	16.9331	18.4837	20.002	18.8799	16.9854	20.3771	17.3959	22.3116	20.8498	18.4339	17.3628	17.3209	21.0136
sp|Q03653|EFR3_YEAST	EFR3	Protein EFR3	0	U	K.TFSDDANK.I	44.758	51.0606	46.1432	41.7102	42.3235	41.9749	37.1906	48.0246	48.1321	22.1158	24.0321	24.5389	24.0015	27.666	29.5895	24.9118	17.8499	17.8684
sp|P16861|PFKA1_YEAST	PFK1	ATP-dependent 6-phosphofructokinase subunit alpha	0	U	K.FIEQWNK.K	64.0756	79.0616	84.1141	73.6815	69.3934	79.6993	79.8541	67.488	78.4634	78.1994	83.3201	77.359	83.4598	95.8644	93.5524	90.4186	87.6712	88.6094
sp|P00127|QCR6_YEAST	QCR6	Cytochrome b-c1 complex subunit 6, mitochondrial	0	U	K.IQQQQPGYADLEHK.E	48.8006	56.6177	43.724	49.0349	59.8578	57.2239	39.8857	45.3317	56.5592	15.8974	8.38889	14.7112	23.0853	23.3181	17.6371	19.0342	11.334	9.00678
sp|P38789|SSF1_YEAST	SSF1	Ribosome biogenesis protein SSF1	0	U	K.IEEGICSGK.V	9.05909	11.8817	14.5216	8.29841	9.68258	11.0516	10.9963	8.70691	11.5342	6.1515	3.77815	3.72592	6.90111	5.88527	5.53254	6.30743	6.12244	4.16543
sp|Q12153|SSF2_YEAST	SSF2	Ribosome biogenesis protein SSF2	0	U	K.GIEEEDVEM*EEPKPSENSQPTPR.K	10.6627	7.66452	8.51292	6.70234	8.02486	10.5055	7.49274	6.70497	7.66403	7.64103	7.81489	6.63658	8.32152	6.11817	2.82884	6.08862	8.20163	5.76617
sp|Q12153|SSF2_YEAST	SSF2	Ribosome biogenesis protein SSF2	0	U	R.SDEDDQDVNVEK.V	5.66864	6.81655	6.7895	5.58934	6.42124	7.67746	7.44776	4.94305	7.00122	3.58874	5.46115	4.07801	5.74036	6.36008	7.94792	5.48631	4.69382	8.14484
sp|P32419|MDHP_YEAST	MDH3	Malate dehydrogenase, peroxisomal	0	U	K.IGQEQDK.T	26.7287	29.4716	28.5453	25.6401	27.6498	31.1426	31.6006	27.1362	27.4724	35.2656	28.4822	30.8916	37.9117	39.6234	37.2628	40.3446	34.5613	28.3685
sp|P32419|MDHP_YEAST	MDH3	Malate dehydrogenase, peroxisomal	0	U	K.SLVTAVGK.F	66.8209	72.8875	70.2431	67.5833	63.6145	59.3754	52.3651	54.7573	76.0646	72.029	70.5064	81.1619	87.5959	102.112	85.2763	84.1764	74.3966	72.2182
sp|P14922|CYC8_YEAST	CYC8	General transcriptional corepressor CYC8	0	U	K.ANSIPSVIGAQEPPQEASPAEEATK.A	12.2633	20.5469	17.8231	19.8846	19.0951	21.1899	20.2746	18.5027	18.1914	2.33361	2.41704	2.23046	1.34543	2.05311	2.63886	0	0	0
sp|Q01919|KIN4_YEAST	KIN4	Serine/threonine-protein kinase KIN4	0	U	R.NTADNSLADIPVNK.L	8.80414	7.30547	10.0818	11.4843	9.86069	8.23765	6.70357	7.54643	9.75306	2.78763	4.98802	3.01486	5.59147	4.64343	6.53048	4.6814	2.02972	3.59114
sp|P47039|BNA3_YEAST	BNA3	Probable kynurenine--oxoglutarate transaminase BNA3	0	U	K.AVIINTPHNPIGK.V	59.297	76.4336	67.5794	58.1157	72.4926	74.9159	68.6984	66.2723	62.7354	67.194	62.7207	59.7129	81.9886	77.5055	73.4599	82.1059	59.9476	68.0257
sp|Q06629|HDA2_YEAST	HDA2	HDA1 complex subunit 2	0	U	R.QELENFNK.L	8.25898	15.1615	12.1738	7.42044	10.7734	9.68665	11.6664	11.7137	10.7178	8.13329	8.63234	10.223	8.75133	10.8168	12.4178	10.8358	7.45758	6.83348
sp|P47064|AP3S_YEAST	APS3	AP-3 complex subunit sigma	0	U	K.FYTPVDLPK.Q	7.99021	9.43253	11.4228	7.98328	10.7974	12.0534	9.11168	9.11415	7.26609	9.67307	7.57721	9.93743	8.72239	13.8884	12.6276	11.4899	8.95487	8.00491
sp|Q04599|RM01_YEAST	MRPL1	54S ribosomal protein L1, mitochondrial	0	U	R.EILQNIISAR.A	7.0438	9.21871	8.69692	6.8042	8.51981	6.69235	5.24004	8.44149	8.05729	7.12434	8.34633	6.02143	9.64057	7.89227	7.93307	8.71899	8.15448	7.044
sp|P08539|GPA1_YEAST	GPA1	Guanine nucleotide-binding protein alpha-1 subunit	0	U	R.TCATDTQTMK.F	11.7973	15.51	18.4337	14.1047	16.3921	17.3778	11.5636	15.8956	21.7795	13.872	10.3262	16.8998	14.9504	15.8034	17.902	21.6162	17.5679	14.5028
sp|P08539|GPA1_YEAST	GPA1	Guanine nucleotide-binding protein alpha-1 subunit	0	U	K.YFPDYQGR.V	8.06382	13.9878	8.71251	11.54	10.2133	11.7175	9.35038	11.4163	11.367	11.2979	11.7712	14.4979	10.9871	11.7807	12.408	8.90376	9.37125	10.3789
sp|P07149|FAS1_YEAST	FAS1	Fatty acid synthase subunit beta	0	U	R.NGSTLEQK.V	29.3207	27.4574	20.3896	20.6576	29.1551	24.3267	26.1972	20.3641	29.5599	24.0682	21.133	18.2187	24.8776	29.2039	21.9531	26.9867	20.5211	20.317
sp|P07149|FAS1_YEAST	FAS1	Fatty acid synthase subunit beta	0	U	R.TTLDAEK.V	30.6212	37.1421	36.3247	24.4262	36.3755	31.874	36.9081	36.4283	37.1484	25.7808	25.4488	24.1943	43.8666	34.2571	38.8511	30.2599	27.8018	25.142
sp|Q00955|ACAC_YEAST	ACC1	Acetyl-CoA carboxylase	0	U	R.GSGLIAGATSR.A	116.118	133.754	116.548	118.791	118.006	117.791	111.939	106.092	104.117	130.229	107.117	108.904	123.276	131.925	121.761	117.99	112.164	102.957
sp|P32874|HFA1_YEAST	HFA1	Acetyl-CoA carboxylase, mitochondrial	0	U	R.NMDPSYEAPLELGK.M	26.935	31.549	29.1777	29.2254	27.2761	28.3591	26.3626	28.9726	32.2468	30.9887	21.5872	27.7436	26.4706	36.9729	29.8517	32.4649	27.6389	32.7014
sp|Q00711|SDHA_YEAST	SDH1	Succinate dehydrogenase [ubiquinone] flavoprotein subunit, mitochondrial	0	U	R.VIDHTLDEK.E	21.9026	29.212	20.4645	23.2989	25.843	27.0891	24.2943	23.3554	23.7895	16.0938	21.4314	15.5889	26.2857	29.4877	26.7392	27.0559	17.4986	20.8752
sp|P47052|SDHX_YEAST	YJL045W	Succinate dehydrogenase [ubiquinone] flavoprotein subunit 2, mitochondrial	0	U	R.TQDTLDEGVR.N	20.8808	24.7219	24.0338	32.1617	22.5412	33.8344	22.7425	19.5953	23.6847	16.459	19.5784	18.9376	30.6238	31.8904	26.9041	16.8177	22.7914	22.3119
sp|P17649|GABAT_YEAST	UGA1	4-aminobutyrate aminotransferase	0	U	K.FQSAGYFFHDPK.F	8.39606	10.4369	9.45454	9.31668	9.82562	11.7561	7.52927	10.2692	10.15	11.5377	6.75311	7.03009	12.967	16.243	9.70021	10.5924	5.84362	6.7663
sp|P17649|GABAT_YEAST	UGA1	4-aminobutyrate aminotransferase	0	U	R.QFNTWCGEPAR.M	8.83185	13.6157	11.8933	14.2547	9.38158	14.9754	13.6418	11.8806	13.4965	3.7558	2.39024	1.58128	3.55954	2.71643	5.8906	3.54838	3.10732	2.31647
sp|P07256|QCR1_YEAST	COR1	Cytochrome b-c1 complex subunit 1, mitochondrial	0	U	R.LTISVTDTEVER.A	6.403	5.1138	3.63769	5.86139	7.49044	5.89271	6.86268	6.14027	7.06399	6.65542	8.24922	6.49379	7.62794	7.571	6.12769	7.07447	7.53463	7.87755
sp|Q07454|YD073_YEAST	YDL073W	UPF0592 protein YDL073W	0	U	R.TEAFENK.D	6.42303	12.403	7.13865	4.3528	5.50553	4.51299	5.21358	6.00013	8.45486	2.21505	5.14126	6.16837	6.8694	8.16746	5.2835	6.67915	5.37394	5.18805
sp|P03965|CARB_YEAST	CPA2	Carbamoyl-phosphate synthase arginine-specific large chain	0	U	K.KYDYVATK.V	38.2619	53.6907	43.923	34.0418	48.5983	45.9562	41.6677	42.4207	47.5156	48.3552	41.7002	41.1027	58.1887	55.0985	54.6051	49.2355	45.6912	35.7748
sp|P38069|MNN2_YEAST	MNN2	Alpha-1,2-mannosyltransferase MNN2	0	U	K.YM*DENTSVK.E	3.91517	4.89423	3.01073	2.70232	4.52976	3.74942	4.96179	4.53796	5.48142	7.93382	6.32596	7.20124	8.9293	7.79831	8.33851	7.30913	6.18602	3.22625
sp|P38069|MNN2_YEAST	MNN2	Alpha-1,2-mannosyltransferase MNN2	0	U	K.YMDENTSVK.E	7.37179	7.55329	8.50783	7.52982	11.682	8.97407	5.27666	6.15256	6.21206	10.7629	7.33004	6.80143	13.6466	11.0122	6.64369	8.833	8.42861	5.36429
sp|P00560|PGK_YEAST	PGK1	Phosphoglycerate kinase	0	U	K.KYGVTDK.I	4.47515	12.0417	4.98679	7.26299	6.0642	7.95476	5.98039	9.28076	5.18913	7.36723	4.6052	5.82511	7.92231	12.2141	8.44406	10.9056	6.34611	7.7783
sp|P36122|BCH2_YEAST	BCH2	Protein BCH2	0	U	R.VSDLPDAVACLR.T	8.58779	10.8484	9.43805	9.1232	8.30803	9.67564	11.1747	6.26112	8.60194	8.31524	6.47162	9.33411	9.89483	9.99454	8.21601	7.18514	8.34852	7.38539
sp|Q12213|RL7B_YEAST	RPL7B	60S ribosomal protein L7-B	1	R	K.AAGSYYVEAQHK.L	9.33934	7.10357	8.34582	9.18887	10.1719	11.5775	6.84577	7.75267	9.54802	6.94579	8.76142	7.10636	10.0895	8.38717	7.61758	10.3838	5.95909	4.7833
sp|Q12213|RL7B_YEAST	RPL7B	60S ribosomal protein L7-B	1	R	R.INSGTFVK.V	6.21082	13.763	8.6306	7.19766	8.03158	9.2243	6.3602	8.85645	6.55503	10.1283	13.2376	12.8321	11.526	14.1512	9.29912	20.4125	15.3576	13.7864
sp|P33421|SDH3_YEAST	SDH3	Succinate dehydrogenase [ubiquinone] cytochrome b subunit, mitochondrial	0	U	R.HLIWDTAK.E	70.7279	78.7228	66.9908	65.1831	78.6185	84.3803	71.804	63.337	87.9981	58.7252	52.3501	56.8061	86.7426	88.7126	80.5489	80.0508	76.1003	62.7752
sp|P32492|MYO4_YEAST	MYO4	Myosin-4	0	U	K.CPALNWK.Y	8.62584	6.06535	7.25448	7.12739	8.05725	8.78514	6.88562	7.39559	6.15529	8.13814	7.59276	10.1497	10.0105	8.51682	13.1244	10.5948	7.33285	8.77385
sp|P19524|MYO2_YEAST	MYO2	Myosin-2	1	R	R.ACGVLETIR.I	18.9373	27.5454	26.6801	21.3083	20.5158	25.394	26.1875	21.195	27.3357	22.5242	22.9135	19.6544	18.8519	23.7001	25.4758	22.6698	17.2934	20.3262
sp|P19524|MYO2_YEAST	MYO2	Myosin-2	0	U	K.TIENNLQSTEQTLK.D	12.0977	12.1502	11.8174	10.9402	11.7001	9.71	8.95762	11.0807	13.0561	11.9913	5.88724	8.1032	9.8974	11.9919	10.7357	12.3098	9.53263	8.39191
sp|P53091|MCM6_YEAST	MCM6	DNA replication licensing factor MCM6	1	R	R.QLESMIR.L	4.63833	5.6564	6.00574	7.68846	7.14259	5.86486	5.95095	5.8794	7.18952	5.63313	4.68179	5.68015	6.4142	6.69618	3.68108	7.017	6.73782	6.40283
sp|P40457|MLP2_YEAST	MLP2	Protein MLP2	0	U	K.LEQDLHFENAK.V	34.3552	40.6044	43.9485	35.3886	32.8854	39.1117	37.3946	32.4837	39.4797	39.3724	22.3225	34.3298	35.2824	46.6982	33.9103	39.8976	31.9	30.7774
sp|P40457|MLP2_YEAST	MLP2	Protein MLP2	0	U	K.TLTEEVTK.S	19.2947	22.2176	19.0635	17.8291	20.7505	17.7173	23.6044	16.0382	23.4094	10.6434	9.98497	13.6351	15.6771	13.4811	14.7145	13.3183	10.8369	10.524
sp|Q03833|GIS1_YEAST	GIS1	Transcriptional activator/repressor GIS1	0	U	K.CIFPWHLDEQNK.C	46.5093	61.2342	58.7369	55.2655	50.3466	63.3661	56.2793	53.3988	50.6043	42.8023	39.4433	44.1137	44.2444	56.7524	43.2931	45.9615	43.6829	45.1674
sp|P14907|NSP1_YEAST	NSP1	Nucleoporin NSP1	0	U	K.GGEQISQLYSDAVM*AEHSQNK.I	5.28457	8.54349	9.27051	5.53797	6.60481	7.823	5.10874	6.55925	7.74884	4.98009	7.69034	4.61181	5.47738	6.05265	3.56758	6.45841	5.6866	6.01532
sp|P22336|RFA1_YEAST	RFA1	Replication factor A protein 1	0	U	R.GDFHSIFTNK.Q	11.2491	13.3753	10.9959	8.18612	14.306	13.2547	13.2542	15.3251	8.9055	9.80827	8.24403	4.61967	10.0478	12.8421	11.7487	7.81863	8.63919	8.02365
sp|P0CX40|RS8B_YEAST	RPS8B	40S ribosomal protein S8-B	1	R	R.QWFEAHYGQTLGK.K	40.1314	51.3283	45.2426	53.4793	49.5064	52.1145	44.9059	40.4918	46.8327	44.6832	37.7939	42.8056	38.7115	44.4163	46.3662	48.7358	34.3804	36.1692
sp|P02829|HSP82_YEAST	HSP82	ATP-dependent molecular chaperone HSP82	0	U	K.EILGDQVEK.V	10.7878	10.3303	11.3125	11.6729	11.323	14.2074	15.9407	15.3871	13.9312	13.7226	10.5879	12.6774	15.3534	16.2451	13.3415	10.335	10.6348	14.5464
sp|P02829|HSP82_YEAST	HSP82	ATP-dependent molecular chaperone HSP82	1	R	K.EYEPLTK.A	44.0905	44.7736	41.2457	36.0555	53.5024	43.9557	52.4726	42.007	56.1436	42.3124	38.6988	32.4593	61.4978	57.193	49.6031	40.8874	46.1749	38.1547
sp|P15108|HSC82_YEAST	HSC82	ATP-dependent molecular chaperone HSC82	0	U	K.LEEVDEEEEEK.K	8.84211	8.38041	12.4542	7.9955	7.67034	7.16528	7.16931	6.18457	10.9644	9.73352	8.88628	9.775	6.22042	6.48268	10.9007	10.7413	9.66057	5.46775
sp|P07245|C1TC_YEAST	ADE3	C-1-tetrahydrofolate synthase, cytoplasmic	0	U	K.SHGGAPDVKPGQPLPSAYTEENIEFVEK.G	34.8412	45.1462	33.3087	39.6378	41.6479	36.575	40.9207	39.0436	31.2389	37.9059	35.262	28.5187	30.0047	41.6146	37.8088	32.659	31.9422	36.5802
sp|P09440|C1TM_YEAST	MIS1	C-1-tetrahydrofolate synthase, mitochondrial	0	U	K.NAVVLGR.S	14.6808	17.9869	17.9928	12.4543	12.8869	14.3178	13.0657	19.0003	19.4572	16.2572	14.2179	16.9777	18.8055	21.2494	18.3345	14.644	15.3794	16.9758
sp|P43616|DUG1_YEAST	DUG1	Cys-Gly metallodipeptidase DUG1	0	U	K.DIEFSVEELNAATGSK.T	5.87013	7.36345	5.44701	3.99637	5.4675	5.70609	6.77215	3.81319	6.28473	4.312	6.01909	3.57079	6.00682	8.61838	5.61724	7.64233	6.59881	7.11924
sp|P43616|DUG1_YEAST	DUG1	Cys-Gly metallodipeptidase DUG1	0	U	K.DIEFSVEELNAATGSK.T	2.45914	5.46287	5.22249	5.99627	5.01192	5.9581	6.30743	4.543	5.94302	7.32987	3.70618	4.54749	6.86416	8.17422	5.40216	8.10842	6.1629	7.99835
sp|Q03654|CEF1_YEAST	CEF1	Pre-mRNA-splicing factor CEF1	0	U	K.EEDAEIAEYEK.E	12.8284	9.47803	10.3303	7.67177	8.3378	8.36828	8.83337	7.15735	9.72901	1.899	3.66746	4.17059	5.73478	3.23457	4.16319	2.97569	2.53853	3.30131
sp|P46655|SYEC_YEAST	GUS1	Glutamate--tRNA ligase, cytoplasmic	0	U	R.FDDTNPSK.E	63.5139	79.3331	68.1139	48.583	68.1441	70.4209	63.3733	62.8327	60.1841	60.9418	52.3306	50.5124	75.0795	66.7758	63.0989	55.9069	48.1459	42.7367
sp|P39730|IF2P_YEAST	FUN12	Eukaryotic translation initiation factor 5B	0	U	R.AALLSSGNVK.V	10.8875	13.7048	9.86101	14.224	13.2409	12.7159	9.11388	12.3308	11.5855	9.20264	4.87934	4.65202	6.23981	8.31849	6.49631	7.16128	4.21651	4.50414
sp|P08964|MYO1_YEAST	MYO1	Myosin-1	0	U	K.LEVAQNLEEAHQK.I	10.4753	9.47328	9.34149	7.64893	12.279	12.3633	8.33379	11.3267	11.8498	8.25747	11.2271	8.77177	10.9708	14.4259	10.7104	12.6539	7.40044	6.69929
sp|P08964|MYO1_YEAST	MYO1	Myosin-1	0	U	K.QFDDLVSEK.D	17.578	28.5262	27.3107	23.1798	20.9654	21.944	21.7048	27.3668	20.8899	17.4208	19.9478	20.5253	18.182	23.8346	26.181	23.1781	19.2858	18.3176
sp|P15703|BGL2_YEAST	BGL2	Glucan 1,3-beta-glucosidase	0	U	K.HWGVFTSSDNLK.Y	93.1777	124.15	88.4046	116.763	135.157	109.676	115.259	129.828	95.7493	93.2867	98.4167	82.4534	89.8971	104.2	104.412	96.0461	80.8709	89.513
sp|P34244|HSL1_YEAST	HSL1	Probable serine/threonine-protein kinase HSL1	0	U	K.SVQNVEVEEAPSSDKK.N	12.4805	17.1279	16.5701	14.3751	13.6811	14.3362	16.783	19.0096	13.7335	8.56714	9.396	7.99609	7.6594	9.73331	7.94955	7.25898	8.47006	10.4868
sp|P38754|RL14B_YEAST	RPL14B	60S ribosomal protein L14-B	1	R	R.FQVMVLR.K	8.23043	12.1339	12.5213	11.5603	10.9722	12.5431	9.51906	9.97475	7.0155	9.04911	8.61475	7.92688	7.43982	11.5765	8.06415	3.62206	7.53798	10.6992
sp|P13711|ACOX_YEAST	POX1	Acyl-coenzyme A oxidase	0	U	K.AALVTVSK.K	7.47907	10.8374	10.2992	5.95237	5.93727	5.83658	4.25779	4.52954	5.34947	9.40942	7.47209	11.7385	9.94146	9.92043	8.5786	7.4509	5.23442	6.14937
sp|P39107|MNN9_YEAST	MNN9	Mannan polymerase complexes subunit MNN9	0	U	R.QNSQSFDK.L	12.6836	12.9671	19.7134	13.5073	12.6976	13.8651	15.7719	15.0522	16.5052	11.5647	12.7631	11.866	14.8655	14.5621	14.7692	12.4275	12.3082	11.0931
sp|P38630|RFC1_YEAST	RFC1	Replication factor C subunit 1	0	U	K.LEEQHNIATK.E	15.2871	17.3484	23.0431	17.3863	20.7044	20.5087	21.1701	21.0902	18.8349	13.237	14.2564	12.3955	12.0462	15.4203	10.8352	15.2772	9.55297	9.36045
sp|P38630|RFC1_YEAST	RFC1	Replication factor C subunit 1	0	U	K.TINHENINEISK.A	6.80435	8.30005	7.36337	5.20471	9.04096	6.34684	6.52255	6.27449	8.67417	6.38289	6.65522	7.90055	7.63695	9.97159	7.96282	6.46758	6.75574	7.13874
sp|Q06698|YL419_YEAST	YLR419W	Putative ATP-dependent RNA helicase YLR419W	0	U	K.FFPGLATCHIEGR.T	6.5146	7.09327	5.46927	8.31995	10.3602	8.61132	4.96207	6.30529	4.86177	6.79738	6.0497	5.65787	5.3402	7.65255	7.18828	7.27564	6.14913	6.69044
sp|Q05471|SWR1_YEAST	SWR1	Helicase SWR1	0	U	K.ETDSLQPITSK.E	16.695	20.9522	16.8135	14.3208	18.9315	14.9554	18.2944	16.4823	18.9875	16.7429	13.7926	11.4867	13.1526	15.4684	17.7085	15.4527	12.9556	20.0246
sp|P39002|LCF3_YEAST	FAA3	Long-chain-fatty-acid--CoA ligase 3	0	U	K.ISDLTPVLQK.I	7.72978	14.3475	11.0268	10.2405	14.8185	9.21419	10.4145	11.1977	10.1267	10.184	7.02976	6.93331	12.1259	13.2053	11.8634	12.2075	8.20624	7.31992
sp|Q12019|MDN1_YEAST	MDN1	Midasin	0	U	K.ADTEDIDQEAAVQQDSGSK.G	22.9736	26.9712	31.1937	24.3759	21.3202	29.7109	29.6667	19.8263	29.0139	16.7602	15.4883	14.3758	21.0419	15.0685	11.1635	14.1574	13.4258	13.236
sp|Q12019|MDN1_YEAST	MDN1	Midasin	0	U	R.LNSVLEPER.S	38.2809	41.823	34.517	36.3612	38.3398	41.6494	33.7647	37.8711	38.799	33.8977	28.7053	28.1362	30.6342	40.6355	38.8409	33.2599	32.0959	30.1969
sp|Q05050|EIS1_YEAST	EIS1	Eisosome protein 1	0	U	K.AANLAHDNQTTVEAYK.R	18.5876	24.6174	20.4409	22.9354	23.8634	19.91	22.9645	20.5249	26.1068	9.28367	10.7492	10.4376	12.7708	12.2496	13.2902	11.3107	10.9712	10.4274
sp|Q05050|EIS1_YEAST	EIS1	Eisosome protein 1	0	U	K.NVEDLPTQLEK.I	91.301	101.429	95.0036	87.5873	94.8061	95.7543	105.639	94.3243	116.621	42.6632	49.3759	48.2855	48.5652	50.945	51.5792	47.42	51.1785	47.4007
sp|Q08179|MDM38_YEAST	MDM38	Mitochondrial distribution and morphology protein 38	0	U	R.EHVPDDINLDEEEEAK.S	72.9428	67.9127	67.2786	68.3476	67.392	70.8078	70.881	56.6774	70.9487	13.7612	17.1631	13.3883	18.3247	17.8164	14.7831	15.0972	13.9865	10.4006
sp|P39708|DHE5_YEAST	GDH3	NADP-specific glutamate dehydrogenase 2	0	U	K.ALVASGVK.F	8.33863	9.95931	11.2902	8.80162	11.7425	9.22489	6.47931	7.493	8.97476	10.3577	6.45111	8.35047	13.6007	9.2447	9.10793	10.5056	7.5736	5.26201
sp|P53155|YGI2_YEAST	YGL082W	Uncharacterized protein YGL082W	0	U	K.SVNGSQDSYYTGNFIPTSLER.T	9.48091	10.6006	11.1724	12.079	11.9802	8.81779	9.31816	10.6559	14.2243	10.0345	13.4425	9.529	7.94488	13.0001	12.6601	11.6066	10.0288	11.275
sp|P33311|MDL2_YEAST	MDL2	ATP-dependent permease MDL2, mitochondrial	0	U	K.DVSFSYPTRPSVQIFK.N	11.1059	13.1445	7.52754	12.1014	11.1548	12.1515	12.4235	10.022	12.6106	13.3176	10.9003	13.2607	13.985	16.0725	11.5403	11.4457	12.5864	12.9787
sp|P38181|NU170_YEAST	NUP170	Nucleoporin NUP170	0	U	R.AAPILGPK.Y	27.9291	33.6672	27.9722	27.2316	28.1778	26.7698	33.2493	30.2418	30.5787	27.387	19.8613	19.3817	27.1787	40.7779	27.7381	30.5359	18.1738	24.8283
sp|P38181|NU170_YEAST	NUP170	Nucleoporin NUP170	0	U	R.DHEVIM*AK.W	33.529	40.7587	40.8231	38.8636	40.0293	41.2414	34.0754	35.7411	38.884	39.8155	42.1489	33.9694	41.0128	50.0955	40.3545	44.9414	38.6819	41.2447
sp|P21524|RIR1_YEAST	RNR1	Ribonucleoside-diphosphate reductase large chain 1	0	U	R.EASPAPTGSHSLTK.G	25.7505	26.6826	27.5797	23.6879	24.7434	25.8736	22.4735	27.0503	31.2878	11.8058	9.12487	10.7763	8.88824	9.06917	9.59507	7.60413	8.95778	7.90612
sp|P36076|CAB3_YEAST	CAB3	Coenzyme A biosynthesis protein 3	0	U	R.QQLIDEK.E	8.88344	16.8709	8.37275	9.22487	11.8325	12.931	14.0884	10.1359	11.0287	6.11726	4.20577	2.78497	7.52789	8.18913	5.09224	4.1483	5.37853	3.41647
sp|P08518|RPB2_YEAST	RPB2	DNA-directed RNA polymerase II subunit RPB2	0	U	R.ETALDFIGR.R	7.99417	9.81509	8.61785	7.38869	6.22002	7.94353	8.31045	8.25376	7.35456	6.05439	6.70562	7.3574	7.01895	8.31703	9.0356	8.32804	5.84491	6.7507
sp|P08518|RPB2_YEAST	RPB2	DNA-directed RNA polymerase II subunit RPB2	0	U	R.SYMDQEK.K	4.66437	6.1224	6.79841	3.06022	4.7456	6.35551	8.40554	4.39283	6.44877	5.79655	4.96696	4.22111	5.39495	7.95365	5.59524	8.26576	4.18154	6.00274
sp|P38164|SEA4_YEAST	SEA4	SEH-associated protein 4	0	U	R.LGYYCDSNR.D	10.1175	15.2569	12.027	13.6068	14.4774	10.9469	14.2425	12.9737	14.4953	10.4476	10.2722	7.23186	11.3767	10.0907	9.8965	7.85554	7.54407	8.99969
sp|P23615|SPT6_YEAST	SPT6	Transcription elongation factor SPT6	0	U	K.YEDLEHDQLDSTR.I	21.7795	20.584	23.7352	23.6461	22.1863	20.8299	20.2354	21.7239	22.4634	14.0868	15.2874	13.5464	19.7452	19.0278	12.0987	14.9733	19.4571	18.723
sp|P17883|SKI3_YEAST	SKI3	Superkiller protein 3	0	U	K.VTAEEMSK.L	74.4663	81.4828	84.8003	78.1831	68.7402	68.5596	69.2224	65.0523	80.4962	73.9874	66.7304	60.9035	74.3176	84.4832	70.5058	64.5862	69.374	69.1773
sp|P22515|UBA1_YEAST	UBA1	Ubiquitin-activating enzyme E1 1	0	U	K.NVVLAGVK.S	45.5767	55.1962	45.4542	46.285	47.9726	53.8022	45.7976	44.6958	45.3723	55.2602	42.7509	39.1189	57.3765	66.0439	59.5526	49.5052	42.5034	45.2712
sp|P47035|NET1_YEAST	NET1	Nucleolar protein NET1	0	U	K.GTTSFNEEGNRK.N	5.63091	8.13975	7.96808	7.39031	7.90514	9.5858	8.21438	11.8544	11.2647	7.55164	7.65863	6.09781	5.33553	6.09363	6.02967	2.69276	5.48722	4.16646
sp|P47035|NET1_YEAST	NET1	Nucleolar protein NET1	0	U	K.TLVPPGIISNEK.N	42.676	49.5713	48.6148	43.0167	39.3034	47.3056	43.4703	46.0013	46.6016	30.2131	29.7524	36.0113	40.9272	41.8674	33.5647	42.6619	36.1857	29.6669
sp|P11978|SIR4_YEAST	SIR4	Regulatory protein SIR4	0	U	R.MNTIITHPGK.M	21.0027	26.8072	19.7317	23.7255	26.7326	23.5307	24.0868	26.0166	23.8831	21.0895	21.7591	21.4114	23.0661	28.3311	21.5256	22.2631	25.7374	17.0629
sp|Q02969|PEX25_YEAST	PEX25	Peroxisomal membrane protein PEX25	0	U	K.DHWLNLQSLQK.R	10.2091	10.8157	8.80411	10.724	10.6229	10.5672	7.59328	12.928	10.9429	5.24172	5.66022	6.35129	8.72348	7.10918	7.36397	7.76422	6.30269	5.65879
sp|Q02969|PEX25_YEAST	PEX25	Peroxisomal membrane protein PEX25	0	U	R.HPITVIK.V	48.3471	60.6301	57.8427	56.5552	49.3215	52.9098	39.6886	47.6716	55.3852	45.3653	46.9554	43.111	61.8885	55.2581	53.9659	54.9003	46.9906	40.5389
sp|Q02969|PEX25_YEAST	PEX25	Peroxisomal membrane protein PEX25	1	R	K.YALDILK.L	9.07138	10.5257	10.286	7.27531	6.59751	8.67525	6.28522	8.08923	6.8015	5.90168	8.48308	8.428	9.3444	8.86666	10.5196	8.29208	8.76594	8.62941
sp|P12945|NAT1_YEAST	NAT1	N-terminal acetyltransferase A complex subunit NAT1	0	U	R.DDVPIGSSNLK.E	6.4426	8.52196	12.2841	11.6256	4.99239	10.4513	5.10974	6.71934	12.5404	4.70478	4.59504	2.27833	5.13952	6.7684	5.8935	6.67676	6.14611	6.17978
sp|Q04279|SEG1_YEAST	SEG1	Eisosome protein SEG1	0	U	R.TTAPEM*EQADPTAVAAAASIGK.L	10.6269	14.2111	11.7441	11.8045	15.4472	12.8432	12.3303	18.5975	16.1433	8.15598	5.28869	7.87507	7.47603	9.73662	9.2045	7.52443	4.17186	5.04238
sp|Q04660|ERB1_YEAST	ERB1	Ribosome biogenesis protein ERB1	0	U	R.HEEVM*PLTAVPEPK.R	36.0201	39.5084	35.638	42.9836	36.4008	34.4665	33.7105	37.4129	42.2719	32.382	31.7593	29.8667	36.834	35.6886	36.0309	33.1996	27.1728	30.6258
sp|P53742|NOG2_YEAST	NOG2	Nucleolar GTP-binding protein 2	0	U	K.GSLIQLLR.Q	20.4707	21.7713	21.5021	14.26	18.5697	18.6367	16.8692	17.4986	18.984	17.2339	17.6001	17.9678	19.4102	22.3684	22.2808	21.0355	16.731	15.2567
sp|P21375|OSM1_YEAST	OSM1	Fumarate reductase 2	0	U	R.DTVTMEIQSK.C	23.3748	32.3562	25.0822	26.7029	30.5384	29.8715	27.4121	28.0229	29.3405	27.2918	17.1057	20.4777	26.1795	36.2628	29.8719	31.4826	25.797	26.0701
sp|P53953|SFB2_YEAST	SFB2	SED5-binding protein 2	0	U	K.NDVPFGFDQNLQGAPINR.Y	8.33838	8.8421	8.20348	7.67745	8.51963	10.2461	7.59563	8.04896	10.9556	9.01687	7.95967	8.23238	7.15459	9.70578	10.683	10.3042	10.045	6.77735
sp|P40482|SEC24_YEAST	SEC24	Protein transport protein SEC24	0	U	R.NHDDVITYQSLYIVR.G	10.5178	21.3051	17.5296	15.029	22.0039	20.4257	19.429	24.7834	16.8187	18.509	17.9862	15.3958	13.0465	17.2823	17.9123	18.1636	8.82377	19.8878
sp|P40482|SEC24_YEAST	SEC24	Protein transport protein SEC24	0	U	R.RNESGVVNTSK.E	5.54902	11.8542	10.2679	9.6978	12.3919	4.93259	3.71657	6.87623	5.11192	3.79666	4.50776	7.0787	5.47945	6.66026	4.6008	6.67535	5.68587	3.50885
sp|P32909|SMY2_YEAST	SMY2	Protein SMY2	0	U	K.ALLDEQEK.R	9.08974	12.5431	5.87659	9.38483	10.5086	9.64107	9.52877	8.34497	8.42078	5.82184	5.06172	9.36391	11.0932	10.1276	7.30257	8.1902	7.44922	8.07285
sp|P32909|SMY2_YEAST	SMY2	Protein SMY2	0	U	R.LFGSFDEQFK.D	9.8235	12.0514	10.356	11.4335	8.96305	8.44658	9.36948	12.3043	9.2036	7.06664	4.22352	3.85746	3.29066	5.29604	5.83812	3.37217	1.5019	4.06103
sp|Q06315|SKG3_YEAST	SKG3	Protein SKG3	0	U	K.NEDLGSLK.E	10.637	9.73085	9.68453	9.14093	11.3006	11.1731	10.3283	8.12007	8.79976	5.70524	5.63524	6.86883	5.79836	5.4152	6.23109	6.26218	6.03305	6.26792
sp|Q06315|SKG3_YEAST	SKG3	Protein SKG3	0	U	R.QMESPQK.S	7.45308	4.9682	5.30101	5.58072	2.81654	6.1528	4.49874	4.93766	7.21887	4.78115	4.69293	5.10644	6.92651	9.29872	5.76357	5.99714	7.33429	8.40201
sp|P38822|BZZ1_YEAST	BZZ1	Protein BZZ1	0	U	K.DYDEACSTM*EMAR.N	6.47235	9.40055	7.26431	8.56252	8.88212	8.50124	8.20307	9.23213	7.50908	3.13022	7.73528	4.38741	5.46871	8.5888	5.50128	3.62287	4.0337	5.34338
sp|P22137|CLH_YEAST	CHC1	Clathrin heavy chain	0	U	K.GQNDDDLIR.I	62.1556	82.9297	75.09	71.7542	65.0246	72.2166	68.6037	70.2248	69.0378	56.6854	57.408	59.6315	62.0277	68.735	67.6027	74.6376	61.956	58.2282
sp|P31115|PUS3_YEAST	DEG1	tRNA pseudouridine(38/39) synthase	0	U	K.FPEM*DWQEPTVDDYK.A	8.53021	8.13575	8.94757	9.32116	7.28805	9.75844	7.52855	5.4778	7.65886	5.14509	7.19285	4.97809	9.90618	7.29544	7.08181	7.35763	5.6003	10.0408
sp|P38781|RSC30_YEAST	RSC30	Chromatin structure-remodeling complex protein RSC30	0	U	K.SNLNADNTTANK.I	20.5652	15.8058	16.9873	14.9458	15.4624	14.8148	15.4403	18.4409	19.1715	10.3322	11.417	9.44209	16.6225	15.2204	13.8129	14.6787	11.7156	13.2202
sp|Q06218|DBP9_YEAST	DBP9	ATP-dependent RNA helicase DBP9	0	U	K.LGLELQPYK.F	16.619	21.683	19.9219	14.7708	20.6008	15.4953	15.1194	17.3357	17.05	14.8453	11.185	16.3477	15.1051	18.1527	14.9014	14.9982	12.5612	13.0801
sp|Q06523|YP148_YEAST	YPR148C	Uncharacterized protein YPR148C	0	U	K.VFDSWSTCYK.N	28.0817	44.7974	36.3305	33.7763	38.7551	36.7571	36.8636	36.54	34.816	24.5534	22.394	23.538	22.3272	30.9377	22.7933	25.5067	24.827	18.7064
sp|P39076|TCPB_YEAST	CCT2	T-complex protein 1 subunit beta	0	U	K.FGINTFINR.Q	10.073	11.6085	9.38638	10.2344	10.9909	9.08621	10.5514	9.56981	11.3356	8.6934	10.4139	9.67533	9.79767	9.57307	8.64104	5.91701	9.49612	9.78397
sp|P40498|UTP25_YEAST	UTP25	U3 small nucleolar RNA-associated protein 25	0	U	K.LVDPM*FQYK.D	18.9956	21.6831	20.3045	15.7265	16.9997	18.4888	19.2273	21.6807	19.6006	20.3998	18.621	15.5549	19.26	22.4793	20.9846	19.5727	17.2834	15.5272
sp|Q12068|GRE2_YEAST	GRE2	NADPH-dependent methylglyoxal reductase GRE2	0	U	K.LDAFDHVFQK.H	22.4651	32.6228	27.3232	20.0419	25.3063	30.0877	20.5973	29.0001	29.4581	20.2244	16.7876	20.3676	25.2732	30.2492	21.9366	26.6387	18.0722	16.3021
sp|Q12068|GRE2_YEAST	GRE2	NADPH-dependent methylglyoxal reductase GRE2	0	U	K.LDAFDHVFQK.H	12.6611	18.2837	18.4538	13.9668	13.1493	22.4256	14.2553	14.1727	17.9357	16.6311	17.3198	20.2595	16.1567	19.0984	21.6916	18.3175	18.2663	17.0467
sp|Q01574|ACS1_YEAST	ACS1	Acetyl-coenzyme A synthetase 1	0	U	R.AGDSYIENHSLK.S	12.9626	13.194	14.0239	10.6818	17.8075	11.1557	9.98953	11.6735	13.6003	13.8581	13.6376	9.61973	13.7094	13.7757	16.2032	12.2715	12.371	11.9229
sp|P52910|ACS2_YEAST	ACS2	Acetyl-coenzyme A synthetase 2	0	U	R.VGEAEIAK.Y	38.4797	51.9077	49.9481	33.5766	54.1305	43.8316	50.7289	39.0002	49.3502	42.2059	38.7319	36.1193	47.4253	51.6334	39.8413	43.2676	40.2222	36.3541
sp|P00424|COX5A_YEAST	COX5A	Cytochrome c oxidase subunit 5A, mitochondrial	0	U	K.LPWAQLTEPEK.Q	335.22	405.785	362.337	410.84	367.828	397.996	372.161	378.138	423.977	337.965	331.432	308.94	410.796	451.143	368.74	369.26	327.348	347.125
sp|P38144|ISW1_YEAST	ISW1	ISWI chromatin-remodeling complex ATPase ISW1	0	U	K.KFDLEGTTK.R	7.85209	8.76284	5.51844	6.44151	5.66863	6.55877	8.72939	4.74584	10.0823	6.77498	6.5098	8.8851	8.25046	7.13441	8.12962	6.70397	9.29078	7.22172
sp|Q02775|SLU7_YEAST	SLU7	Pre-mRNA-splicing factor SLU7	0	U	K.AAYLNDINSTESNYDPK.S	8.20913	10.3409	8.82647	7.91293	9.46335	6.98494	8.83333	9.411	13.133	4.32829	3.91489	2.24895	5.73943	6.93035	4.26954	5.87503	4.27906	4.07532
sp|P0CX14|YRF13_YEAST	YRF1-3	Y' element ATP-dependent helicase protein 1 copy 3	15	R	K.LFGSSFEFR.D	9.59906	11.0813	8.12599	13.4331	11.9887	11.2891	5.70092	8.09265	10.2634	10.0902	7.16012	12.0495	7.79085	13.2301	12.7252	11.7156	9.09649	10.6558
sp|Q04336|YM54_YEAST	YMR196W	Uncharacterized protein YMR196W	0	U	R.LFGLTGPQGNHGEDVK.E	51.2583	63.8822	44.6521	64.6173	70.1088	63.502	66.8427	74.7013	69.104	46.7829	43.1347	43.4068	71.1686	78.4319	76.6259	71.3547	61.8886	60.5306
sp|Q08562|ULS1_YEAST	ULS1	ATP-dependent helicase ULS1	0	U	R.QACCHSELVVMGEK.K	9.08566	8.13224	8.77703	6.86232	8.30405	6.98736	5.30398	6.92642	3.56285	7.20098	7.49153	6.79542	7.73205	8.1582	5.08356	6.43203	4.99663	4.45964
sp|P39935|IF4F1_YEAST	TIF4631	Eukaryotic initiation factor 4F subunit p150	0	U	K.SGEHLDLK.E	16.4296	17.2083	15.7858	17.1765	15.8444	20.3951	14.7298	18.692	20.4019	4.047	5.79786	6.79365	5.078	4.93602	5.35457	4.39463	6.05444	2.91987
sp|P39935|IF4F1_YEAST	TIF4631	Eukaryotic initiation factor 4F subunit p150	0	U	R.STVSPQPESK.L	117.069	141.203	135.067	127.898	110.661	113.836	106.626	99.0226	125.671	65.5526	53.5658	57.4757	62.6123	55.1536	51.9907	40.8641	46.3705	43.8545
sp|P39936|IF4F2_YEAST	TIF4632	Eukaryotic initiation factor 4F subunit p130	0	U	K.EATPVLPANEAVK.D	9.16362	11.1882	9.48265	11.2417	8.12972	8.23328	9.00539	9.31406	13.7993	5.38332	2.50408	5.54355	5.25603	6.21194	3.57323	2.33984	6.69208	3.95138
sp|P38063|KPR4_YEAST	PRS4	Ribose-phosphate pyrophosphokinase 4	0	U	K.MVLVGDVTNK.S	48.7677	61.7752	66.679	54.5675	52.0728	56.1002	57.8964	55.4636	59.5819	50.4067	49.3433	47.7878	67.8587	71.1938	64.5676	58.7306	54.2318	49.0916
sp|P38063|KPR4_YEAST	PRS4	Ribose-phosphate pyrophosphokinase 4	0	U	K.MVLVGDVTNK.S	9.7962	10.6496	15.2946	15.444	10.9112	15.632	15.6094	12.579	12.9643	12.8496	11.2584	15.2392	16.2439	13.448	15.8996	14.1408	17.9233	15.4097
sp|P30822|XPO1_YEAST	CRM1	Exportin-1	0	U	K.HIYEEICSQLR.L	30.1113	40.8855	43.1158	28.4083	27.5224	38.9394	30.3615	35.8253	34.883	34.1787	27.9178	29.6844	29.2186	35.5931	32.7476	33.0752	33.4579	25.1972
sp|Q04228|UBX2_YEAST	UBX2	UBX domain-containing protein 2	0	U	K.LQEDAYK.K	38.8328	46.7178	47.8704	42.4072	42.8661	49.2017	43.9095	45.6342	49.5598	41.3115	27.2282	39.1377	49.8341	49.2532	40.365	45.9929	35.1971	38.3418
sp|P40368|NUP82_YEAST	NUP82	Nucleoporin NUP82	0	U	K.QLQFVSK.L	32.7652	35.0278	31.9388	30.7396	32.379	34.2828	32.2909	27.1859	36.7693	33.7779	32.5374	35.7158	34.4727	45.8076	35.2966	38.2112	33.7467	26.8447
sp|P33338|SLA2_YEAST	SLA2	Protein SLA2	0	U	K.AVAGATNVLITTASK.L	82.2939	94.2051	80.9064	81.1931	80.9569	82.3727	73.8913	83.3612	84.897	78.2609	72.2711	74.0761	87.6168	98.0858	78.4539	88.7423	68.1122	76.997
sp|P53236|RSC1_YEAST	RSC1	Chromatin structure-remodeling complex subunit RSC1	0	U	R.NPISLNTLK.K	5.55317	5.6828	6.54509	7.34754	6.41916	5.04912	6.44649	6.39016	4.70048	3.74509	5.68446	4.94387	5.52545	7.11118	2.65485	3.90165	6.65301	7.22174
sp|P39109|YCFI_YEAST	YCF1	Metal resistance protein YCF1	0	U	K.SNEFGDSSESSVR.E	16.2987	24.9733	15.5713	16.3417	12.6364	17.7776	17.7274	19.916	17.26	15.2595	10.6558	15.6992	15.9753	19.6663	15.7697	17.4355	16.7932	17.0219
sp|P53049|YOR1_YEAST	YOR1	Oligomycin resistance ATP-dependent permease YOR1	0	U	K.ATEMSQTANSGK.I	11.3233	8.62257	10.0857	5.83281	10.433	11.7485	9.19626	8.804	10.9188	5.83767	5.30214	5.42255	7.25723	7.76935	7.2818	8.78414	7.38025	6.31003
sp|P53049|YOR1_YEAST	YOR1	Oligomycin resistance ATP-dependent permease YOR1	0	U	K.NMIYYFEK.T	19.4891	22.5661	17.8834	17.2315	17.3146	21.8344	21.7981	14.45	19.6315	17.1946	19.4245	16.9087	18.341	19.9706	18.2321	17.3286	17.5575	19.5378
sp|P32386|YBT1_YEAST	YBT1	ATP-dependent bile acid permease	0	U	K.SIIISEIYTK.A	44.4547	61.5229	58.1306	43.541	40.1212	46.8074	50.2767	48.0312	54.4998	36.6878	30.3406	40.5016	40.6679	55.4694	38.2062	39.204	48.0924	35.6081
sp|Q05022|RRP5_YEAST	RRP5	rRNA biogenesis protein RRP5	0	U	K.ASVPPLHISDTR.L	6.55484	10.0947	9.23129	8.68087	7.53309	9.06009	9.76032	7.13216	7.75063	8.5153	5.22806	8.49212	6.9888	6.24424	6.40315	8.86913	9.81195	6.18499
sp|Q05022|RRP5_YEAST	RRP5	rRNA biogenesis protein RRP5	0	U	K.QGEIVDGIVK.N	18.1721	19.2615	19.4863	20.783	20.1159	17.1588	16.8295	21.1007	21.2705	15.609	16.3473	17.0041	22.2598	23.8583	20.5354	18.9989	16.5924	17.6485
sp|P35169|TOR1_YEAST	TOR1	Serine/threonine-protein kinase TOR1	0	U	K.APPPVVYAQLK.Y	7.90737	12.5497	13.1688	17.9203	13.7053	15.5573	13.6248	12.9602	14.5761	13.6338	12.7225	13.6549	17.7626	20.4409	14.5537	16.1584	15.2302	15.9191
sp|P35169|TOR1_YEAST	TOR1	Serine/threonine-protein kinase TOR1	0	U	K.NLNPCFDPQLAQPDNLR.L	11.6313	15.7618	15.8151	18.1795	16.1259	15.6818	14.3029	11.4891	18.2004	14.3628	12.1841	14.3148	16.5913	17.4133	14.8297	17.0672	12.7913	16.4216
sp|P32600|TOR2_YEAST	TOR2	Serine/threonine-protein kinase TOR2	0	U	K.NINLSEMSSR.I	5.00589	11.6227	11.2553	6.89071	6.40954	7.90358	7.28648	9.55237	9.98467	7.70508	10.4205	6.95494	8.45938	11.8365	9.90667	8.0003	7.65058	10.0982
sp|P39925|AFG3_YEAST	AFG3	Mitochondrial respiratory chain complexes assembly protein AFG3	0	U	R.SVAYHEAGHAVCGWFLK.Y	14.1074	16.5674	11.9382	16.6587	19.3371	16.2138	17.4513	16.1516	12.2187	12.3379	11.6714	12.3922	9.15594	14.4005	12.7691	11.4164	11.8075	9.95865
sp|P39077|TCPG_YEAST	CCT3	T-complex protein 1 subunit gamma	0	U	R.VTGATIVNR.V	7.0535	9.87567	10.9574	10.3885	6.4231	8.16268	9.00767	6.46458	8.20736	8.77155	5.9158	5.15697	5.28355	6.31527	6.96305	3.67359	4.63026	6.39173
sp|P24783|DBP2_YEAST	DBP2	ATP-dependent RNA helicase DBP2	0	U	R.MCDDITK.Y	30.6834	34.8924	31.145	21.4732	29.6049	27.7134	28.0738	23.1783	34.212	25.2972	19.0309	20.4887	26.6033	28.2448	23.4806	24.6298	16.513	17.8846
sp|P24784|DBP1_YEAST	DBP1	ATP-dependent RNA helicase DBP1	0	U	K.FDNYDNIPVDASGK.D	27.0694	46.0199	39.6605	42.7	41.9733	40.9926	40.5488	42.3346	42.0296	32.6837	25.697	28.3182	31.8332	45.9801	32.4578	31.613	32.0256	32.2479
sp|Q07799|LMO1_YEAST	LMO1	ELMO family protein LMO1	0	U	K.ADLLTAIK.D	6.77557	11.4198	9.99068	8.43383	9.48795	10.6283	8.11289	8.96559	8.74242	6.19967	8.30811	7.16444	9.38033	13.3401	8.68823	8.87752	9.28142	10.1182
sp|P53849|GIS2_YEAST	GIS2	Zinc finger protein GIS2	0	U	K.EDGISGLK.C	88.0337	81.7494	63.0134	70.8494	50.7253	64.6498	79.2908	70.6998	69.3949	31.3158	17.7326	24.1547	35.5791	32.6883	27.843	20.3119	20.2347	12.7155
sp|P27809|KRE2_YEAST	KRE2	Glycolipid 2-alpha-mannosyltransferase	0	U	K.KLEQSALNSEASEDSEAM*DEESK.A	6.91534	9.47483	8.96118	5.52188	8.54229	10.1302	6.24774	5.17752	5.85315	3.76726	4.61021	4.32358	3.91007	6.61852	6.99428	7.54791	5.69757	6.86104
sp|P09436|SYIC_YEAST	ILS1	Isoleucine--tRNA ligase, cytoplasmic	0	U	K.VM*PYSTGLTTPLSNFEAQQNYK.D	2.08304	6.42843	2.18174	6.50398	5.86016	4.11974	3.42163	6.23467	2.25885	5.21755	8.31656	4.1866	4.11345	7.54568	6.0926	1.20602	115.498	15.0246
sp|P38796|PPME1_YEAST	PPE1	Protein phosphatase methylesterase 1	0	U	R.CGCFAFDAR.G	3.25299	6.76358	8.47197	6.09434	3.77351	6.39843	6.44786	4.98201	4.11979	11.1342	8.09397	4.91061	5.14699	7.83054	9.07681	8.94109	7.01013	3.93133
sp|Q04322|GYL1_YEAST	GYL1	Probable GTPase-activating protein GYL1	0	U	K.MMDEVPSEYVK.R	9.68148	10.5944	13.2018	7.51677	9.75243	9.42179	7.43934	9.4228	12.6336	7.68071	9.13689	7.11658	7.76764	9.0431	11.4687	8.76682	8.6084	7.58894
sp|P25579|LRE1_YEAST	LRE1	Laminarase-resistance protein LRE1	0	U	R.NSNTINSIFNYK.S	8.87109	13.2717	9.56425	11.9458	10.3497	11.7745	10.397	11.185	11.9352	12.3151	8.2276	8.48643	4.72674	9.46685	7.19484	7.13994	7.29348	8.6325
sp|Q03280|TOM1_YEAST	TOM1	E3 ubiquitin-protein ligase TOM1	0	U	K.NLLFNEAK.V	5.38526	8.79326	8.79314	6.96252	5.97988	7.97877	5.66206	6.76188	9.381	7.27099	3.90902	4.53636	3.47425	4.35442	5.25456	6.50447	4.42773	6.99017
sp|P14164|ABF1_YEAST	ABF1	ARS-binding factor 1	0	U	K.LVVNYYEYK.H	13.8287	19.8789	16.4918	16.5505	12.1031	15.2849	15.7735	14.7315	16.701	12.6994	15.2194	13.4216	14.9535	13.9976	11.8479	15.5001	13.3682	13.9331
sp|Q3E754|RS21B_YEAST	RPS21B	40S ribosomal protein S21-B	1	R	K.ADDHASVQINVAK.V	21.0083	31.4024	24.0467	22.8755	38.2051	27.0161	27.0051	38.972	14.9245	17.4445	19.8386	16.1256	14.1574	13.1192	16.3348	11.9184	11.2344	15.1881
sp|Q3E754|RS21B_YEAST	RPS21B	40S ribosomal protein S21-B	1	R	K.ADDHASVQINVAK.V	5.18981	13.2059	9.06364	8.72918	10.7003	7.18189	6.55934	10.2755	10.4501	5.13053	4.44014	2.55491	3.24392	2.66635	5.69567	4.44062	2.56241	5.23036
sp|P25359|RRP43_YEAST	RRP43	Exosome complex component RRP43	0	U	K.NNILGSNVLK.S	18.5547	22.11	20.3874	16.7792	18.2319	19.6681	17.4576	13.1714	17.9872	21.3141	17.081	16.2985	19.8204	23.8385	21.2395	17.5008	20.1519	18.6545
sp|Q08972|NEW1_YEAST	NEW1	[NU+] prion formation protein 1	0	U	K.EIDIDDGR.G	21.3832	32.2312	19.3344	27.5048	23.3669	21.656	21.1306	23.1984	25.2378	15.6681	15.0244	19.4738	22.2635	28.3668	17.5455	15.563	17.9633	16.5776
sp|P40069|IMB4_YEAST	KAP123	Importin subunit beta-4	0	U	K.ALAAEDDEATR.E	11.4114	16.4279	9.26304	10.6877	7.68055	12.3491	7.80923	12.6655	8.14173	6.85691	6.73288	11.1136	7.23747	12.633	10.1348	11.9099	8.6198	7.70856
sp|Q00402|NUM1_YEAST	NUM1	Nuclear migration protein NUM1	0	U	R.ILDLNNENDR.L	15.1304	15.1299	14.8883	11.2032	18.4927	14.2008	13.2743	9.66296	19.0846	9.658	8.70297	6.50161	11.4537	13.0937	11.6532	10.7904	9.08448	8.40621
sp|Q00402|NUM1_YEAST	NUM1	Nuclear migration protein NUM1	0	U	K.KLEQPSLEYLVK.H	37.208	31.9855	40.4903	36.914	30.1123	32.3472	29.9667	26.2554	25.8381	23.1645	25.608	25.1164	26.2461	29.0261	24.0805	25.9991	25.2357	24.9416
sp|P07213|TOM70_YEAST	TOM70	Mitochondrial import receptor subunit TOM70	0	U	K.QYDLAIELENK.L	7.56444	6.25656	4.92968	7.84746	6.33052	9.33349	4.22693	8.45426	9.20121	9.32183	4.64208	5.34181	7.08028	10.8023	8.70723	7.16888	7.02147	5.41042
sp|P25588|MRC1_YEAST	MRC1	Mediator of replication checkpoint protein 1	0	U	R.IQHGNDEAIEDLYTLK.Q	8.81421	9.79958	8.96923	12.7087	8.28431	8.14092	12.8117	7.66423	11.9295	5.36128	6.77609	5.02854	7.44011	7.10452	5.70794	7.953	6.41232	8.2837
sp|P39101|CAJ1_YEAST	CAJ1	Protein CAJ1	0	U	K.ANNFIMSK.K	9.21221	9.65187	5.85097	8.27579	8.32535	10.2069	5.98074	7.90304	8.30449	6.29701	5.44801	6.20283	10.8489	9.54377	7.73465	9.45556	6.73951	7.63441
sp|Q12211|PUS1_YEAST	PUS1	tRNA pseudouridine synthase 1	0	U	K.GVHAGGNLISLK.M	45.9054	50.9201	50.1619	43.3191	55.6468	50.0018	48.4897	52.6427	47.127	45.711	44.5601	40.5988	48.1767	51.5702	44.5296	52.0706	37.4591	40.7164
sp|Q10740|LKHA4_YEAST	LAP2	Leucine aminopeptidase 2	0	U	K.HLADWLGTVGR.M	7.15434	9.86433	9.28153	9.52638	6.40265	7.79861	7.64312	6.84601	11.4488	9.14079	7.25138	8.97925	10.681	11.1381	11.7943	8.91783	9.88448	8.25366
sp|P40484|MOB1_YEAST	MOB1	DBF2 kinase activator protein MOB1	0	U	R.MSPVLTTPK.R	7.54521	5.47786	4.95544	4.48401	7.76182	7.00959	5.55532	5.99026	6.06614	5.48882	5.3653	4.34629	6.03791	6.65886	6.15911	5.40195	5.40912	6.20975
sp|P32892|DRS1_YEAST	DRS1	ATP-dependent RNA helicase DRS1	0	U	K.SYEIYLHR.V	33.8427	48.7125	39.7995	40.2536	38.1615	41.8255	42.3937	39.356	40.0686	40.8778	35.5175	32.1198	42.0398	46.4049	46.6218	38.2954	30.549	41.7567
sp|P22146|GAS1_YEAST	GAS1	1,3-beta-glucanosyltransferase GAS1	0	U	K.M*TDYFACGDDDVK.A	11.5247	15.1075	11.5859	10.429	17.3431	15.0594	10.5488	13.6964	15.1966	3.93223	5.75751	5.04833	2.99454	4.43644	4.21155	3.53615	3.89621	4.23321
sp|P36117|ALY1_YEAST	ALY1	Arrestin-related trafficking adapter 6	0	U	K.TFSNSGATPSPEQEDNYLTPSK.D	8.6648	15.0908	9.90049	10.9631	10.4805	9.63388	8.40252	9.57435	10.9778	10.1248	10.6635	7.86	10.1236	15.204	10.2463	13.212	10.736	10.1919
sp|P32499|NUP2_YEAST	NUP2	Nucleoporin NUP2	0	U	K.LM*TFNAETK.S	11.1454	16.4339	17.2557	19.8799	14.7842	19.895	13.6748	13.0361	12.6006	15.8092	12.3049	13.0799	12.5926	14.0832	13.0131	14.2583	8.76707	9.70809
sp|P39538|UBP12_YEAST	UBP12	Ubiquitin carboxyl-terminal hydrolase 12	0	U	K.DGNGLGSSK.L	36.2625	44.7057	38.3472	43.2105	33.9727	39.4905	29.9802	36.1257	37.567	35.1506	23.9889	29.2368	26.8453	38.6866	39.4225	30.8386	32.0298	30.781
sp|P39538|UBP12_YEAST	UBP12	Ubiquitin carboxyl-terminal hydrolase 12	0	U	K.EDELNNPGAIR.M	6.34604	9.27607	5.99876	4.35304	6.21534	7.45335	7.47834	9.12411	4.8005	4.55538	6.15836	6.20447	7.95538	7.06693	6.19095	9.04669	3.00506	3.14987
sp|Q12018|CDC53_YEAST	CDC53	Cell division control protein 53	0	U	R.MASVFENYVK.K	74.6528	88.1096	83.1614	81.489	77.6215	76.2286	69.9955	71.4836	70.5671	73.2191	72.9232	82.9708	80.315	91.5616	86.7023	87.6432	77.5733	75.907
sp|P40991|NOP2_YEAST	NOP2	25S rRNA (cytosine(2870)-C(5))-methyltransferase	0	U	R.ILDM*AAAPGGK.T	7.49334	10.6724	6.09346	7.76896	7.36728	6.79436	9.25412	9.52124	6.92893	5.7582	5.70494	7.04576	8.90475	9.63961	7.73661	8.67335	8.74763	8.04553
sp|Q08213|NGL1_YEAST	NGL1	RNA exonuclease NGL1	0	U	R.CVYDDIPK.D	28.6722	43.4213	40.7144	34.5732	32.7595	39.2147	39.5674	28.2953	38.5493	35.3082	38.6119	32.865	35.4951	50.3854	43.5391	40.4299	35.9407	30.1051
sp|P41807|VATH_YEAST	VMA13	V-type proton ATPase subunit H	0	U	K.NIGDGLSSSNNAHSGFK.V	10.7801	9.92561	8.02154	12.0747	7.39176	9.43983	7.67881	7.35244	9.75275	7.77627	9.37632	11.4757	7.85608	10.6759	6.70432	10.0627	8.29535	11.1668
sp|Q06604|BSP1_YEAST	BSP1	Protein BSP1	0	U	K.VEDLNSK.R	37.0394	38.5758	39.6828	36.5312	36.8178	39.2627	33.0932	37.9191	39.8448	20.4807	16.9515	20.7897	20.8692	22.3413	18.3841	20.1618	12.0899	16.2312
sp|P22855|MAN1_YEAST	AMS1	Alpha-mannosidase	0	U	K.FVASQAQQFK.W	4.20878	6.36156	6.61872	6.65278	4.95075	5.44552	4.37993	5.10859	6.44939	15.1907	11.3719	9.74027	18.9917	20.3631	16.6551	13.3397	14.9241	14.315
sp|P12753|RAD50_YEAST	RAD50	DNA repair protein RAD50	0	U	K.SNQDFQK.I	7.00978	9.32149	6.72202	8.13959	6.35921	6.00922	5.70001	6.61769	9.63323	7.66489	5.5806	4.95744	5.185	10.5593	9.32264	7.72387	5.72803	6.30428
sp|P39996|GTT3_YEAST	GTT3	Glutathione transferase 3	0	U	K.KADLIDLANK.L	28.3258	32.7661	22.3022	25.99	26.6485	23.7535	24.2608	25.6673	28.4115	22.1392	17.1574	22.8468	20.9386	29.2729	21.6908	22.8043	19.208	16.5368
sp|P13856|RSR1_YEAST	RSR1	Ras-related protein RSR1	0	U	R.QSLEELM*ELR.E	6.56879	4.89783	6.0004	3.74493	4.31978	6.01905	3.84331	5.17374	5.93327	5.50252	7.65202	8.99326	7.96285	5.83942	5.22492	7.91085	5.51309	5.4101
sp|P13856|RSR1_YEAST	RSR1	Ras-related protein RSR1	0	U	R.QSLEELMELR.E	5.90492	8.354	7.00512	4.89403	10.4872	10.4634	5.74177	8.22545	10.364	8.02362	8.91849	11.1011	10.9389	9.76783	8.85399	10.7337	9.9075	7.97457
sp|P32324|EF2_YEAST	EFT1	Elongation factor 2	0	U	K.NANDLPK.L	76.5698	85.6209	75.4091	71.6217	90.9691	73.7896	73.8532	72.7452	73.3477	64.0591	56.5426	70.3206	92.4838	93.8503	84.2153	77.4905	62.1405	60.5298
sp|Q04178|HPRT_YEAST	HPT1	Hypoxanthine-guanine phosphoribosyltransferase	0	U	R.M*AIEQGNDIFIPEQEHK.Q	9.21433	9.66537	10.1738	7.92767	4.99571	8.22423	6.47341	7.5529	14.5886	9.42306	8.49068	9.78567	8.89812	10.8175	7.59909	10.7561	8.73854	9.16018
sp|Q04178|HPRT_YEAST	HPT1	Hypoxanthine-guanine phosphoribosyltransferase	0	U	R.MAIEQGNDIFIPEQEHK.Q	9.17541	9.48001	10.8417	8.57691	10.098	8.30001	10.616	9.9211	11.7013	11.6923	8.47832	12.1556	16.3656	11.3937	11.6479	11.6627	12.8989	10.2268
sp|Q03063|DIG1_YEAST	DIG1	Down-regulator of invasive growth 1	0	U	K.NSPGGNSVGQESELEHVPEEDDSGDK.E	13.8141	17.2194	13.4767	14.1445	16.1726	14.696	11.7295	11.8491	13.188	6.83914	5.71934	6.28921	8.72105	9.30146	13.1003	3.75782	7.62725	7.64699
sp|P26786|RS7A_YEAST	RPS7A	40S ribosomal protein S7-A	0	U	R.EIDVAGGK.K	34.1354	30.5617	29.4564	27.2181	33.4176	23.0413	33.3123	30.9478	25.572	23.3208	18.6616	18.6487	25.755	28.7022	25.8342	24.0534	20.0709	13.4702
sp|P26786|RS7A_YEAST	RPS7A	40S ribosomal protein S7-A	0	U	K.ILEDLVFPTEIVGK.R	7.18502	11.1236	7.89043	6.89228	6.36265	8.26348	7.79102	8.57711	9.56711	10.4077	8.01028	7.79342	8.27965	10.9797	6.89842	9.87544	6.50788	7.42107
sp|P34167|IF4B_YEAST	TIF3	Eukaryotic translation initiation factor 4B	0	U	K.VDAAVEK.L	103.408	103.48	91.4397	91.4439	104.106	98.218	97.037	85.067	108.574	50.4109	44.7866	45.3428	59.635	61.4591	46.3229	39.805	42.6235	35.6613
sp|P00812|ARGI_YEAST	CAR1	Arginase	0	U	K.DSTTGGSSVMIDGVK.A	26.4849	23.9152	34.1905	18.0564	19.3735	20.0776	18.2034	23.0538	25.1933	21.1385	23.5823	16.127	24.3668	22.0258	24.0469	23.9303	18.4185	18.0119
sp|Q03786|GNTK_YEAST	YDR248C	Probable gluconokinase	0	U	K.FIEGDDLHPPANVEK.M	74.4224	83.0997	80.5352	72.2799	73.6111	65.9942	70.3148	65.6437	76.8188	71.2033	67.977	65.0845	66.2324	85.5506	65.0605	62.4282	65.0625	70.8885
sp|P53094|MDS3_YEAST	MDS3	Negative regulator of sporulation MDS3	0	U	R.TTVLVNDIR.L	6.63111	5.45942	5.99127	4.68311	5.29792	5.85118	6.84049	5.16787	7.72896	8.71765	7.42173	5.41074	6.68998	7.18495	7.22825	6.43151	7.48969	6.45533
sp|P38625|GUAA_YEAST	GUA1	GMP synthase [glutamine-hydrolyzing]	0	U	R.FHAILVDNGVLR.L	26.6792	15.0309	12.7332	16.4001	14.5061	12.9131	11.5533	11.7182	15.4837	12.8411	10.5715	16.2757	14.8051	14.6481	13.7589	15.0034	13.3646	15.4127
sp|P53866|SQS1_YEAST	SQS1	Protein SQS1	0	U	K.EDFIDQENR.N	6.29588	7.84237	8.6252	7.82191	5.73	6.10626	7.27175	7.83389	7.59799	4.13807	4.10529	4.52751	8.78246	9.03211	7.36185	9.363	7.60307	5.734
sp|P38009|PUR92_YEAST	ADE17	Bifunctional purine biosynthesis protein ADE17	0	U	R.DAGFPIEDVSAITHAPEMLGGR.V	18.2656	22.3213	24.7091	17.1756	19.6691	17.9899	19.2821	21.627	21.3631	18.3906	17.6336	16.9314	21.3309	17.8745	18.973	18.5899	18.6231	17.3134
sp|P54113|PUR91_YEAST	ADE16	Bifunctional purine biosynthesis protein ADE16	0	U	K.FITAPSGSVM*DK.V	5.29313	5.18755	6.20359	5.57707	5.9055	6.98143	5.94062	8.31341	8.16711	2.19109	7.96699	6.49157	7.3119	5.81799	8.20783	6.42354	6.11507	5.22292
sp|P26321|RL5_YEAST	RPL5	60S ribosomal protein L5	0	U	K.VFLDIGLQR.T	46.2287	48.6098	39.3657	45.733	49.4481	37.4165	47.3349	46.9818	44.3088	45.4385	47.8975	44.9529	42.8145	54.1909	47.2404	42.2344	42.8295	45.823
sp|P38811|TRA1_YEAST	TRA1	Transcription-associated protein 1	0	U	K.HNMPDVCISQLAR.I	9.68996	18.2636	17.0496	9.96246	7.7693	14.0653	12.1377	11.2123	12.0665	13.448	10.7471	11.5969	16.6637	17.7893	11.1934	14.6589	14.5676	13.9914
sp|Q06108|RGC1_YEAST	RGC1	Regulator of the glycerol channel 1	0	U	K.RVEWTFK.I	5.85001	5.5073	4.89724	4.1495	6.48694	8.37323	5.54007	4.88647	3.82829	6.50271	5.57761	5.52133	8.02257	6.66869	8.00991	8.7747	6.73359	5.90622
sp|P35177|SPT7_YEAST	SPT7	Transcriptional activator SPT7	0	U	K.DNNNTNTNTSISNENHVENEIEDK.G	6.62652	11.3738	7.423	6.58071	7.46644	7.98271	6.27518	10.8158	9.30063	6.19261	3.73069	5.22573	3.8943	8.68263	5.93221	5.84547	4.34426	6.41447
sp|P35177|SPT7_YEAST	SPT7	Transcriptional activator SPT7	0	U	K.QPNDIELDDTR.F	16.6714	19.3189	18.8205	13.0017	17.5665	15.6855	18.5268	14.1932	19.7319	13.4328	16.3525	12.1813	11.2936	13.2456	16.0836	13.7127	11.5445	11.2191
sp|P22203|VATE_YEAST	VMA4	V-type proton ATPase subunit E	0	U	R.DVDLIESM*K.D	5.29157	6.9212	5.23788	7.59414	5.0651	6.63663	9.31837	7.05623	7.87443	6.49067	5.8532	9.04219	8.4408	7.92006	7.71891	8.07467	8.41224	8.36941
sp|P41695|BUB1_YEAST	BUB1	Checkpoint serine/threonine-protein kinase BUB1	0	U	K.ETTETDVVPIIQTPK.E	7.79715	9.83269	8.95786	9.13309	6.38474	8.23885	8.06515	6.43341	8.44271	7.41677	4.36771	6.3711	6.93072	7.34664	4.78044	7.33403	5.61115	6.88528
sp|Q08229|NBA1_YEAST	NBA1	Protein NBA1	0	U	K.QDDDMYEDIIEETPK.K	6.38747	12.0533	9.69539	7.31799	9.20957	8.57313	5.56749	9.04357	10.1351	9.60249	5.10251	9.64251	12.6616	14.123	11.0643	9.65538	10.3124	10.2298
sp|P39516|RS14B_YEAST	RPS14B	40S ribosomal protein S14-B	1	R	K.ADRDESSPYAAM*LAAQDVAAK.C	15.4675	18.7558	13.1727	14.5615	18.1112	15.7906	14.0725	13.753	18.0805	15.1192	12.1532	12.5354	13.0352	14.901	14.5768	12.689	9.2967	10.6135
sp|P53235|EIF2A_YEAST	YGR054W	Eukaryotic translation initiation factor 2A	0	U	K.DFPVISSVLSPCGR.F	11.4442	13.6209	13.6651	13.2466	9.73494	13.7718	12.3278	12.8875	13.7346	0.427076	0	0	0.00861398	0.000711345	0	0	1.985e-06	0
sp|Q02208|TOF2_YEAST	TOF2	Topoisomerase 1-associated factor 2	0	U	K.HFDDPNTIISGEK.F	39.5693	44.4553	48.6933	44.4088	38.6331	44.522	42.3779	44.2597	49.8879	22.2238	28.0477	23.9199	29.624	29.3543	25.6795	30.2662	25.2663	20.7156
sp|Q06489|MTNA_YEAST	MRI1	Methylthioribose-1-phosphate isomerase	0	U	K.NSSGEFQLESLF.-	7.42568	8.48106	8.29022	9.73055	7.3797	7.13919	7.29844	6.68244	8.74463	5.32017	7.60263	8.86174	9.9904	10.8731	10.6387	8.33299	8.18687	8.58588
sp|P47166|SGM1_YEAST	SGM1	Protein SGM1	0	U	K.ALQEATVDQVTTLETK.L	34.846	43.4146	39.8543	42.0104	38.7447	39.9073	32.9837	42.1714	40.7798	21.5509	23.058	22.5802	21.9139	20.6921	18.9183	22.8803	19.886	20.3753
sp|P46970|NMD5_YEAST	NMD5	Nonsense-mediated mRNA decay protein 5	0	U	K.KNEFYTK.I	14.712	16.8113	15.3086	8.96012	10.2465	11.339	13.4393	11.1275	8.91234	12.9776	12.4538	11.6388	17.3279	16.3208	11.9643	11.2519	11.9544	13.3173
sp|P43579|IES1_YEAST	IES1	Ino eighty subunit 1	0	U	R.TFHSVPVLQLHANDPK.L	26.8955	27.4938	33.0251	29.1565	27.0398	28.9954	32.7685	25.404	31.2485	15.2868	19.0213	23.6121	20.4234	23.6049	20.0621	16.5039	16.9247	19.3125
sp|P43579|IES1_YEAST	IES1	Ino eighty subunit 1	0	U	K.TQEEFLADLK.K	8.11572	10.5101	10.4925	9.05868	12.3831	10.599	9.81598	12.4145	8.87716	9.84447	7.36822	7.73758	7.20351	9.03965	8.93258	8.44085	8.02064	5.14994
sp|Q12114|CHS5_YEAST	CHS5	Chitin biosynthesis protein CHS5	0	U	K.YGTHKPESPVLK.I	6.91147	9.60614	9.0951	6.63231	5.75791	8.7874	7.16015	5.39769	7.00761	10.0047	6.78437	6.90331	10.0702	7.96937	8.5644	9.77527	8.51606	8.68624
sp|Q02199|NUP49_YEAST	NUP49	Nucleoporin NUP49/NSP49	0	U	R.QEIEQLDQYIQK.Q	7.58966	10.8165	15.3294	11.4431	9.9794	9.539	9.48638	9.06603	12.1336	11.929	9.71772	11.1632	9.8862	13.9643	11.0796	11.5831	9.94682	12.7462
sp|P39993|GEA2_YEAST	GEA2	ARF guanine-nucleotide exchange factor 2	0	U	K.VNNEEAISEDDGIEEEHIHSEK.S	6.77952	10.5344	14.6593	7.54928	9.77592	11.0595	11.2101	10.2938	12.4039	4.69354	6.50173	5.97202	5.73437	5.10261	6.8739	9.02344	5.25456	6.98231
sp|P32468|CDC12_YEAST	CDC12	Cell division control protein 12	0	U	R.LNGDLEEIQGK.V	42.6213	50.1892	54.0866	41.3872	50.6012	46.756	44.3267	38.9824	53.2436	37.1864	34.4182	38.0867	43.9839	46.8925	40.6179	46.3149	43.5651	35.076
sp|P47054|NU192_YEAST	NUP192	Nucleoporin NUP192	0	U	K.FIHTQLSEIK.Q	56.0767	73.2976	60.6895	57.1701	64.1233	69.1017	55.6081	55.3987	56.7056	52.2974	50.0525	48.6533	56.927	64.987	54.2304	52.3706	45.983	45.7823
sp|P47054|NU192_YEAST	NUP192	Nucleoporin NUP192	0	U	K.QLLDDEK.I	11.3281	15.3622	13.4445	11.383	14.4878	13.9039	12.4554	9.03186	12.0555	9.70008	12.952	10.7775	12.1043	9.61928	16.2496	10.8247	10.383	11.2188
sp|P00942|TPIS_YEAST	TPI1	Triosephosphate isomerase	0	U	R.SYFHEDDK.F	10.869	12.4456	11.8111	9.40553	12.7279	13.3588	9.39762	12.3703	9.00401	9.94916	9.24522	11.9672	11.1821	11.5611	9.5141	10.562	11.1132	9.84992
sp|P00942|TPIS_YEAST	TPI1	Triosephosphate isomerase	0	U	K.WVILGHSER.R	26.8107	24.5755	24.0068	24.6619	25.1474	23.4874	19.8728	23.3845	23.3261	24.506	18.5096	19.2787	24.7527	25.4912	20.1947	21.7513	21.6624	17.6713
sp|P0CX55|RS18A_YEAST	RPS18A	40S ribosomal protein S18-A	1	R	K.ADVDLHK.R	27.003	31.1414	28.6166	19.2117	22.5384	22.2047	26.7424	25.4537	29.2075	25.8926	27.8074	18.6967	21.3796	24.2388	25.0568	25.4701	21.2066	22.0785
sp|P25555|GBP2_YEAST	GBP2	Single-strand telomeric DNA-binding protein GBP2	0	U	R.TLGPIVER.D	16.1947	19.504	14.4224	15.578	17.1034	17.423	14.9372	14.3479	14.2972	17.8301	10.2485	17.2277	17.932	19.4216	15.1997	11.7434	15.0868	13.8806
sp|P16120|THRC_YEAST	THR4	Threonine synthase	0	U	R.SDEVTPLVQNVTGDK.E	69.5346	76.3229	72.777	62.6969	72.8936	73.9154	69.8567	73.2092	68.2943	56.395	56.9407	57.8771	80.5567	85.929	74.1982	72.5405	60.974	51.7673
sp|P16120|THRC_YEAST	THR4	Threonine synthase	0	U	K.SIQYISLSTAHPAK.F	86.9404	110.402	78.2707	75.4973	100.817	85.3322	81.9256	99.1554	68.8754	69.0752	89.4597	61.0851	81.419	77.2114	74.3922	79.0358	59.8383	85.6584
sp|Q04217|DHR1_YEAST	ECM16	Probable ATP-dependent RNA helicase DHR1	0	U	K.DLETPVSK.M	9.36825	6.97542	8.7555	7.54495	11.1485	6.63433	7.03477	7.43883	12.6063	8.18101	8.99319	6.25696	7.26445	11.0613	6.80281	9.64525	8.68709	7.82759
sp|Q04217|DHR1_YEAST	ECM16	Probable ATP-dependent RNA helicase DHR1	0	U	K.ENIAVVIR.N	9.25443	10.0446	8.18202	5.4347	10.8484	10.0819	8.38646	7.50945	8.70076	9.98491	11.1272	10.6106	9.41684	10.478	8.94581	10.4551	10.5012	8.62652
sp|P08524|FPPS_YEAST	ERG20	Farnesyl pyrophosphate synthase	0	U	K.CSWVINK.A	16.1114	19.4171	14.9161	12.8399	14.1842	18.9733	14.9255	14.385	14.2147	8.80974	9.96834	7.87821	15.3967	12.8416	10.7613	11.0475	9.57188	8.40168
sp|P30771|NAM7_YEAST	NAM7	ATP-dependent helicase NAM7	0	U	R.ANEQQAIGFLR.D	4.45585	6.78299	9.2155	4.73711	6.94398	8.42398	5.10846	3.69061	8.88984	6.89347	7.99238	4.89611	5.18744	7.08694	6.95621	7.04579	8.32411	5.58444
sp|P49090|ASNS2_YEAST	ASN2	Asparagine synthetase [glutamine-hydrolyzing] 2	0	U	K.EQFSDGVGYSWIDGLR.D	3.03277	7.23538	9.13995	5.03195	4.25636	6.07392	6.56562	8.14796	4.85189	5.31532	5.00785	4.65174	5.63825	8.12308	4.66846	6.05228	4.17729	3.86571
sp|O13585|YP089_YEAST	YPR089W	Dilute domain-containing protein YPR089W	0	U	K.DTSLLMSNEDSTTK.E	7.74759	11.9197	11.15	5.30508	8.37745	9.50936	9.91739	7.96646	9.65808	4.31894	5.30157	4.71706	6.40944	6.65782	6.47566	6.37065	6.12165	3.51407
sp|P19812|UBR1_YEAST	UBR1	E3 ubiquitin-protein ligase UBR1	0	U	R.EMTQQGK.M	15.4878	18.4096	19.1945	16.0997	14.3319	16.5881	18.4967	16.3097	15.2389	11.0684	13.6717	15.7662	19.7889	12.761	13.3716	12.7736	14.4622	15.1488
sp|P53196|RPN14_YEAST	RPN14	26S proteasome regulatory subunit RPN14	0	U	K.RADYTAVDTAK.L	8.44153	13.7531	10.3521	14.9731	9.38251	12.6472	14.0743	12.9071	11.2885	15.8273	15.1239	13.6189	15.2614	13.7922	16.3269	12.3949	14.7743	14.5883
sp|P26785|RL16B_YEAST	RPL16B	60S ribosomal protein L16-B	0	U	R.LASTIAK.Q	48.5717	47.319	38.4814	35.1223	50.927	39.154	42.4993	35.7475	40.2348	57.5649	52.6578	53.3378	75.1169	79.0154	72.1532	71.7408	49.0675	49.1942
sp|P26784|RL16A_YEAST	RPL16A	60S ribosomal protein L16-A	1	R	K.YEDVVAK.L	24.5159	23.6088	25.0364	21.4669	16.5652	13.9023	21.4047	21.914	24.8078	26.7745	27.7469	30.7819	26.2841	26.8318	31.3093	23.4607	31.152	26.4299
sp|P10964|RPA1_YEAST	RPA190	DNA-directed RNA polymerase I subunit RPA190	0	U	R.FFDNNEYSEEYDVSK.E	27.4414	28.9366	41.5459	28.3978	26.9042	26.5005	31.0086	26.2176	37.056	26.3994	28.4386	27.592	35.8245	32.2224	34.7103	34.6477	35.5114	28.9829
sp|P10964|RPA1_YEAST	RPA190	DNA-directed RNA polymerase I subunit RPA190	0	U	R.RVPVMVSGK.T	6.83672	13.7543	12.6338	11.523	11.3455	11.2573	10.0393	10.2705	8.93871	10.6465	8.79027	13.0188	13.1622	13.6866	12.8154	11.4119	12.909	11.0723
sp|P04050|RPB1_YEAST	RPO21	DNA-directed RNA polymerase II subunit RPB1	0	U	K.ALEDIM*VHYDNTTR.N	7.7108	9.26615	10.2964	7.51575	8.84357	11.1125	9.18195	6.22287	13.1484	11.6573	7.36064	5.8768	9.45303	9.22649	11.1892	11.7977	7.06903	10.5433
sp|P53397|OGG1_YEAST	OGG1	N-glycosylase/DNA lyase	0	U	K.HLFDNVWIPSDK.A	50.986	59.3947	64.2278	61.8605	51.1509	52.8601	55.8009	54.2726	58.4908	74.6885	68.4033	79.754	71.7576	80.0252	70.8228	78.9778	74.2524	81.5343
sp|Q08281|RTC1_YEAST	RTC1	Restriction of telomere capping protein 1	0	U	K.NDQGSSTYGNLK.S	33.082	41.6597	39.1718	47.906	32.4684	36.9366	42.3947	40.0705	40.5061	29.8246	33.564	28.8121	30.0699	32.5907	37.9745	33.5256	27.9549	37.3756
sp|Q08281|RTC1_YEAST	RTC1	Restriction of telomere capping protein 1	0	U	K.THLGLYK.F	18.6841	20.9601	21.6266	21.0464	18.0784	20.8821	15.5331	18.4898	21.4605	16.8711	13.7395	14.8781	18.8673	20.5984	18.1301	15.727	11.2823	15.6125
sp|O13516|RS9A_YEAST	RPS9A	40S ribosomal protein S9-A	1	R	K.QIVNIPSFMVR.L	5.88924	9.85669	5.2173	7.04142	5.86578	7.37421	2.33009	5.866	5.78017	7.41391	5.44417	7.98502	9.73974	13.2238	8.10958	12.6263	5.31925	5.58316
sp|Q06179|FMP27_YEAST	FMP27	Protein FMP27, mitochondrial	0	U	R.VDSIAIEEK.V	10.6853	12.7503	13.2869	12.8325	7.19786	8.85641	14.7574	11.0177	11.7214	4.50261	8.05595	6.36099	8.73868	10.5245	7.23148	7.93109	6.98523	6.07184
sp|P21538|REB1_YEAST	REB1	DNA-binding protein REB1	0	U	R.WSVEEEELLK.K	10.088	13.1062	12.5307	13.4005	9.74115	10.7101	10.0091	10.4691	11.205	7.65269	9.0236	8.5198	9.65214	9.52449	9.5624	8.77019	13.4654	10.7017
sp|Q12457|NSI1_YEAST	NSI1	RNA polymerase I termination factor	0	U	K.STNFQNNNDPK.E	18.0712	20.2612	16.7883	21.5703	17.5509	19.9686	20.3755	18.6413	22.0146	16.6488	15.3597	13.5473	14.8826	16.3729	14.0989	14.6906	13.5779	13.0659
sp|P17076|RL8A_YEAST	RPL8A	60S ribosomal protein L8-A	1	R	K.TSAVAALTEVR.A	9.29396	11.698	12.1575	5.97275	7.76397	11.2334	11.4054	8.50454	13.2129	9.39234	8.86617	10.9198	13.0729	16.4398	12.4868	14.2109	13.7481	12.8253
sp|P17076|RL8A_YEAST	RPL8A	60S ribosomal protein L8-A	1	R	K.VAPAPFGAK.S	212.104	264.6	202.347	188.198	213.117	206.281	193.484	210.806	202.862	64.0328	62.1714	62.2449	77.6254	68.4446	80.9015	69.2481	51.8768	59.06
sp|P06700|SIR2_YEAST	SIR2	NAD-dependent histone deacetylase SIR2	0	U	R.NYTQNIDNLESYAGISTDK.L	10.3207	12.5436	11.3805	8.59177	10.665	10.7041	11.5775	10.2204	14.038	11.2052	10.1549	10.1338	9.37258	11.3906	9.34607	10.7711	11.5307	13.7637
sp|P47083|MPP10_YEAST	MPP10	U3 small nucleolar RNA-associated protein MPP10	0	U	R.SGPDSTNIK.L	57.9358	68.0189	63.6051	55.862	54.9419	59.4486	51.3115	51.7229	60.5275	48.1543	37.5346	41.4798	46.1363	51.3979	42.6266	44.4218	45.6941	31.408
sp|P06738|PHSG_YEAST	GPH1	Glycogen phosphorylase	0	U	K.AEDFQDR.F	13.8362	18.4339	22.2971	21.0341	18.3118	21.741	20.3124	21.0312	22.5074	14.9364	16.5723	14.3021	17.3524	21.2957	24.5531	22.3137	21.6513	19.4167
sp|P06738|PHSG_YEAST	GPH1	Glycogen phosphorylase	0	U	R.M*AFLAIVGSHK.V	16.7868	27.4174	19.7718	24.7334	25.3296	27.9889	28.1167	26.9004	24.2357	20.6106	19.5726	19.2578	30.6512	34.3832	29.2414	31.7139	28.2262	33.5929
sp|P25386|USO1_YEAST	USO1	Intracellular protein transport protein USO1	0	U	R.LQNENELK.A	14.8518	20.3655	17.5822	17.6525	16.0046	15.7701	14.6153	13.2789	16.8115	17.7887	13.5466	17.2331	17.0032	21.3288	16.5432	16.5329	16.7223	17.5875
sp|P25386|USO1_YEAST	USO1	Intracellular protein transport protein USO1	0	U	R.SNEHAQLEFSK.I	9.09124	11.7955	6.83336	7.21719	13.4815	7.90783	8.23885	10.3866	8.04609	5.14745	5.8276	5.08321	6.69684	9.14682	7.93302	6.7874	6.30958	10.1802
sp|Q04304|YMY0_YEAST	YMR090W	UPF0659 protein YMR090W	0	U	K.VVEACEK.A	44.9135	52.113	50.0668	48.4215	55.7189	51.3158	49.866	43.578	47.7595	36.9696	35.0351	32.5921	38.6044	51.6538	36.7353	36.264	32.0577	22.7771
sp|P47136|BUD4_YEAST	BUD4	Bud site selection protein 4	0	U	K.SNITQNGSEDTPHNWK.L	4.73689	11.8078	11.5547	5.93893	7.45354	8.92241	12.3994	8.6815	7.29268	4.94119	4.0604	4.09239	4.49419	5.13457	4.35316	4.13918	3.99585	5.00064
sp|P39705|NUP60_YEAST	NUP60	Nucleoporin NUP60	0	U	K.EEEYDETHETNISNAK.L	10.1982	16.8726	15.0989	12.076	13.7357	15.6423	14.0573	12.5429	11.6583	2.52724	3.71717	4.89265	1.98072	5.78484	5.25693	3.99738	4.39399	4.15623
sp|P0C0W9|RL11A_YEAST	RPL11A	60S ribosomal protein L11-A	1	R	K.VLEQLSGQTPVQSKAR.Y	6.32156	1.15214	3.49388	1.37003	2.10156	5.11511	2.43257	0.419608	0.945269	155.502	149.117	152.321	158.11	170.61	184.079	191.085	131.108	171.673
sp|P0C0W9|RL11A_YEAST	RPL11A	60S ribosomal protein L11-A	1	R	K.VLEQLSGQTPVQSKAR.Y	2.09	0	1.27152	1.87406	0	0	0	1.02565	0	10.1494	10.3312	8.89629	10.4989	12.8316	12.8916	13.8308	11.1532	12.7978
sp|P42842|EMW1_YEAST	EMW1	Essential for maintenance of the cell wall protein 1	0	U	K.YYFNPPPK.S	68.7362	86.2444	75.8023	70.9908	69.8396	65.2449	72.8415	60.2744	63.49	59.7083	55.087	61.1292	68.5343	82.2808	65.3629	72.977	64.8746	59.7114
sp|P43593|UBP6_YEAST	UBP6	Ubiquitin carboxyl-terminal hydrolase 6	0	U	K.GGLSGEESIK.I	22.8233	24.6075	15.8142	18.701	24.2681	22.6153	23.9146	18.6084	23.8767	13.0112	15.403	16.404	23.4387	20.0911	21.8483	14.6394	14.1228	10.9195
sp|P36119|YK03_YEAST	YKR023W	Uncharacterized protein YKR023W	0	U	K.VVCVIEGLNK.G	30.9594	33.0606	32.4351	30.323	27.2794	38.2346	26.6247	33.0651	21.0577	42.7918	33.3071	35.7057	35.6421	43.432	35.33	40.1816	28.8883	26.0882
sp|P36119|YK03_YEAST	YKR023W	Uncharacterized protein YKR023W	0	U	K.YVVSMNIGSNGK.V	19.9252	27.1999	21.0051	24.6213	23.6608	20.7764	23.2651	21.8691	16.7268	18.2037	16.2051	15.0783	12.1595	17.7351	16.2421	11.4587	13.4908	13.0874
sp|P07285|TRPD_YEAST	TRP4	Anthranilate phosphoribosyltransferase	0	U	K.ELAPEYAK.A	61.4505	69.7924	77.6659	52.5757	61.4156	60.9638	60.4692	55.4884	67.1492	56.1937	68.4378	66.7954	64.3371	83.311	75.3208	69.3508	68.6804	69.2596
sp|Q04264|PDS5_YEAST	PDS5	Sister chromatid cohesion protein PDS5	0	U	K.TFLEQLK.D	9.90704	12.5121	13.2943	11.531	13.0482	14.934	9.39732	10.3273	11.9799	8.4863	10.4365	9.74163	13.7401	13.9082	12.3588	14.1954	11.0517	10.6194
sp|P09880|TRNL_YEAST	TRL1	tRNA ligase	0	U	K.HLLASGK.V	41.0237	47.551	38.3073	41.2252	35.7063	34.5935	37.6326	37.3274	33.7084	41.3285	38.1509	34.8411	36.9875	44.8455	40.2406	39.09	30.0777	31.6971
sp|P41832|BNI1_YEAST	BNI1	Protein BNI1	0	U	K.IVEEQQK.R	15.4528	17.1266	14.8518	12.3195	16.0196	15.1059	17.0047	15.8881	15.4438	10.0259	8.21859	7.84467	13.7767	12.4197	11.139	13.2263	8.82464	7.9813
sp|P41832|BNI1_YEAST	BNI1	Protein BNI1	0	U	K.LENCGILR.I	15.3021	23.6767	17.158	9.67069	16.0841	12.9205	16.3845	11.6905	15.3692	25.3363	17.1487	19.4383	13.4193	25.5887	22.8621	19.9493	19.2435	20.286
sp|P32364|SMY1_YEAST	SMY1	Kinesin-related protein SMY1	0	U	K.SYSLIGSK.E	19.0302	21.844	19.552	19.3499	20.8271	17.7544	18.0715	18.6105	21.5142	23.3681	18.3779	19.3695	22.5607	24.0916	19.9476	21.2731	16.3609	19.2252
sp|P53598|SUCA_YEAST	LSC1	Succinate--CoA ligase [ADP-forming] subunit alpha, mitochondrial	0	U	R.SKPMPVASFIAGTVAGQMK.G	8.24308	7.90328	6.33458	7.9921	9.56589	8.73953	5.26062	7.16179	9.25952	6.82584	8.29067	3.71011	5.15864	6.26278	3.67402	4.43148	6.35432	8.60375
sp|P33416|HSP78_YEAST	HSP78	Heat shock protein 78, mitochondrial	0	U	R.AEIESIK.N	4.06272	9.43828	6.09506	8.32148	9.10928	7.19435	8.35931	6.94517	5.54958	6.11451	9.20762	6.61019	6.15068	9.80655	8.43188	9.20229	4.83695	6.21656
sp|P31539|HS104_YEAST	HSP104	Heat shock protein 104	0	U	R.DSKPEELDSK.E	6.78838	5.8562	7.83259	7.12735	9.01158	8.09046	7.64529	8.52275	9.3728	4.86648	5.8284	6.881	8.83119	10.4179	8.34557	8.09632	8.85762	8.72405
sp|P08004|CHS1_YEAST	CHS1	Chitin synthase 1	0	U	R.YQAVTCEPNQLAEK.N	7.948	10.9555	8.75549	11.7292	5.93385	6.52572	8.027	8.08432	7.92117	6.21294	4.70419	3.73804	4.6477	6.40942	6.94822	5.39467	4.27487	5.52159
sp|P28004|PRP45_YEAST	PRP45	Pre-mRNA-processing protein 45	0	U	K.LSEALENADK.K	9.62614	11.4245	8.78978	10.2548	10.3757	12.4763	11.2055	12.2076	8.76851	4.62425	6.17729	5.17682	7.70874	7.723	7.01349	7.50783	4.31841	5.79062
sp|P43545|SNZ3_YEAST	SNZ3	Probable pyridoxal 5'-phosphate synthase subunit SNZ3	1	R	R.VPVDLLK.T	12.8069	16.6464	13.1569	12.1621	17.9886	12.7897	12.0876	14.2648	14.5991	10.7483	12.685	13.3668	16.2852	16.5047	12.3476	14.5631	13.5584	13.9296
sp|P25719|CYPC_YEAST	CPR3	Peptidyl-prolyl cis-trans isomerase C, mitochondrial	0	U	K.VFFDPAVNGTK.I	29.4128	36.3988	31.7713	32.1131	37.1954	32.4551	29.3194	36.2317	26.5604	27.14	26.435	23.1526	32.7301	31.7466	29.7654	30.9005	21.1482	19.7886
sp|P14832|CYPH_YEAST	CPR1	Peptidyl-prolyl cis-trans isomerase	0	U	R.VIPDFM*LQGGDFTAGNGTGGK.S	5.79324	6.05617	5.78223	5.31249	4.36401	6.2993	6.11962	5.52204	5.79	5.84027	7.54016	5.21305	5.8749	9.18844	7.628	8.01457	6.44213	5.06706
sp|P32597|STH1_YEAST	STH1	Nuclear protein STH1/NPS1	0	U	K.TTVLENNDGK.R	40.4884	46.5792	50.0729	42.594	43.2548	45.6619	45.2762	44.4079	45.8986	30.714	26.0557	30.046	36.9335	36.1665	28.2755	31.3786	32.4843	27.5288
sp|P38853|KEL1_YEAST	KEL1	Kelch repeat-containing protein 1	0	U	K.EIDELDSVR.L	4.7709	5.64877	7.41272	6.65209	6.42202	7.88564	10.4878	7.42493	8.18927	5.00355	4.62237	2.79876	3.3966	4.20176	5.32492	5.34498	3.45837	2.66169
sp|P38853|KEL1_YEAST	KEL1	Kelch repeat-containing protein 1	0	U	K.NVSPMGDVPTDTK.N	18.3772	20.9007	15.5146	17.7707	22.9719	18.6014	18.5972	20.019	21.3065	5.56044	6.76941	7.41083	7.45588	10.6527	5.36657	6.2395	4.34191	8.17416
sp|P39104|PIK1_YEAST	PIK1	Phosphatidylinositol 4-kinase PIK1	0	U	R.TEVNKEEDLGDM*SMVK.V	7.27521	9.97148	9.64596	12.3344	12.6457	8.49041	8.8393	8.47108	7.50152	6.66018	8.43987	7.70052	5.09858	7.23323	6.46544	5.11348	5.84332	9.41935
sp|P39719|FLC2_YEAST	FLC2	Flavin carrier protein 2	0	U	K.QNSSPFDASEVTEQPVQPTSAVMGTGGSFLSPQYQR.A	8.80957	12.3483	8.88651	10.0241	11.4147	11.4813	9.23077	10.0036	12.8682	2.99084	4.45442	3.37968	2.37262	4.04196	3.7346	3.58505	3.77642	3.8508
sp|Q02875|SYH1_YEAST	SYH1	SMY2 homolog 2	0	U	R.FATDFIK.K	19.5151	22.7401	24.2603	20.5758	21.0201	21.2213	23.443	18.2132	21.699	21.7956	17.0004	18.3428	24.2248	19.4879	25.3636	22.9567	20.1263	21.0499
sp|Q12365|BBP1_YEAST	BBP1	Spindle pole component BBP1	0	U	R.LYQEEDLK.N	8.76151	11.9461	9.45819	11.0476	9.16662	10.3351	7.44234	9.81347	12.6753	8.94883	4.27744	7.31528	7.66623	12.6055	7.45889	7.78586	6.01814	7.16925
sp|Q08967|FLC1_YEAST	FLC1	Flavin carrier protein 1	0	U	K.ETTRPTFSEK.V	25.3341	38.9596	26.2572	27.5487	28.4106	31.5127	28.8081	31.0787	36.3014	23.5528	22.8665	18.5463	26.944	30.643	20.997	26.262	20.9167	19.0765
sp|P10849|MTF2_YEAST	MTF2	Mitochondrial transcription factor 2	0	U	K.ETAGNDYVYER.A	30.2426	37.9412	28.2999	27.8503	31.3956	31.2517	30.2982	31.0727	36.6964	24.1594	21.1798	19.8131	17.9397	23.5118	21.6828	25.7319	19.4538	23.7212
sp|P46995|SET2_YEAST	SET2	Histone-lysine N-methyltransferase, H3 lysine-36 specific	0	U	K.QFDHENIK.Q	6.72474	11.1593	10.3562	6.03028	9.51536	12.4851	10.0037	13.1021	9.52915	10.1368	10.0657	8.91763	7.98342	9.95846	9.77839	8.61793	6.80504	10.3598
sp|Q04439|MYO5_YEAST	MYO5	Myosin-5	0	U	K.VVCDLIEAR.R	10.5367	11.108	10.8703	9.13936	12.2182	13.7958	5.42529	8.06195	8.85366	5.58155	4.79773	4.53025	6.03618	6.53997	9.07286	7.84968	8.45598	6.08001
sp|P27616|PUR7_YEAST	ADE1	Phosphoribosylaminoimidazole-succinocarboxamide synthase	0	U	R.GYITGSAWK.E	12.3564	14.6173	8.07776	13.4852	14.8983	11.4055	9.5685	10.0236	10.062	10.7813	7.89334	8.02102	8.39975	11.7791	13.5526	8.05265	4.97943	7.99836
sp|P36046|MIA40_YEAST	MIA40	Mitochondrial intermembrane space import and assembly protein 40	0	U	K.GIDCVEK.F	9.4008	12.1773	9.51958	11.9665	6.78195	13.5425	12.7309	6.72471	9.39293	1.03012	0.734294	2.2141	3.6266	1.96296	4.21534	1.10424	3.1873	0
sp|P21576|VPS1_YEAST	VPS1	Vacuolar protein sorting-associated protein 1	0	U	R.TIADIIPK.A	23.5825	28.6803	23.6482	19.4626	20.5627	30.4063	21.8388	26.1974	28.2364	34.3451	30.9626	36.5852	38.9719	46.3062	42.7396	31.7566	30.6209	31.8054
sp|P54861|DNM1_YEAST	DNM1	Dynamin-related protein DNM1	0	U	K.SSILETLVGR.D	13.8164	18.1054	21.0066	20.2475	18.6504	18.5425	17.2079	16.4853	16.3773	10.2746	9.83721	6.72598	10.3675	12.7754	9.82604	12.8231	6.15679	9.39271
sp|P40185|MMF1_YEAST	MMF1	Protein MMF1, mitochondrial	0	U	K.ANNFVYVSGQIPYTPDNKPVQGSISEK.A	26.0203	33.6547	30.1561	35.539	28.6664	31.8851	25.2493	35.5587	28.7944	33.1042	30.5991	24.5591	30.7928	39.5606	31.9194	33.2217	27.6845	25.2192
sp|P32599|FIMB_YEAST	SAC6	Fimbrin	0	U	R.AEQVLQNAEK.L	62.5536	71.9666	65.3965	65.466	64.6545	70.1527	55.7353	62.702	66.2903	59.5887	38.3311	43.4304	67.3138	81.6956	57.1518	64.1628	44.6241	57.0719
sp|Q02792|XRN2_YEAST	RAT1	5'-3' exoribonuclease 2	0	U	R.WNFGNDLK.Q	12.4959	12.9121	11.0079	9.86346	10.2854	12.1316	11.6232	13.7918	14.7524	10.8804	9.87422	11.2252	14.5142	18.8445	13.73	13.378	11.6178	11.2704
sp|Q06677|SWA2_YEAST	SWA2	Auxilin-like clathrin uncoating factor SWA2	0	U	K.QNLTASSSNSPISVDSTSEIK.K	16.9403	24.5585	17.875	19.2272	21.6599	23.9574	20.375	25.1199	22.0891	11.5578	8.91675	9.74114	9.19778	11.6004	7.96211	9.18977	9.55197	11.8662
sp|P40693|RLP7_YEAST	RLP7	Ribosome biogenesis protein RLP7	0	U	R.GPLAVNIPNK.A	91.4313	107.752	108.148	90.4077	85.6731	96.1511	82.9797	74.6566	104.576	125.948	115.456	125.487	131.927	149.432	123.287	131.636	123.652	125.803
sp|Q04183|TR120_YEAST	TRS120	Trafficking protein particle complex II-specific subunit 120	0	U	K.QLDWLSK.S	10.7469	15.9731	14.4465	11.6876	17.4443	13.3355	12.8766	12.0985	12.6627	10.7997	14.7784	11.5248	12.6294	12.7011	12.9865	14.7151	13.4594	14.7708
sp|P53125|ITC1_YEAST	ITC1	Imitation switch two complex protein 1	0	U	K.LIEEQDK.K	7.81914	9.17531	8.60272	7.11517	10.0904	8.62923	9.7045	6.50695	8.9386	7.66402	8.08379	5.45826	8.19379	10.3575	8.56897	8.03734	9.34239	7.61442
sp|P53125|ITC1_YEAST	ITC1	Imitation switch two complex protein 1	0	U	K.YKEDEPVVAR.R	44.2007	61.2821	49.8253	67.26	54.1071	47.9396	40.6201	61.3218	45.3453	59.3797	53.3135	55.332	42.1479	54.9266	45.9625	50.8868	44.4821	52.1755
sp|P53974|ARK1_YEAST	ARK1	Actin-regulating kinase 1	0	U	K.DDLNKPSYEDLDVSK.Q	10.9051	17.7918	15.4453	13.0744	13.1048	20.4254	15.0174	13.7983	13.2394	3.82247	4.96789	2.98831	2.22735	4.97259	5.45166	4.00761	4.38294	3.08464
sp|P53974|ARK1_YEAST	ARK1	Actin-regulating kinase 1	0	U	R.KPSQIAYDASFSNSAK.G	14.5726	22.6528	17.5844	15.3162	14.0016	16.349	16.9854	19.5096	19.1859	4.39062	6.8907	5.02298	4.61094	6.739	8.20912	6.92846	4.40702	7.91898
sp|P32794|AFG2_YEAST	AFG2	ATPase family gene 2 protein	0	U	R.VVANTSNAHVLTINGPSIVSK.Y	25.4854	36.0783	22.2082	30.8183	35.2934	31.1468	28.6604	34.6163	24.5446	28.6272	27.2719	20.8262	17.0745	29.2824	24.9581	20.3521	20.1656	27.1351
sp|Q07844|RIX7_YEAST	RIX7	Ribosome biogenesis ATPase RIX7	0	U	K.ALPTIQPTAK.R	8.58637	9.85453	9.61913	9.06851	11.0408	7.29089	7.86968	11.5421	8.82792	9.58492	5.21436	10.1741	8.02087	9.05773	10.0568	7.65717	9.3814	9.4799
sp|Q07844|RIX7_YEAST	RIX7	Ribosome biogenesis ATPase RIX7	0	U	K.ALVTAAGTCAIK.R	20.8916	26.1284	19.4478	25.6147	20.8093	21.0002	22.5379	19.9759	17.9305	23.1964	18.0995	18.7033	24.9161	22.9227	23.9785	22.9317	19.102	21.9059
sp|P06105|SC160_YEAST	SCP160	Protein SCP160	0	U	K.LASNLDEEK.V	11.591	18.7592	11.7657	8.85923	11.72	15.3465	8.75754	13.2951	9.47463	11.5437	10.5325	11.8115	9.71408	14.8496	10.4497	14.9885	10.5903	9.00303
sp|Q12443|RTN2_YEAST	RTN2	Reticulon-like protein 2	0	U	K.NNETLHK.T	94.0858	117.926	99.656	113.523	108.37	114.229	104.798	114.542	113.401	22.3784	26.4111	24.0799	32.0946	32.4978	24.1333	24.7349	28.9951	29.4744
sp|P38081|YBQ6_YEAST	YBR056W	Uncharacterized glycosyl hydrolase YBR056W	0	U	R.IPIGYWHVEDGK.H	30.9364	38.0729	34.9293	38.6982	31.8074	39.3896	36.5456	35.3992	33.8315	30.0017	31.0602	29.8936	35.2664	46.737	33.8761	38.4597	32.6939	29.4233
sp|P38081|YBQ6_YEAST	YBR056W	Uncharacterized glycosyl hydrolase YBR056W	0	U	K.LGELINNAK.K	37.7953	46.6087	37.7147	39.4547	41.7614	51.9964	41.3447	41.4264	45.5233	31.6122	27.8714	34.9339	46.082	51.6775	46.5474	38.2005	36.3962	34.0858
sp|P42949|TIM16_YEAST	PAM16	Mitochondrial import inner membrane translocase subunit TIM16	0	U	K.GDLNMDK.I	5.07063	8.51941	5.39698	6.69207	8.52194	7.20828	5.28485	3.45029	6.36255	7.19567	5.39344	4.50517	4.86093	8.53389	3.61234	7.74226	3.85746	3.20096
sp|P15801|DPOG_YEAST	MIP1	DNA polymerase gamma	0	U	R.LPVNMPDYPTLHK.I	12.5818	14.0345	15.3458	15.4816	14.679	13.5442	19.1355	14.8521	19.3325	13.1163	13.6218	11.6168	16.4082	16.129	11.9488	11.5541	14.0972	14.4125
sp|P38427|TSL1_YEAST	TSL1	Trehalose synthase complex regulatory subunit TSL1	0	U	R.ALSNNISQESLVAPAPEQGVPPAISR.S	7.52047	8.94948	11.0085	8.32845	9.71181	11.1584	12.3463	12.1433	14.1199	0.726535	2.9265	1.47044	3.44725	2.93283	2.66525	5.07603	1.86799	3.7607
sp|P38427|TSL1_YEAST	TSL1	Trehalose synthase complex regulatory subunit TSL1	0	U	R.ALSNNISQESLVAPAPEQGVPPAISR.S	10.6557	8.11	11.4592	11.0792	13.0296	12.8809	13.3275	13.041	14.3335	3.40991	3.56823	2.49645	5.66071	3.5975	3.48657	3.58558	2.9686	2.45035
sp|Q06688|SRR1L_YEAST	BER1	SRR1-like protein BER1	0	U	K.LVHYLQTNAPPEVK.K	37.6554	49.0083	43.8301	42.5384	47.6304	46.3852	35.6971	44.7374	45.1618	45.36	39.8576	44.6995	41.6608	52.9228	42.647	49.1013	43.0812	43.5275
sp|P32527|ZUO1_YEAST	ZUO1	Zuotin	0	U	K.FFLQHAQR.T	15.8082	20.3066	15.3761	17.0325	19.7281	19.0939	8.95491	13.8761	20.267	14.2313	13.312	12.3375	13.2072	15.4549	14.4983	12.8815	7.23283	11.3757
sp|P32527|ZUO1_YEAST	ZUO1	Zuotin	0	U	K.TADLYAAM*GLSK.L	8.72112	6.46383	7.53961	7.08106	5.42997	4.46288	6.70358	6.30184	9.47144	4.9065	5.0772	5.78456	6.34849	7.98337	6.63874	3.49607	4.44804	5.37932
sp|P38138|GLU2A_YEAST	ROT2	Glucosidase 2 subunit alpha	0	U	K.DYEISDR.V	16.6629	26.4335	19.9206	21.5353	19.61	26.0191	25.1482	26.4072	22.5102	25.2527	26.0456	24.259	22.2553	22.6034	20.6318	26.0507	19.0946	24.5612
sp|P32787|MG101_YEAST	MGM101	Mitochondrial genome maintenance protein MGM101	0	U	K.DLIEPLDPK.D	16.1107	20.8842	16.1181	20.2063	17.3695	22.3159	18.0617	18.509	17.7609	21.406	15.0338	16.7744	16.6573	21.8058	23.7389	23.0211	16.7437	17.8908
sp|Q08269|ALR1_YEAST	ALR1	Magnesium transporter ALR1	0	U	K.SQFLASLQVPNEQK.Y	34.7848	44.9292	34.2541	42.1615	39.6163	41.1531	31.7883	39.4704	36.0264	31.4172	23.1255	22.6975	27.1053	32.4192	23.6259	25.9697	19.494	22.2829
sp|Q08831|VTS1_YEAST	VTS1	Protein VTS1	0	U	K.HPYEEFPTGSK.S	13.9896	18.2561	16.3366	18.5054	17.7097	11.7274	16.7064	14.8339	19.1575	3.63421	6.18742	5.15796	3.01731	5.09547	6.39966	4.88476	4.83904	3.73689
sp|P54115|ALDH6_YEAST	ALD6	Magnesium-activated aldehyde dehydrogenase, cytosolic	0	U	K.ANFQGAITNR.Q	10.1372	15.5125	14.0251	9.8625	9.10889	9.52546	8.93139	11.17	14.3373	10.6853	7.05473	7.96266	9.11645	7.11302	9.01129	12.0179	11.6677	6.87128
sp|P39744|NOC2_YEAST	NOC2	Nucleolar complex protein 2	0	U	R.VLSFACQPEK.E	18.3842	35.4776	23.2823	24.7319	27.7207	24.2157	20.4664	30.1248	24.0257	28.6907	25.3383	22.4093	32.5273	36.3066	25.241	25.7774	19.5854	22.7433
sp|P09733|TBA1_YEAST	TUB1	Tubulin alpha-1 chain	0	U	R.IHFPLVSYSPVLSK.S	9.72763	8.18153	10.2963	9.27874	8.87844	9.10943	4.35926	8.3403	10.7196	10.4102	8.91829	10.6171	6.7232	9.30206	9.88166	11.9097	5.91468	8.23486
sp|P37291|GLYC_YEAST	SHM2	Serine hydroxymethyltransferase, cytosolic	0	U	K.NAILYRPK.V	89.9178	86.042	80.8183	67.1946	79.1171	29.7115	30.0331	23.0504	15.9808	15.5984	12.4587	13.264	12.4856	10.7288	15.8273	12.2606	9.98108	9.62917
sp|P37292|GLYM_YEAST	SHM1	Serine hydroxymethyltransferase, mitochondrial	0	U	R.EEFSQVAK.Y	43.9064	54.804	48.4852	42.3839	41.8205	46.404	42.8036	41.0601	60.4206	35.5624	28.2527	32.6965	43.5981	39.747	37.59	38.2943	40.1689	37.8355
sp|P33202|UFD4_YEAST	UFD4	Ubiquitin fusion degradation protein 4	0	U	K.GVNLVNR.V	19.5533	23.4587	22.7765	22.3134	19.2509	24.3832	19.9212	26.3087	22.4755	22.5034	19.2518	21.1683	24.6439	30.9255	26.057	23.947	23.3182	21.5381
sp|Q07825|FRA1_YEAST	FRA1	Putative Xaa-Pro aminopeptidase FRA1	0	U	K.SILSTDGR.Y	18.1486	20.6872	21.6571	18.3525	16.4835	17.1254	15.9263	14.2437	17.5542	19.9836	17.2336	17.5719	13.9189	26.5622	20.5209	23.5623	14.0774	19.6491
sp|Q07825|FRA1_YEAST	FRA1	Putative Xaa-Pro aminopeptidase FRA1	0	U	K.YEFHGEEFK.D	13.8542	11.121	13.6337	12.8749	14.9412	13.7288	13.8371	16.698	20.3891	14.3324	13.673	10.9078	16.3041	13.6707	16.6278	15.5295	14.7051	15.0211
sp|P17255|VATA_YEAST	VMA1	V-type proton ATPase catalytic subunit A	0	U	R.VTEYAEK.L	94.8378	128.704	99.759	89.9884	101.384	107.517	97.4629	100.761	101.573	84.3965	68.7554	70.3138	94.6097	108.219	90.3106	91.3644	77.8986	62.8025
sp|P20448|DBP4_YEAST	HCA4	ATP-dependent RNA helicase HCA4	0	U	K.TVGTHDVMDGSVNK.E	25.9565	34.6115	36.3457	30.1991	30.3154	30.6015	30.9738	25.4933	23.9211	23.13	20.3517	24.538	25.2629	26.9191	25.283	21.8595	28.657	22.2553
sp|Q06103|RPN7_YEAST	RPN7	26S proteasome regulatory subunit RPN7	0	U	K.VYAQLLESYK.T	37.0597	49.4353	46.049	41.7893	46.9123	46.4388	40.4084	40.6053	44.3193	61.1881	54.6747	45.5361	63.1686	74.3528	65.8418	68.4632	54.1592	51.5265
sp|Q03441|RMD1_YEAST	RMD1	Sporulation protein RMD1	0	U	K.YLPTPQDTR.K	9.21784	9.49127	7.16731	5.20782	8.60482	6.33372	8.51974	7.19966	7.89332	6.18501	2.42206	2.69126	4.46253	3.42471	4.19235	3.97406	3.2268	4.50733
sp|P14742|GFA1_YEAST	GFA1	Glutamine--fructose-6-phosphate aminotransferase [isomerizing]	0	U	K.AWLPVVR.R	23.3641	26.1881	20.8633	22.8624	17.6047	19.9	21.0079	21.6484	27.0574	22.6761	22.969	21.3813	32.4101	28.3814	26.8513	31.3462	26.1252	29.3579
sp|P38333|ENP1_YEAST	ENP1	Essential nuclear protein 1	0	U	K.SGEGVALPEK.V	9.6517	9.96794	14.3807	11.9254	10.7507	8.28137	12.4377	10.7109	10.8265	8.63553	10.7852	10.3711	12.4314	12.6494	14.9845	15.5887	11.4371	9.07107
sp|P12683|HMDH1_YEAST	HMG1	3-hydroxy-3-methylglutaryl-coenzyme A reductase 1	1	R	K.KPAAINWIEGR.G	42.5046	55.1848	47.5539	45.1857	41.6548	47.0575	41.4982	40.6931	38.105	46.5402	45.3777	49.6118	48.6346	50.6344	46.9974	48.1808	36.7767	45.0956
sp|P43603|LSB3_YEAST	LSB3	LAS seventeen-binding protein 3	0	U	R.EVDDLSNR.F	63.9936	76.561	68.7307	62.1348	56.4627	63.3976	57.2332	59.9811	72.904	52.8939	47.572	48.7844	67.842	69.0745	54.1235	62.5568	50.6949	49.8148
sp|P37898|AAP1_YEAST	AAP1	Alanine/arginine aminopeptidase	0	U	K.INGDQSGIFITSYSDER.W	8.61784	8.5959	9.18691	8.9193	11.9078	7.73689	7.61764	7.27083	6.29252	4.851	5.62108	5.96643	5.51815	5.27329	4.78035	2.8754	2.93694	4.93877
sp|P33332|SEC3_YEAST	SEC3	Exocyst complex component SEC3	0	U	K.LYTVIDK.H	21.0718	21.0807	24.8666	20.7554	24.5529	21.7666	17.6493	20.9571	22.1926	34.5191	27.6523	29.1031	34.9341	39.8046	38.941	34.7896	35.4724	33.4621
sp|P33332|SEC3_YEAST	SEC3	Exocyst complex component SEC3	0	U	R.QMELEAK.K	58.5315	72.0107	59.0132	62.6515	58.8345	60.1665	59.3254	63.0088	69.063	16.2517	22.7999	14.9847	20.4648	26.6866	18.046	14.0029	17.0189	16.6641
sp|Q05029|BCH1_YEAST	BCH1	Protein BCH1	0	U	K.STFQLAYK.L	26.7469	31.1263	25.6877	29.1394	22.7581	29.4139	31.93	28.4968	29.3381	27.7516	30.7338	30.8935	33.7273	37.4765	40.1785	34.9366	30.2124	27.2615
sp|Q08754|BUD7_YEAST	BUD7	Bud site selection protein 7	0	U	R.NANDGAPM*VAELHPLDK.L	5.1236	8.64847	8.53785	5.42427	5.1312	7.53953	7.28258	4.93741	7.93522	4.13461	3.35461	3.64207	5.30973	7.04412	6.26936	6.08754	7.42725	5.6296
sp|P06704|CDC31_YEAST	CDC31	Cell division control protein 31	0	U	R.SSLQSGPLNSELLEEQK.Q	2.81365	3.43622	4.49029	2.24202	3.19618	3.36399	2.80954	4.34303	3.50169	8.91847	7.57208	7.26089	10.9383	12.2655	10.905	10.328	8.53456	6.9026
sp|P38089|PP2C4_YEAST	PTC4	Protein phosphatase 2C homolog 4	0	U	K.LDTIITK.L	52.7155	44.2039	36.0811	30.5739	39.3047	51.1306	44.6817	41.5755	93.6923	0	1.41219	3.83383	5.24177	2.01513	2.10527	3.8427	4.92601	2.38134
sp|P25336|MSH3_YEAST	MSH3	DNA mismatch repair protein MSH3	0	U	R.AFSISEELR.K	7.39646	11.0187	8.11556	7.85105	6.54118	7.85547	8.74278	9.27712	6.72497	6.28034	6.12774	8.04267	10.5058	10.8398	7.19704	7.73281	6.92037	4.57658
sp|P25336|MSH3_YEAST	MSH3	DNA mismatch repair protein MSH3	0	U	K.QITSFVDHFK.M	4.96482	6.5397	7.90734	4.57078	4.64511	8.00918	7.18391	9.31429	6.45527	4.53212	7.47738	6.77106	10.108	7.45302	7.69228	7.51172	5.54536	6.13033
sp|Q06685|VIP1_YEAST	VIP1	Inositol hexakisphosphate and diphosphoinositol-pentakisphosphate kinase	0	U	K.IVLQALR.I	19.2225	21.2504	24.6938	20.6599	18.6301	22.5054	21.0531	16.3903	15.8519	25.9955	18.3981	15.6252	21.0409	25.386	23.0436	20.4868	15.3081	20.9475
sp|P40528|SYG1_YEAST	SYG1	Protein SYG1	0	U	R.DINVTGFR.K	6.90494	8.07935	7.60671	6.41108	6.05443	5.98557	5.31327	4.53243	7.01172	8.38685	10.1275	8.41978	6.54302	7.9469	11.7214	10.1051	7.01467	6.71964
sp|Q04225|RRB1_YEAST	RRB1	Ribosome assembly protein RRB1	0	U	R.SIEVNEEQDR.V	37.0038	41.3193	29.6106	26.4964	29.6032	33.7615	29.1619	32.3348	32.2478	3.33431	8.09455	7.59507	9.14976	6.7783	6.51003	7.82749	5.41518	6.22213
sp|Q03195|RLI1_YEAST	RLI1	Translation initiation factor RLI1	0	U	R.APESLLTGCNR.F	22.7167	33.524	36.7156	31.3104	37.3357	40.7559	28.4059	37.0393	37.4044	5.32298	5.29599	5.62218	8.05482	7.38679	2.3379	5.03215	5.90401	3.68248
sp|Q03195|RLI1_YEAST	RLI1	Translation initiation factor RLI1	0	U	R.TEALQFR.I	19.9819	21.4571	20.2816	20.7209	20.0608	24.5614	21.2925	17.1956	20.1831	21.3171	17.9234	18.6225	22.014	26.2086	23.0242	23.5734	18.945	16.6683
sp|Q03219|YM44_YEAST	YMR178W	Uncharacterized protein YMR178W	0	U	K.SFNLPCELDEECK.E	5.60281	8.84832	7.25296	4.81391	5.32499	4.82721	7.78057	7.11481	6.54342	4.59439	5.13573	5.44674	5.58371	7.40329	6.00318	5.54012	4.00104	4.88512
sp|P0CX51|RS16A_YEAST	RPS16A	40S ribosomal protein S16-A	1	R	K.AFTSYDR.T	15.3441	14.6169	14.5818	10.3811	11.6249	12.7285	14.4813	14.5887	14.6545	13.574	13.2362	14.7777	15.8398	14.632	19.237	14.0662	14.8708	17.4179
sp|Q08960|TYW1_YEAST	TYW1	S-adenosyl-L-methionine-dependent tRNA 4-demethylwyosine synthase	0	U	K.AFTTELQR.R	6.75989	6.55379	5.19581	6.06327	4.23661	5.88987	6.06429	2.50453	6.21428	4.82284	6.59582	7.39474	5.69124	6.16967	6.22593	6.92392	7.12935	4.31044
sp|P32191|GPDM_YEAST	GUT2	Glycerol-3-phosphate dehydrogenase, mitochondrial	0	U	K.DMGLLDVR.T	37.3417	48.2146	38.4936	53.0836	48.4	54.6759	42.9543	42.041	55.6036	39.2283	28.1402	38.9655	50.5092	57.8664	49.5552	45.4917	42.6524	42.1271
sp|P32191|GPDM_YEAST	GUT2	Glycerol-3-phosphate dehydrogenase, mitochondrial	0	U	R.NPSGLPDSPLNDNSK.I	13.6936	16.6399	11.4662	11.6833	14.8754	18.16	17.4616	15.691	12.5992	10.1008	12.2493	12.9946	18.3678	19.5582	15.4627	16.4015	13.7349	13.5209
sp|P36421|SYYC_YEAST	TYS1	Tyrosine--tRNA ligase, cytoplasmic	0	U	K.FGTNHFEFFIDRPEK.F	18.9483	29.2835	18.9401	25.1971	21.9317	24.6416	24.8166	25.7622	21.0666	16.5018	16.3216	17.7003	15.7722	19.669	16.3968	23.4447	17.7906	20.9681
sp|P20424|SRP54_YEAST	SRP54	Signal recognition particle subunit SRP54	0	U	K.LVTCEGSEEK.A	10.447	14.6866	10.2678	17.0724	11.6935	13.7733	9.21432	13.6308	10.9319	15.7361	7.56236	13.4554	11.288	13.9293	17.7826	13.2197	7.21274	11.3247
sp|P53319|6PGD2_YEAST	GND2	6-phosphogluconate dehydrogenase, decarboxylating 2	0	U	K.SNGEPCCEWVGPAGSGHYVK.M	17.8724	20.251	16.3449	23.8201	23.753	24.6268	20.9024	21.9978	16.2148	12.9013	14.4328	15.3985	15.1131	17.3749	17.7998	17.9071	14.0914	15.9779
sp|P38720|6PGD1_YEAST	GND1	6-phosphogluconate dehydrogenase, decarboxylating 1	0	U	K.FFADAVTK.A	15.3817	21.0688	18.7588	15.5717	13.3584	14.6672	17.3779	14.336	15.1448	16.869	12.3722	17.2583	24.3524	19.909	14.7538	16.9964	16.2053	12.7051
sp|P07263|SYH_YEAST	HTS1	Histidine--tRNA ligase, mitochondrial	1	R	K.DWTGYLPER.M	11.3795	13.1729	13.2734	13.4835	9.73579	8.71071	15.0007	12.5475	12.74	10.0228	10.5734	9.85534	14.4185	15.2884	11.4762	12.6851	11.7349	10.5078
sp|P07263|SYH_YEAST	HTS1	Histidine--tRNA ligase, mitochondrial	1	R	R.YVAMNNIQSIK.R	28.8052	33.5613	35.1703	31.8764	33.029	34.1046	27.9942	29.5187	31.1209	34.9364	35.5191	26.527	37.8687	39.9566	33.753	37.7693	34.7877	32.6157
sp|Q07527|TRM3_YEAST	TRM3	tRNA (guanosine(18)-2'-O)-methyltransferase	0	U	K.LNNYYIK.G	28.3959	33.4033	30.3789	29.9075	27.6254	31.4447	32.7707	32.5691	25.7718	26.6373	24.5146	30.1618	28.9191	31.3404	28.841	31.9994	26.0205	22.889
sp|Q08421|ETT1_YEAST	ETT1	Enhancer of translation termination 1	0	U	K.NAQETALK.H	18.4203	22.3249	20.1977	14.8616	19.2992	14.1881	17.0015	19.8996	19.1872	15.0198	16.1208	15.8284	17.0799	17.1988	13.9404	16.0925	12.4244	14.8879
sp|P32798|COT1_YEAST	COT1	Cobalt uptake protein COT1	0	U	R.IIAPPVIENPK.F	10.7443	10.0912	8.03439	8.52574	7.20765	9.48901	6.07271	4.74843	10.8297	13.5951	12.8865	11.7282	12.931	15.7084	13.6205	14.3056	13.4226	8.08139
sp|P42935|ELP2_YEAST	ELP2	Elongator complex protein 2	0	U	R.VVAELEGHEDWVK.S	65.208	65.9661	71.5602	57.764	65.0156	69.5894	64.8637	59.5369	70.3959	62.4168	60.572	62.8411	76.7372	79.7101	74.1239	71.6527	69.9847	59.2387
sp|Q03834|MSH6_YEAST	MSH6	DNA mismatch repair protein MSH6	0	U	K.FFELYEK.D	17.731	22.0205	23.6533	19.3761	18.2311	22.8917	23.7199	22.0571	20.8813	28.4451	20.4443	26.9063	22.4702	27.7338	24.8362	27.2843	20.4743	25.3326
sp|P40064|NU157_YEAST	NUP157	Nucleoporin NUP157	0	U	K.NSPLLSNR.A	14.5205	25.4866	18.3658	16.7648	18.2845	17.3058	15.0081	14.9977	15.752	18.9375	13.0055	15.1279	14.5673	16.4034	19.1425	18.7794	14.1766	17.5473
sp|P53720|DUS2_YEAST	SMM1	tRNA-dihydrouridine(20) synthase [NAD(P)+]	0	U	R.EFIQWATK.F	14.3942	20.957	15.7247	15.4299	19.3263	20.9878	18.3482	21.8156	19.2746	13.4407	8.77165	15.0663	21.1041	18.7071	20.6194	19.2386	13.2782	13.8842
sp|P32381|ARP2_YEAST	ARP2	Actin-related protein 2	0	U	K.QEWQESGPSAM*TK.F	35.6144	46.0722	41.5036	40.3481	38.4295	39.0791	39.6322	36.666	37.0554	37.9093	32.5302	29.2966	37.8984	40.9466	30.1745	30.7778	34.371	33.5747
sp|P32381|ARP2_YEAST	ARP2	Actin-related protein 2	0	U	K.QEWQESGPSAMTK.F	73.1489	82.8286	67.4345	63.7428	79.5654	72.2822	63.2295	62.3137	74.1912	60.1461	60.1956	49.8173	62.8189	67.9973	69.2124	63.7367	60.1969	51.1448
sp|P53852|SYC_YEAST	YNL247W	Cysteine--tRNA ligase	0	U	R.NYVSIDINR.R	4.73209	9.49596	6.91931	4.13965	4.4271	4.35963	5.95033	6.8073	7.14119	7.02964	3.35925	4.80997	6.7427	7.60321	10.1178	7.43741	6.36143	6.16
sp|P18562|UPP_YEAST	FUR1	Uracil phosphoribosyltransferase	0	U	K.QIVETDTNENFEGVSFMGK.I	12.1042	15.9855	10.5206	16.2472	12.6165	9.54552	9.60076	13.0977	13.8762	13.0346	11.1586	10.5493	13.4332	16.1442	8.873	15.6377	11.0243	11.6343
sp|P38323|CLPX_YEAST	MCX1	ATP-dependent clpX-like chaperone, mitochondrial	0	U	K.YYSGDEK.D	30.6509	37.5176	41.0341	36.1017	31.4034	37.1406	31.2341	30.5251	34.2885	30.1179	26.9466	27.804	29.0678	37.1235	31.3866	29.9992	26.0457	26.2682
sp|P25340|ERG4_YEAST	ERG4	Delta(24(24(1)))-sterol reductase	0	U	K.AGESWM*HFIK.H	12.1202	12.351	7.41905	7.38151	12.8571	8.18234	9.83575	7.62732	7.99764	8.27465	7.7553	9.96125	6.48458	7.45411	8.02114	8.02898	9.45021	9.89905
sp|P25340|ERG4_YEAST	ERG4	Delta(24(24(1)))-sterol reductase	0	U	K.QPVNFLPQGK.W	120.464	139.442	122.323	110.454	114.891	104.7	113.14	122.446	124.83	110.979	100.936	95.307	119.566	134.175	120.568	110.814	110.085	92.7869
sp|P15454|KGUA_YEAST	GUK1	Guanylate kinase	0	U	K.AIPELNAR.F	14.9585	21.8096	20.0847	18.8532	18.4177	17.351	17.1177	15.3785	22.949	18.5864	17.6956	13.1685	16.2487	22.4597	20.2104	21.5642	18.7792	14.7285
sp|P39940|RSP5_YEAST	RSP5	E3 ubiquitin-protein ligase RSP5	0	U	R.AYFVDHNTR.T	14.2379	15.4018	16.0939	14.9164	18.3164	15.8427	15.4561	21.8856	14.1401	8.14761	9.25416	10.9856	11.133	8.17291	10.6362	12.6267	11.0826	12.1834
sp|Q08687|TMA16_YEAST	TMA16	Translation machinery-associated protein 16	0	U	K.GEQVVGGNE.-	63.6923	61.6715	63.1387	52.689	50.0043	55.9058	54.5859	54.1395	59.6367	16.4448	19.0934	22.6469	20.3481	24.7117	11.2401	16.7502	18.6079	13.8622
sp|P40352|RAD26_YEAST	RAD26	DNA repair and recombination protein RAD26	0	U	R.NPDSEISLTCK.K	16.2347	22.1667	24.2928	17.9318	22.8972	19.8267	18.3314	17.7408	17.0153	8.80574	10.1918	7.62723	7.01059	12.6009	10.2243	9.14034	12.6461	9.2013
sp|P53946|ARP5_YEAST	ARP5	Actin-related protein 5	0	U	R.LATVQSQR.T	10.5324	9.09694	7.8536	10.1376	9.84863	6.36586	7.5653	7.72494	9.58756	9.79459	10.109	7.54299	10.291	12.7497	12.0147	10.9129	10.4485	8.90805
sp|P49626|RL4B_YEAST	RPL4B	60S ribosomal protein L4-B	1	R	R.NVPGVETANVASLNLLQLAPGAHLGR.F	40.1644	59.1377	51.6233	50.9034	53.539	54.2867	51.6423	47.6663	49.4046	49.7254	45.8069	44.3653	43.041	51.589	45.3639	35.9394	41.2027	45.3662
sp|P40893|REE1_YEAST	REE1	Regulation of enolase protein 1	0	U	K.SDWSTAVYGGNAR.D	5.42901	4.68344	6.3922	6.10768	7.10627	5.6183	3.68517	5.49613	5.54752	6.4608	8.60513	4.76524	5.01754	6.61357	7.05168	5.18077	6.44578	5.40505
sp|P25443|RS2_YEAST	RPS2	40S ribosomal protein S2	0	U	K.LLQLAGVEDVYTQSNGK.T	25.0028	31.7484	30.0013	24.3621	27.898	24.4011	24.9952	26.7805	29.9719	41.0922	35.6276	36.4603	34.8622	49.9793	37.7255	47.7593	35.5093	38.376
sp|P80235|CACM_YEAST	YAT1	Putative mitochondrial carnitine O-acetyltransferase	0	U	K.AGINFEHTGVDGHTVLR.L	39.0559	55.6738	45.8525	55.7739	54.7797	60.4841	51.6437	57.8103	50.1338	44.5907	44.4552	49.754	60.8965	78.3638	66.0787	52.5368	56.3958	66.2135
sp|P38219|OLA1_YEAST	OLA1	Obg-like ATPase 1	0	U	K.ALEGAEK.I	9.95204	6.18603	6.98944	5.37317	6.20618	6.5792	5.89498	6.30753	6.05635	6.16148	3.94716	5.45166	7.13404	6.60344	8.35733	3.74131	4.99375	3.58119
sp|P32908|SMC1_YEAST	SMC1	Structural maintenance of chromosomes protein 1	0	U	K.NHLDELQK.K	23.0924	25.1188	27.3031	27.3794	26.0071	29.1735	28.0955	26.1597	22.6286	24.7292	24.7368	24.5328	33.3374	29.6109	29.623	30.1436	23.159	24.9174
sp|Q12389|DBP10_YEAST	DBP10	ATP-dependent RNA helicase DBP10	0	U	R.DNYYSQK.K	12.821	18.7815	14.6583	10.5754	14.9664	13.4887	12.577	13.5335	11.7291	8.18102	7.7617	8.77131	10.9488	12.3029	10.1243	8.22338	7.42563	7.69421
sp|P38713|OSH3_YEAST	OSH3	Oxysterol-binding protein homolog 3	0	U	R.FVTQGEVLFK.D	32.6197	51.3593	43.4966	36.9761	38.0579	44.157	34.4023	38.1798	35.8888	38.3705	25.023	30.5431	41.5773	37.7651	35.7292	33.4174	26.3689	35.1041
sp|P14126|RL3_YEAST	RPL3	60S ribosomal protein L3	0	U	K.AHLAEIQLNGGSISEK.V	10.855	15.1956	15.6832	15.9612	16.3158	16.1655	11.6836	16.2475	17.0825	12.1436	9.67663	11.0174	18.0365	12.5097	12.0372	14.1649	9.64884	10.4295
sp|Q03558|OYE2_YEAST	OYE2	NADPH dehydrogenase 2	1	R	R.LAFVHLVEPR.V	46.0811	66.364	58.8106	58.6275	46.5706	54.8231	46.4307	59.3461	44.7334	42.7148	47.821	45.4193	44.2168	56.5643	45.1534	40.2423	39.9911	41.9412
sp|Q03018|ESP1_YEAST	ESP1	Separin	0	U	R.VPSYVCLNK.L	8.35009	11.8666	13.764	10.681	7.49226	9.05512	9.23863	9.06571	10.3006	8.12501	7.74467	7.49784	12.8232	11.0237	10.8237	11.3072	10.0066	10.6965
sp|P47143|ADK_YEAST	ADO1	Adenosine kinase	0	U	K.TVIFTHGVEPTVVVSSK.G	15.4057	19.7933	10.2561	15.4704	18.0742	14.708	14.7596	17.0033	16.3268	12.4177	14.2906	12.5725	13.6503	16.8449	18.8243	14.4526	13.5941	14.46
sp|P48562|CLA4_YEAST	CLA4	Serine/threonine-protein kinase CLA4	1	R	R.ETCQGLK.F	8.07924	8.2745	5.40331	5.4367	7.85454	9.04432	6.3475	4.74837	6.02214	8.27812	5.82683	3.03689	4.82258	7.38266	4.95175	5.33984	6.43764	5.99895
sp|P48562|CLA4_YEAST	CLA4	Serine/threonine-protein kinase CLA4	0	U	K.SIYIATK.T	56.8087	69.7954	67.0709	60.0121	48.3891	62.9886	55.8435	51.0494	60.8951	37.0654	40.6287	43.449	40.693	49.1761	45.4104	42.1209	34.1184	32.9183
sp|Q03497|STE20_YEAST	STE20	Serine/threonine-protein kinase STE20	0	U	K.HQQPVASSTVNSNK.S	53.0027	67.3139	56.3652	54.9046	61.3061	63.7248	55.2993	65.269	57.3047	13.6468	22.4825	19.7575	17.896	19.5818	26.3699	16.5057	14.3615	17.417
sp|P32660|ATC5_YEAST	DNF1	Phospholipid-transporting ATPase DNF1	0	U	R.TVYYNMPLPK.D	6.29268	8.89007	5.67937	7.62867	6.64444	5.39803	9.64033	8.23193	9.96906	4.21883	7.20112	4.77096	7.3887	7.09655	8.09195	6.35386	5.10265	4.69834
sp|P53120|YGO0_YEAST	YGL140C	Uncharacterized membrane protein YGL140C	0	U	K.AGQNADGLPK.T	7.07422	8.47559	7.39259	9.00839	10.8524	11.3287	9.96942	12.0361	10.1875	7.08406	6.02259	5.62996	8.26349	7.13636	4.81159	6.71643	7.2201	5.51539
sp|P38260|FES1_YEAST	FES1	Hsp70 nucleotide exchange factor FES1	0	U	R.LNEDDYLAVK.Y	13.5199	20.0353	14.8723	18.7146	15.2133	22.0339	16.4083	19.7099	22.0168	12.6391	7.01007	10.2294	13.6156	20.1471	13.1963	15.9348	10.494	13.7768
sp|P20447|DBP3_YEAST	DBP3	ATP-dependent RNA helicase DBP3	0	U	K.DVVGVAETGSGK.T	9.31054	12.1862	8.67912	10.6014	10.0411	9.44781	10.5958	10.264	10.0559	9.75978	6.9717	7.84908	8.71966	12.6512	10.6794	10.0498	11.6226	8.98927
sp|P20447|DBP3_YEAST	DBP3	ATP-dependent RNA helicase DBP3	0	U	K.YNGYNVAAIHGDLSQQQR.T	10.3924	13.4069	12.5124	6.6608	13.5468	11.5234	9.92024	13.3392	12.2855	9.09587	8.89685	8.09454	9.11401	12.1237	9.83768	9.35477	7.31811	7.08723
sp|P01119|RAS1_YEAST	RAS1	Ras-like protein 1	0	U	R.DSELTSSATADR.E	17.4	16.4807	21.7312	16.6801	15.8456	16.0119	16.3973	16.8108	17.3683	11.4448	9.62431	11.4459	7.36331	14.4064	9.45692	10.3449	9.57248	10.458
sp|P01119|RAS1_YEAST	RAS1	Ras-like protein 1	0	U	R.DSELTSSATADR.E	11.1669	18.7303	17.8703	14.8248	13.8199	17.4738	15.6111	17.6496	18.0937	13.8979	9.37914	10.7384	8.13023	13.5475	11.7192	7.68698	8.65006	8.62984
sp|P38165|RTG3_YEAST	RTG3	Retrograde regulation protein 3	0	U	R.LLDELMNQTK.V	9.65899	11.9905	9.62991	9.84886	10.3282	6.37371	10.2708	8.79447	8.07075	3.17283	2.73691	4.34652	2.61934	5.20658	2.61037	2.22193	4.01833	3.01641
sp|P40971|LYS14_YEAST	LYS14	Lysine biosynthesis regulatory protein LYS14	0	U	R.QNLSEDTTDPKPITDNGK.N	15.8955	18.4587	15.5271	18.7606	18.9084	20.6341	19.1398	18.7053	16.497	13.585	9.74655	8.28958	13.498	11.9555	11.1067	12.9155	9.24652	10.6024
sp|Q07395|SYO1_YEAST	SYO1	Synchronized import protein 1	0	U	R.GIIEEFQNNNDLELQQK.C	34.6154	46.8077	30.8086	42.4063	34.278	35.3034	31.9573	36.9306	27.6287	34.0278	27.177	35.631	34.6922	43.9807	43.6042	39.2054	28.7071	36.7612
sp|P15700|KCY_YEAST	URA6	Uridylate kinase	0	U	K.FLIDGFPR.K	55.573	69.9076	68.0844	63.8794	60.9302	69.2738	59.9911	61.9428	64.8171	65.6636	56.6589	58.3302	65.0122	85.5148	71.0244	66.7318	61.5365	70.0607
sp|P32319|VPS10_YEAST	PEP1	Vacuolar protein sorting/targeting protein VPS10	0	U	K.EIVVTENK.F	64.2482	88.3116	65.6588	66.7562	61.6444	70.1353	67.4457	68.3552	69.4055	78.3213	72.4509	72.5152	94.2169	109.506	92.1755	93.4291	75.1733	72.1202
sp|P32319|VPS10_YEAST	PEP1	Vacuolar protein sorting/targeting protein VPS10	0	U	K.SVDISCEGVPK.K	11.6589	12.7504	15.0725	18.7853	8.97449	12.5781	13.6524	17.1952	18.3631	0	0	0.0538313	0.0715487	0	0	3.9302e-05	1.6486e-05	0
sp|P53228|TAL2_YEAST	NQM1	Transaldolase NQM1	0	U	R.YVLNEDQMATEK.L	39.019	37.8165	35.9789	37.3703	47.9449	44.3348	37.3776	37.6754	36.2188	28.1406	24.5963	30.9952	45.2781	59.056	37.7715	38.095	33.5577	26.3105
sp|P15019|TAL1_YEAST	TAL1	Transaldolase	0	U	R.FDLNEDAM*ATEK.L	10.6264	11.3777	15.2686	12.643	9.64517	11.7177	15.0979	10.82	13.4701	12.1719	10.5864	11.484	13.6092	14.9025	13.0453	10.7301	8.23294	13.3325
sp|P47116|PTK2_YEAST	PTK2	Serine/threonine-protein kinase PTK2/STK2	0	U	R.EFEVSYDNFINHQNPHFR.D	32.8306	45.6652	38.5468	41.4376	40.3672	34.183	36.6717	36.4167	34.8286	34.1377	38.523	31.0412	38.0865	35.23	40.5481	38.2044	36.2274	35.578
sp|Q12466|TCB1_YEAST	TCB1	Tricalbin-1	0	U	K.YYINNEEDCAYK.T	24.737	30.6081	34.0513	35.3827	27.7675	22.8062	30.2871	27.5389	30.8045	4.08745	6.50632	7.05337	6.59184	6.68769	5.88005	4.79557	5.61347	4.31636
sp|P32775|GLGB_YEAST	GLC3	1,4-alpha-glucan-branching enzyme	0	U	K.VVAYCESHDQALVGDK.T	9.42773	13.3184	10.0223	10.8012	15.144	11.4145	11.2424	12.7086	9.75773	0	0.946716	2.2919	0	0	4.1385e-05	0	0	1.06619
sp|O13563|RPN13_YEAST	RPN13	26S proteasome regulatory subunit RPN13	1	R	K.AQDVDVSM*QD.-	32.4295	38.5493	38.2392	34.9784	34.0881	34.4311	33.6567	27.9951	37.5769	15.9895	14.023	19.2489	20.3375	18.5628	16.3444	15.9482	16.2136	16.8098
sp|O13563|RPN13_YEAST	RPN13	26S proteasome regulatory subunit RPN13	1	R	K.AQDVDVSMQD.-	9.62371	12.4666	9.84983	6.9636	13.0442	10.5545	8.55096	9.00898	13.661	4.07409	6.57735	3.88665	1.25485	6.15736	4.36751	3.42888	2.67387	3.80171
sp|P22138|RPA2_YEAST	RPA135	DNA-directed RNA polymerase I subunit RPA135	0	U	R.GASYSHYGIQIR.S	3.97961	6.40259	6.62896	4.29346	6.97183	5.38978	4.96909	9.07981	5.03467	8.34088	10.1638	5.16909	3.68735	6.45147	4.5463	6.1159	5.2604	5.93485
sp|P53111|ARI1_YEAST	ARI1	NADPH-dependent aldehyde reductase ARI1	0	U	K.AGYTVIGSGR.S	8.76619	8.12928	10.5229	10.7576	7.44813	9.60667	6.89786	7.22959	8.31649	4.76665	7.8064	7.64085	7.67251	11.8692	9.50506	9.52557	5.9948	6.66469
sp|P53111|ARI1_YEAST	ARI1	NADPH-dependent aldehyde reductase ARI1	0	U	K.DTWDSCQANAVAAYCGSK.K	36.8361	52.9672	40.0607	41.0316	60.091	42.2841	31.3222	53.7163	35.8203	33.6584	32.6575	21.1215	19.3617	29.1864	26.1585	28.8093	22.6718	20.5377
sp|P39960|BEM2_YEAST	BEM2	GTPase-activating protein BEM2/IPL2	0	U	K.AHAMVNEEYK.R	11.3117	17.1003	23.6192	17.8158	13.8811	21.6927	16.0198	13.114	21.7188	17.2482	17.4842	16.6716	19.905	19.9977	20.0337	19.6573	22.511	16.5934
sp|Q06679|UTP4_YEAST	UTP4	U3 small nucleolar RNA-associated protein 4	0	U	R.SNGNIEIWNPR.N	9.94306	13.4918	12.0032	11.9235	10.1121	10.8436	11.1231	12.0829	15.1239	12.6453	11.8561	12.6026	13.8122	15.9527	12.9043	11.5586	9.96413	9.41419
sp|P21304|PWP1_YEAST	PWP1	Periodic tryptophan protein 1	0	U	K.YTSNDNPDTVITIDDQGEDEEER.E	9.91181	12.4943	14.5416	11.8358	10.7147	12.9724	12.1478	9.0526	14.8785	5.30823	4.78861	3.8628	3.7475	6.61532	6.03225	5.30258	3.42187	3.4429
sp|P12611|WHI2_YEAST	WHI2	Growth regulation protein	0	U	R.CGQVITNLTR.D	10.9669	11.73	13.6029	11.991	9.59839	10.7445	10.0487	9.39636	12.1561	9.81285	4.72303	5.77818	8.80372	9.55043	7.24754	7.12661	7.1645	8.2089
sp|P12611|WHI2_YEAST	WHI2	Growth regulation protein	0	U	R.HFMAQVK.M	16.2301	21.6555	18.7897	13.87	16.9962	20.8219	21.835	18.634	14.56	20.7382	18.9952	17.0248	22.0132	27.4217	22.8904	23.1071	16.8722	14.9958
sp|P22147|XRN1_YEAST	XRN1	5'-3' exoribonuclease 1	0	U	K.FTTDSEEK.V	32.767	40.9083	32.7051	28.0122	37.5148	32.2958	31.6279	36.4864	33.6439	31.3905	25.484	27.0666	33.3809	39.262	36.8829	38.209	27.3546	24.5167
sp|P22147|XRN1_YEAST	XRN1	5'-3' exoribonuclease 1	0	U	K.HINVGIPVK.F	18.8895	21.3077	16.1142	18.478	20.2189	14.0077	15.6367	22.6092	17.2459	12.53	15.1551	13.3077	10.0464	13.5399	14.51	14.8262	8.82318	11.2073
sp|P53278|YG3A_YEAST	YGR130C	Uncharacterized protein YGR130C	0	U	K.EDLVTQTEENKK.L	4.43365	4.13946	5.79655	3.77885	5.72798	5.66021	7.15731	4.11777	5.50237	3.58177	1.56464	2.25087	11.431	9.77879	6.11659	9.32234	9.40742	8.2978
sp|P06701|SIR3_YEAST	SIR3	Regulatory protein SIR3	0	U	K.LFYITNADDSTK.F	13.7663	15.2422	12.7708	15.042	12.7133	13.7717	11.4309	11.796	11.3898	9.7398	8.97509	12.7583	11.445	14.6517	9.24244	12.168	10.0822	11.1234
sp|P53616|SUN4_YEAST	SUN4	Probable secreted beta-glucosidase SUN4	0	U	K.EGSYCSYACQPGM*SK.T	13.263	11.1319	12.3165	11.9316	14.2873	10.3336	11.5793	12.8009	9.16077	1.89801	0	0	1.58409	1.96765	0	0	1.26911	0
sp|Q06078|UTP21_YEAST	UTP21	U3 small nucleolar RNA-associated protein 21	0	U	R.EGIAHETPEEIHR.R	22.111	24.5429	23.8784	19.1576	24.1935	24.7714	23.5288	25.8479	21.1042	14.8247	14.977	13.2713	14.1057	14.4316	12.8931	13.4197	13.9771	10.8501
sp|P00830|ATPB_YEAST	ATP2	ATP synthase subunit beta, mitochondrial	0	U	K.VALVFGQM*NEPPGAR.A	7.06052	7.73245	8.2323	5.37023	10.345	7.27383	5.36859	8.35126	7.30129	7.16523	6.15055	5.54532	9.0313	9.12208	8.26704	7.75791	5.26604	6.42526
sp|P00830|ATPB_YEAST	ATP2	ATP synthase subunit beta, mitochondrial	0	U	K.VALVFGQM*NEPPGAR.A	8.88866	9.37083	11.8849	11.7817	9.02017	14.5601	9.87511	11.2392	9.50158	10.266	10.9775	10.1844	12.3605	16.4895	15.2894	15.7405	10.9277	10.8043
sp|O13535|YH11B_YEAST	TY1B-H	Transposon Ty1-H Gag-Pol polyprotein	20	R	R.EVDPNISESNILPSK.K	11.5631	10.6994	12.0439	11.1747	12.3582	11.9056	12.2307	12.1159	12.6864	3.36135	2.68808	3.95205	4.30859	4.13133	4.11262	2.56702	2.60832	1.94765
sp|O13535|YH11B_YEAST	TY1B-H	Transposon Ty1-H Gag-Pol polyprotein	20	R	K.VTNIIDR.L	74.3534	86.3786	83.851	79.1199	84.6991	82.2814	75.8357	74.1718	77.9482	71.579	56.9668	67.0803	81.6175	90.9005	72.2098	77.0648	68.2769	65.7095
sp|O13535|YH11B_YEAST	TY1B-H	Transposon Ty1-H Gag-Pol polyprotein	20	R	R.YDEAITYNK.D	24.8742	26.0738	26.4994	24.8305	23.8994	28.7676	17.1132	22.9204	25.4453	17.2004	17.5696	21.0581	26.8549	28.4079	23.8924	25.9631	17.2421	16.3234
sp|Q12113|YO21B_YEAST	TY2B-OR1	Transposon Ty2-OR1 Gag-Pol polyprotein	20	R	R.STISIIK.S	45.8042	49.6872	38.4307	45.8461	54.8011	57.1948	40.754	52.2373	43.6508	42.1247	35.3211	43.1357	50.0935	51.8179	52.6024	42.7287	32.3201	28.6381
sp|Q12193|YB12B_YEAST	TY1B-BR	Transposon Ty1-BR Gag-Pol polyprotein	11	R	K.LVVISDASYGNQPYYK.S	9.0795	8.32591	10.7893	6.26269	9.79954	9.4672	7.60378	8.77792	9.91207	7.592	4.73306	5.6348	8.7045	8.57127	10.0019	7.89417	8.27852	6.99098
sp|P20967|ODO1_YEAST	KGD1	2-oxoglutarate dehydrogenase, mitochondrial	0	U	K.AHIDPLGISFGSNK.N	20.302	24.9583	16.4238	22.9383	29.0749	23.7164	22.0111	23.2937	20.1243	20.7768	15.1554	15.0182	25.7204	29.2123	24.1267	25.5239	17.2497	22.2161
sp|P80210|PURA_YEAST	ADE12	Adenylosuccinate synthetase	0	U	R.AHLVFDFHQVTDK.L	11.5881	15.6635	12.1826	15.2613	12.3536	14.3725	16.8213	12.3694	13.4399	13.8072	14.5508	11.79	14.1642	12.9184	14.473	14.591	9.79006	9.5753
sp|P38879|NACA_YEAST	EGD2	Nascent polypeptide-associated complex subunit alpha	0	U	K.DDIELVVQQTNVSK.N	123.308	137.336	117.567	111.634	133.435	120.882	116.575	121.951	126.961	25.696	32.9335	22.2069	34.6047	32.4598	31.9641	25.0423	24.3785	17.9876
sp|P38879|NACA_YEAST	EGD2	Nascent polypeptide-associated complex subunit alpha	0	U	K.DDIELVVQQTNVSK.N	22.4965	28.3241	28.0086	26.6885	27.0768	25.2439	26.1433	28.8706	28.3025	5.12447	7.53869	5.59045	5.94306	7.47442	6.54678	5.23902	5.17314	3.51957
sp|P36081|PSG1_YEAST	PSG1	PMA1 stabilization in the Golgi protein 1	0	U	K.TYFVTWYTR.F	6.32062	8.92871	5.13284	7.24914	8.32011	5.7176	4.28234	6.19255	4.01352	4.45682	5.81332	6.05941	4.88298	4.22713	5.01	5.00951	4.31822	5.67386
sp|Q12691|ATN5_YEAST	ENA5	Sodium transport ATPase 5	2	R	R.MHPDTDSPVK.E	3.62169	5.77658	4.27674	2.60121	5.37569	3.87362	3.75374	2.30654	2.31652	4.4342	6.47699	9.20714	8.27057	8.11762	8.97816	8.91458	7.99776	12.5099
sp|P11075|SEC7_YEAST	SEC7	Protein transport protein SEC7	0	U	R.EAYNQVSK.E	42.1796	43.5596	39.6546	38.5731	33.5051	46.1293	38.4656	37.483	52.9442	36.5565	32.2235	36.2777	36.1403	40.3948	34.7409	37.6374	36.5965	36.2605
sp|Q12451|OSH2_YEAST	OSH2	Oxysterol-binding protein homolog 2	0	U	K.IESNVEK.T	53.8818	60.4673	58.978	54.1787	63.1236	59.255	50.8381	59.0727	62.4319	31.2791	26.5342	30.9483	32.1074	35.0548	27.9177	31.1366	31.5855	31.2356
sp|P31374|PSK1_YEAST	PSK1	Serine/threonine-protein kinase PSK1	0	U	K.GLSPLEEEK.L	10.3765	13.0275	11.4551	12.775	12.1537	12.1197	11.0582	11.9908	15.0689	9.77927	9.81972	8.38013	7.53404	11.437	9.64247	10.1363	10.7075	9.38506
sp|P34078|LTV1_YEAST	LTV1	Protein LTV1	0	U	K.VTNTLSSLK.F	17.9795	21.3046	16.7345	19.4063	20.4159	16.5703	17.9011	19.3686	22.5646	10.0267	8.27489	10.9688	9.96943	12.3659	9.9604	12.515	16.4123	8.48074
sp|P89105|CTR9_YEAST	CTR9	RNA polymerase-associated protein CTR9	0	U	K.NEDNLLAK.L	7.9771	11.6181	7.83649	6.03605	9.0007	8.27771	7.78132	8.99941	6.59837	6.61898	7.2562	6.44392	8.72915	10.1464	10.9061	9.04432	5.99517	9.96492
sp|P33750|DCA13_YEAST	SOF1	Protein SOF1	0	U	K.LWSINVDDYSNK.N	72.8404	78.8425	65.4229	69.3809	71.0339	63.6702	68.0565	72.1743	63.5062	73.1653	60.8219	60.9447	72.2826	84.3414	76.454	73.6123	66.5281	61.4665
sp|P32528|DUR1_YEAST	DUR1,2	Urea amidolyase	0	U	K.GTNISPEYDPTLAK.I	27.0437	37.5797	34.6816	30.4953	25.6653	31.5682	28.1707	32.9732	29.2554	28.3359	29.6564	29.5926	31.746	34.3956	33.9808	27.9234	23.9956	25.8888
sp|P40467|ASG1_YEAST	ASG1	Activator of stress genes 1	0	U	R.NWLDSLPK.E	7.08592	6.11843	5.31436	3.93698	5.18427	7.62258	6.05636	5.39713	5.19034	6.31803	3.89664	5.3212	7.48394	6.64997	5.80103	7.72047	6.03821	4.51307
sp|P38626|NCB5R_YEAST	CBR1	NADH-cytochrome b5 reductase 1	0	U	R.SYTPTSLDGDTK.G	36.0356	46.2393	34.047	42.2982	39.3192	33.5639	38.7582	35.907	36.8851	31.7393	32.2777	33.3314	41.2189	44.5638	33.2502	37.5411	37.5642	33.2446
sp|P38626|NCB5R_YEAST	CBR1	NADH-cytochrome b5 reductase 1	0	U	K.TILTHNTSMYK.F	15.371	22.6549	12.5551	15.4689	20.3859	13.7197	13.8375	20.6607	9.58795	14.7062	15.5485	12.0529	10.3325	12.0129	13.4931	12.055	9.48595	18.3131
sp|P32486|KRE6_YEAST	KRE6	Beta-glucan synthesis-associated protein KRE6	0	U	R.SGM*LQSWNK.V	5.70542	8.56198	10.425	5.21972	5.60633	9.69207	5.82756	7.05615	5.06094	7.45122	6.79633	8.25339	8.06171	9.55841	10.4939	8.8241	6.99552	6.22589
sp|P32486|KRE6_YEAST	KRE6	Beta-glucan synthesis-associated protein KRE6	0	U	R.SGMLQSWNK.V	24.0473	27.1548	22.4667	22.5425	23.982	25.1218	23.5022	26.2698	22.5433	20.8096	23.7881	18.9215	23.4239	28.5303	27.3416	30.5464	23.8482	23.5039
sp|P07806|SYV_YEAST	VAS1	Valine--tRNA ligase, mitochondrial	1	R	R.IDGDYWVAGR.S	13.2019	14.4326	15.4984	9.51724	9.7194	10.8729	13.4234	17.072	15.5164	5.18338	9.06801	9.40904	12.5776	12.9691	11.3084	11.2756	12.3694	10.1429
sp|P23542|AATC_YEAST	AAT2	Aspartate aminotransferase, cytoplasmic	0	U	R.SEVSNPPAYGAK.I	30.2731	30.8742	27.2662	25.0924	33.1613	37.2076	29.3135	30.0928	31.3052	28.0667	23.5396	21.2188	34.9676	32.8863	33.2279	31.5002	25.3517	22.8276
sp|P25360|PHO87_YEAST	PHO87	Inorganic phosphate transporter PHO87	0	U	K.LQIEYFK.Y	8.30765	10.7647	5.60315	6.85777	8.00276	4.45634	7.18364	8.77461	5.62815	7.46966	5.39537	5.64422	6.42497	6.79341	6.71525	8.47259	5.94696	4.68586
sp|P53295|RBG2_YEAST	RBG2	Ribosome-interacting GTPase 2	0	U	K.EKPNIYYK.K	3.67432	8.86352	6.69561	6.9637	6.4954	7.88371	7.37682	6.43898	5.76285	7.57725	8.69471	6.1266	10.0586	9.51289	7.30577	8.10334	6.99037	8.43046
sp|Q99271|NAH1_YEAST	NHA1	Na(+)/H(+) antiporter	0	U	R.HLNTITLTK.T	41.9877	43.962	42.6405	44.1359	37.2903	42.8743	35.6501	40.918	40.8086	33.5178	31.3889	35.1675	35.6953	36.516	30.2054	35.4985	29.5772	23.8823
sp|P08417|FUMH_YEAST	FUM1	Fumarate hydratase, mitochondrial	0	U	K.AIQQAADEVASGK.L	41.0372	43.1227	39.1418	33.138	40.7198	46.489	40.8657	36.0396	41.5484	37.0004	31.3552	22.3406	49.5231	45.208	43.4685	37.6426	28.2883	26.0428
sp|Q01476|UBP2_YEAST	UBP2	Ubiquitin carboxyl-terminal hydrolase 2	0	U	K.FYVDHEPYR.A	18.706	32.5625	25.5127	23.2118	26.977	27.5691	22.4295	22.4505	25.692	25.8999	24.1028	26.2208	24.4382	28.0777	26.2683	31.5178	24.7321	28.3118
sp|Q01476|UBP2_YEAST	UBP2	Ubiquitin carboxyl-terminal hydrolase 2	0	U	K.GAYQLIAYCGK.Q	45.1858	61.3097	42.8908	56.5182	59.6662	44.8783	44.6704	55.4987	36.9555	54.3128	49.9527	30.5064	32.8631	52.1069	34.716	33.5539	29.2611	39.0298
sp|P53008|CWH41_YEAST	CWH41	Mannosyl-oligosaccharide glucosidase	0	U	K.LQEFEEYQK.F	4.09957	6.87029	6.53661	8.571	6.80812	6.39072	4.62886	8.01286	6.83645	3.9337	3.72518	2.83817	6.86793	9.81935	5.18375	6.48263	5.11159	4.21479
sp|P53008|CWH41_YEAST	CWH41	Mannosyl-oligosaccharide glucosidase	0	U	R.TFTHCLPSGMDDYPR.A	10.6288	10.8245	8.85126	12.9803	10.7842	14.1064	7.87187	10.1275	7.01646	0	1.77426	1.08921	0	1.01437	1.83379	1.28192	1.18637	1.62645
sp|Q12017|PLP2_YEAST	PLP2	Phosducin-like protein 2	0	U	R.AIENYPESNCPTLIVYYR.G	14.8501	17.0266	12.5473	17.2055	16.5079	11.4251	12.293	14.341	13.1682	4.57999	4.93076	5.51993	3.88781	5.4221	5.80379	4.70373	4.1714	4.56885
sp|P32796|CACP_YEAST	CAT2	Carnitine O-acetyltransferase, mitochondrial	1	R	R.QLYSVVFQGSQSDPK.L	5.03438	7.96832	5.21099	6.24364	9.21024	10.8187	10.3391	9.19141	5.88711	8.95508	6.68793	4.91042	9.09242	11.2156	10.8612	8.9386	7.15487	6.4156
sp|P07251|ATPA_YEAST	ATP1	ATP synthase subunit alpha, mitochondrial	0	U	R.EAYPGDVFYLHSR.L	21.2472	29.6801	25.8014	29.6713	35.1234	27.5929	31.6266	33.2048	27.6179	26.3857	25.7771	18.0081	27.8497	23.6835	30.9068	27.9648	23.1693	28.48
sp|P07251|ATPA_YEAST	ATP1	ATP synthase subunit alpha, mitochondrial	0	U	K.TAVALDTILNQK.R	25.6364	28.2795	27.9475	37.6427	27.5198	32.645	27.8603	29.4404	29.5372	26.2225	27.6182	30.4704	35.2976	37.074	31.1716	32.6394	35.0058	37.6923
sp|P42945|UTP10_YEAST	UTP10	U3 small nucleolar RNA-associated protein 10	0	U	R.NSASPQVQNK.L	33.6878	42.1597	35.132	32.3536	39.3035	37.8419	34.0866	37.4598	37.6382	33.8517	20.4145	26.9633	35.9221	45.6787	30.6815	27.3831	28.7168	28.1792
sp|P42945|UTP10_YEAST	UTP10	U3 small nucleolar RNA-associated protein 10	0	U	K.VSSDM*TEVK.I	7.94086	5.82444	8.66292	5.83584	5.8644	6.13979	8.34473	5.1787	6.13612	5.422	4.98255	2.87852	3.74616	7.62286	4.63108	7.06096	3.95553	8.32191
sp|P39966|PP2C2_YEAST	PTC2	Protein phosphatase 2C homolog 2	0	U	R.ALIDTFINTDVK.L	76.9375	92.8665	93.6213	99.6996	82.6202	95.9258	90.6322	81.7059	101.576	95.5205	88.1059	84.5097	94.8882	109.512	97.5673	99.4516	88.7577	92.4973
sp|P53043|PPT1_YEAST	PPT1	Serine/threonine-protein phosphatase T	0	U	R.GLGHAFGPDITDR.F	17.7886	16.1193	14.2798	13.1784	14.8911	15.989	13.9408	12.4747	13.087	15.4508	16.5048	11.1875	12.7456	16.004	15.8025	17.1832	13.4632	9.84483
sp|P27351|AP2B_YEAST	APL1	AP-2 complex subunit beta	0	U	R.AIGNLAVK.L	25.4343	31.0779	26.9631	29.2268	30.363	32.5009	26.3896	25.3991	26.93	26.4902	19.3011	19.2782	26.199	37.5949	27.4048	23.7777	22.4911	25.2045
sp|P27351|AP2B_YEAST	APL1	AP-2 complex subunit beta	0	U	R.ISNAITFESLK.S	8.98637	10.895	11.9058	13.2783	9.84353	12.351	11.3697	11.5874	9.93528	15.7116	14.6201	12.2786	12.6713	16.6936	16.1487	13.5814	15.474	14.6003
sp|P00890|CISY1_YEAST	CIT1	Citrate synthase, mitochondrial	0	U	R.FAEIIPAK.A	48.1064	64.1871	61.2223	77.3328	58.0003	64.06	53.0973	60.2041	61.7379	55.0547	54.4526	53.6757	69.3758	83.9968	67.3336	70.5258	67.0234	63.9955
sp|P00890|CISY1_YEAST	CIT1	Citrate synthase, mitochondrial	0	U	K.GLVWEGSVLDPEEGIR.F	38.7861	47.0288	45.6161	45.6752	41.144	49.5674	40.7506	41.574	51.325	45.4478	39.9784	37.8337	56.6869	53.491	50.9115	54.8073	52.9335	48.769
sp|P38115|ARA1_YEAST	ARA1	D-arabinose dehydrogenase [NAD(P)+] heavy chain	0	U	K.GISGLVK.T	15.0522	19.0862	9.1245	12.0501	14.4813	16.8183	14.8039	13.8423	10.8258	11.1103	12.2788	9.01875	18.0267	22.3153	17.0658	14.6487	12.1469	9.36699
sp|P38115|ARA1_YEAST	ARA1	D-arabinose dehydrogenase [NAD(P)+] heavy chain	0	U	K.IYLDPNDHR.V	9.9773	12.0554	9.01241	7.45326	9.05781	10.9466	9.28878	9.65803	11.1806	10.9988	5.99677	4.66497	9.55378	10.2171	8.64908	10.09	6.9443	7.83014
sp|P05453|ERF3_YEAST	SUP35	Eukaryotic peptide chain release factor GTP-binding subunit	0	U	K.LVSSSGIK.L	52.4617	57.0687	52.8968	41.5328	47.9341	47.3747	47.1655	49.2237	49.5666	22.829	23.8198	22.652	22.1804	33.9635	27.558	29.1415	19.9087	24.498
sp|Q06096|COG4_YEAST	COG4	Conserved oligomeric Golgi complex subunit 4	0	U	K.LASNVSLK.R	33.2486	39.9158	39.8075	31.3771	36.8304	40.7817	34.4706	28.4261	30.2504	25.4897	29.6065	21.9034	30.5068	32.0786	31.677	27.6818	21.6072	26.751
sp|P39962|KC13_YEAST	YCK3	Casein kinase I homolog 3	0	U	K.QQAQNSYNK.D	55.458	65.8995	53.6602	56.3413	49.7907	57.0867	55.6274	53.0017	55.0192	25.5197	24.9436	29.8275	26.7934	27.1941	17.9373	23.1551	22.1237	21.2475
sp|P29295|HRR25_YEAST	HRR25	Casein kinase I homolog HRR25	0	U	R.YASVNTHLGIEQSR.R	8.88358	12.5051	9.12544	9.27422	12.6588	9.82886	10.9641	13.0114	8.46524	7.04261	5.62381	5.43169	5.90604	8.25936	6.04525	7.4022	4.40122	7.56546
sp|P23292|KC12_YEAST	YCK2	Casein kinase I homolog 2	0	U	K.YPYNAQPTANDEQNAK.N	7.96698	7.53855	3.16583	8.18013	7.78054	7.24607	8.56836	5.51438	10.221	5.51253	5.05016	1.32098	5.88215	5.80082	3.22154	4.61177	3.98798	3.1378
sp|P15424|MS116_YEAST	MSS116	ATP-dependent RNA helicase MSS116, mitochondrial	0	U	R.MEFPGLTPVQQK.T	20.2512	26.6883	23.8486	15.7592	19.481	19.2551	18.0243	20.7178	22.5225	21.8085	16.9634	17.7596	21.3737	22.2955	20.5755	23.32	17.7923	21.5421
sp|P00330|ADH1_YEAST	ADH1	Alcohol dehydrogenase 1	0	U	K.GVIFYESHGK.L	9.24799	10.9223	10.2808	7.11316	7.26396	5.32795	7.55239	7.41752	6.03647	5.50314	5.06763	7.6935	7.77665	6.97524	7.21466	7.89084	7.28638	7.89946
sp|P07246|ADH3_YEAST	ADH3	Alcohol dehydrogenase 3, mitochondrial	0	U	K.LPLVGGHEGAGVVVK.L	12.9027	15.512	14.0312	13.9057	13.0105	16.2981	13.5154	14.7655	17.0319	13.4419	9.87669	13.5879	20.147	16.0039	16.4832	17.9094	14.1104	15.0013
sp|P19158|IRA2_YEAST	IRA2	Inhibitory regulator protein IRA2	0	U	K.LTSLPSSTK.K	40.433	43.8224	38.8715	39.9325	37.6715	37.0738	41.0251	40.5017	46.1819	41.5069	32.1132	32.6562	42.2353	52.8438	42.2556	47.2672	39.7879	37.1193
sp|P19158|IRA2_YEAST	IRA2	Inhibitory regulator protein IRA2	0	U	R.QIELFVK.Y	13.5207	19.2272	22.3529	18.5164	14.781	18.8036	15.9592	12.5386	16.9711	16.5496	16.2417	16.5815	11.7995	19.4593	19.1597	19.6928	12.4048	13.0487
sp|P35999|PMIP_YEAST	2024-10-01	Mitochondrial intermediate peptidase	0	U	K.TSYAEYQLEGK.M	45.8957	57.1316	60.3475	51.5267	53.4516	56.8881	52.8901	52.6708	51.9966	65.8744	56.2989	50.2282	63.4299	71.6155	71.4214	73.5534	58.9835	56.4054
sp|P53177|TYW3_YEAST	TYW3	tRNA wybutosine-synthesizing protein 3	0	U	K.MQALYDR.I	6.1331	8.25943	7.56981	6.85767	6.16859	6.79808	7.21861	7.121	5.34405	7.69541	5.69262	7.87931	10.265	7.81495	9.36272	10.1793	5.75887	4.80397
sp|P53316|YG5B_YEAST	YGR250C	Uncharacterized RNA-binding protein YGR250C	0	U	K.VITVGGSK.N	31.1997	39.1071	34.3854	36.8296	40.7307	32.6873	42.0518	38.0391	36.5581	28.4518	33.2098	29.8758	37.2547	40.242	37.756	38.5038	30.6319	29.6927
sp|P04786|TOP1_YEAST	TOP1	DNA topoisomerase 1	0	U	R.AILQLDK.D	40.4241	51.0587	47.2736	41.6928	42.3551	42.4866	35.5096	38.8849	40.8387	28.8245	31.2525	31.1396	34.8085	34.795	28.7192	32.0511	32.2565	27.3948
sp|Q07381|TSR1_YEAST	TSR1	Ribosome biogenesis protein TSR1	0	U	K.DPSSPAEWK.R	22.3478	30.1521	35.2457	21.4259	25.0629	23.1303	20.1439	24.0591	26.8027	27.1452	27.0489	24.764	26.9953	32.2454	28.3745	23.3466	26.802	26.1792
sp|P25635|PWP2_YEAST	PWP2	Periodic tryptophan protein 2	0	U	R.QGNITFSDDGK.Q	18.5988	27.0518	19.903	17.0653	24.4717	26.3395	24.5291	21.9028	21.8447	18.995	16.6085	17.1877	23.1331	22.9596	25.3743	24.5871	15.5934	16.9563
sp|Q06408|ARO10_YEAST	ARO10	Transaminated amino acid decarboxylase	0	U	K.IIQFHPNYIR.L	40.1379	60.9174	29.1538	53.6623	57.2838	44.2257	29.3707	36.5774	22.0307	54.5064	43.3901	28.0484	27.19	49.5308	33.9573	26.8657	28.5281	37.4852
sp|P53315|SOL4_YEAST	SOL4	6-phosphogluconolactonase 4	0	U	K.AIM*HDVLIVK.N	46.854	58.906	52.2652	70.8754	58.5829	65.5548	62.3496	63.0125	62.0241	40.9704	40.7387	40.0602	68.164	72.4023	64.0723	56.8115	51.4786	55.5061
sp|P43565|RIM15_YEAST	RIM15	Serine/threonine-protein kinase RIM15	0	U	K.LTGDYFAIK.V	20.898	25.1858	18.4039	21.6265	20.836	24.7353	23.2363	20.4739	25.29	14.3979	17.1652	13.1346	17.9689	19.6871	20.4719	17.34	15.8227	16.4364
sp|P10081|IF4A_YEAST	TIF1	ATP-dependent RNA helicase eIF4A	0	U	R.VFDNIQR.R	43.8759	45.2225	46.3144	45.4857	41.4723	36.469	45.3332	40.2321	44.3942	30.8155	29.2963	40.6953	38.0329	41.8134	41.1729	37.9433	35.8004	38.8095
sp|P13188|SYQ_YEAST	GLN4	Glutamine--tRNA ligase	0	U	K.AYVCHCTAEEIK.R	43.7529	52.7066	38.6476	39.461	40.3208	47.5692	40.6236	50.4327	25.2051	9.0579	7.46183	6.74977	8.05864	10.5618	9.04687	9.56075	4.09717	3.41885
sp|P13188|SYQ_YEAST	GLN4	Glutamine--tRNA ligase	0	U	K.ESVMEHNFGDVVK.N	56.0765	61.5125	63.1873	53.8323	49.8606	51.1335	51.8652	52.7897	54.222	44.9875	54.8677	45.7052	53.8562	51.8886	57.3174	48.2192	46.555	48.9747
sp|P36075|CUE2_YEAST	CUE2	Ubiquitin-binding protein CUE2	0	U	K.NNWESTNDHIESIIK.F	4.06916	8.10711	8.11258	6.90691	7.86266	7.35491	5.19181	6.70483	10.0377	5.1743	5.409	3.4143	5.26856	6.6583	7.91874	6.19689	6.4944	5.44458
sp|Q12136|SAS10_YEAST	SAS10	Something about silencing protein 10	0	U	R.AVYSGGQSGVYEGEK.T	12.723	15.65	15.9468	17.2966	18.4421	15.6762	13.242	13.9523	16.1349	8.13365	8.82482	9.59173	9.5948	8.05846	7.76897	12.4522	12.4083	10.2056
sp|P48563|MON2_YEAST	MON2	Protein MON2	0	U	R.EMDNDSLR.L	11.2011	15.3579	15.5392	11.8625	10.1509	11.366	14.7425	12.8808	13.1604	13.5027	13.5881	16.4698	15.2695	19.5892	13.247	14.8273	12.5202	13.0896
sp|P23254|TKT1_YEAST	TKL1	Transketolase 1	0	U	R.ILAVDTVSK.A	34.4741	36.9055	31.0783	33.227	27.1012	36.0309	33.0801	27.9358	37.3225	27.3098	32.853	31.9608	40.3186	38.21	35.1384	31.5521	34.6953	26.028
sp|P23254|TKT1_YEAST	TKL1	Transketolase 1	0	U	R.MNPTNPDWINR.D	12.0707	16.8991	13.2837	14.3786	12.1712	15.1451	14.5573	11.2819	14.9726	9.7535	8.81735	11.8462	14.8782	18.0984	11.7049	13.3751	9.6267	11.3283
sp|P38875|GPI16_YEAST	GPI16	GPI transamidase component GPI16	0	U	K.SGLTSLLDGHK.L	66.7882	83.7385	68.9122	68.3467	73.5323	74.9872	67.9429	67.595	61.7232	61.1289	60.29	62.1022	54.8523	71.8376	59.5839	57.0754	50.8816	59.7746
sp|P48813|GNP1_YEAST	GNP1	High-affinity glutamine permease	0	U	K.DSSSQLDNELNR.K	39.9299	47.4917	40.6135	42.3971	44.5387	42.598	41.1721	39.7209	44.6036	39.3404	30.8432	33.0121	40.4607	46.3777	41.9736	40.8127	34.2647	41.5248
sp|P48813|GNP1_YEAST	GNP1	High-affinity glutamine permease	0	U	K.VDLVSHR.N	20.6009	22.2594	14.2498	19.4692	14.6032	18.6572	14.7428	16.3138	18.3599	13.5075	14.7571	15.6183	18.0621	17.9585	17.5816	15.9103	14.6064	15.4312
sp|P36000|AP1B1_YEAST	APL2	AP-1 complex subunit beta-1	0	U	K.DDCCISLCDLLR.H	17.688	18.5727	18.8325	12.4101	13.236	13.956	14.5949	10.2394	10.3275	18.5093	17.971	16.6318	21.1151	25.536	22.3523	22.8388	17.8836	16.9912
sp|Q04489|ASND1_YEAST	YML096W	Asparagine synthetase domain-containing protein YML096W	0	U	R.TGLFPSDTPDR.K	10.586	16.517	10.3947	10.1935	12.2291	11.1148	11.8272	12.9002	12.8534	8.40948	12.3814	12.535	10.9952	13.5598	11.2514	14.5385	9.01059	10.3585
sp|Q03161|YMY9_YEAST	YMR099C	Glucose-6-phosphate 1-epimerase	0	U	K.SQGM*ADFEPK.T	8.23959	10.4839	6.7008	7.42659	6.9556	7.24846	6.66275	5.56968	9.41145	5.7365	9.124	6.45124	8.76359	8.2679	5.91969	5.34182	6.31236	6.88012
sp|Q03161|YMY9_YEAST	YMR099C	Glucose-6-phosphate 1-epimerase	0	U	K.SQGMADFEPK.T	23.7779	34.3455	39.3074	30.2422	33.4326	32.6098	31.2798	28.9069	30.0454	32.2297	27.054	24.7088	34.6493	37.5259	35.3332	30.3404	28.7857	28.725
sp|Q04409|EMI2_YEAST	EMI2	Putative glucokinase-2	0	U	K.IEDTVGK.D	8.34189	11.6209	6.56323	6.65477	7.34675	6.01078	11.6546	8.44332	7.57179	8.30473	8.8883	7.91142	11.4552	12.7365	9.4019	7.5167	9.61072	6.46059
sp|P17709|HXKG_YEAST	GLK1	Glucokinase-1	0	U	K.YHPDELAK.G	13.3059	15.4027	14.8892	19.4238	17.5184	19.7883	17.7657	18.6771	18.3746	14.0128	18.1515	14.0861	23.5944	29.8398	22.5415	22.3449	20.374	17.2854
sp|P36029|TPO5_YEAST	TPO5	Polyamine transporter TPO5	0	U	R.DQAIPYYDK.W	16.9574	26.6109	21.0292	15.4363	15.7643	23.0967	15.9605	21.2533	20.9916	23.4795	20.9141	26.8629	20.4284	26.7279	22.4465	26.8509	19.5632	24.5741
sp|P10614|CP51_YEAST	ERG11	Lanosterol 14-alpha demethylase	0	U	R.DEYFPNAHQFNIHR.W	12.1489	14.2717	9.99017	11.6634	11.2895	12.2956	14.2191	11.8494	9.42262	9.86118	11.6247	9.55039	8.7656	10.0504	9.14005	8.21154	8.99036	8.22291
sp|P34222|PTH2_YEAST	PTH2	Peptidyl-tRNA hydrolase 2	0	U	R.TQIAAGSATVLGLGPAPK.A	10.9444	7.85706	10.6597	6.51184	8.76365	10.2261	8.54995	8.01571	8.37299	7.66591	4.5167	9.95584	10.9791	9.6722	7.28831	8.80064	6.2562	8.37367
sp|P53552|THO2_YEAST	THO2	THO complex subunit 2	0	U	R.LSLYDIHFDK.S	38.282	41.9845	51.9365	48.8359	38.0612	39.3899	37.7136	41.8903	44.5088	41.1882	46.5307	49.2416	49.3776	52.8002	50.6457	45.9043	42.1923	51.1944
sp|P43567|AGX1_YEAST	AGX1	Alanine--glyoxylate aminotransferase 1	0	U	K.EILEEGLHK.R	20.3253	21.8568	21.0524	17.8281	23.9503	29.6322	23.5167	26.5929	26.0776	18.6685	12.2183	15.3115	29.4759	28.0413	21.355	25.0322	16.8689	17.4896
sp|P40078|NSA2_YEAST	NSA2	Ribosome biogenesis protein NSA2	0	U	K.NPQSPMYTQLGVLTK.G	19.5313	17.8816	18.5523	18.4545	18.0805	15.9407	16.227	16.435	19.0189	20.2761	18.7231	23.4101	17.4588	24.6658	19.5737	18.7691	17.5828	18.4287
sp|Q08951|AP3D_YEAST	APL5	AP-3 complex subunit delta	0	U	R.LHTFCDSQDPNLR.Y	15.9429	18.5362	20.4488	17.0145	14.7793	20.8144	21.5858	18.3714	13.2742	21.121	17.9567	13.8794	20.5431	23.7407	14.9172	21.9675	17.3688	12.943
[truncated: 46,381 more rows]
